# Supplementary material for: Integrative analysis reveals disease-associated genes and biomarkers for prostate cancer progression
Source: BMC Med Genomics. 2014 May 8;7(Suppl 1):S3. doi: 10.1186/1755-8794-7-S1-S3 (PMC4110715; doi:10.1186/1755-8794-7-S1-S3)
Supplement: Additional file 2 — Supplementary file 2. The reconstructed HPC-PPIN with annotated functions is shown in it. [file 1755-8794-7-S1-S3-S2.xlsx]

## Sheet: Sheet1
Category	Term	Count	%	PValue	Genes	List Total	Pop Hits	Pop Total	Fold Enrichment	Bonferroni	Benjamini	FDR
GOTERM_BP_FAT	GO:0042127~regulation of cell proliferation	263	23.9964	2.27603e-104	XRCC4, HRAS, NOG, S100A6, CDX2, PTGS2, IL6ST, OSMR, STAT5A, STAT5B, SHH, CTNNB1, PGR, BDNF, MYD88, APOE, ILK, SERPINE1, RARB, CCNA2, CUL1, SYK, MAP2K5, CAPNS1, RXRA, LIFR, CD40, LIG4, MECOM, HES1, VEGFB, VEGFC, MAPK1, SSTR5, NME2, MSX1, IFNB1, NME1, JUN, F3, VEGFA, PLA2G2A, PDGFRA, PDGFRB, ADAMTS1, TGFB1I1, ERBB4, ERBB3, ERBB2, PTH1R, NFKBIA, CHEK1, BCL2L1, PIN1, LIF, KRAS, LHX1, INS, ZAP70, LAMB…	1050	787	13528	4.30552	1.01898e-100	1.01898e-100	4.28104e-101
GOTERM_BP_FAT	GO:0010941~regulation of cell death	254	23.1752	9.52001e-93	XRCC5, XRCC4, HRAS, XRCC2, PTGS2, CADM1, STAT5A, SNCA, STAT5B, SHH, MAP3K7, BDNF, MYD88, HTRA2, CD44, APOE, ILK, PIK3CA, RARB, FAS, MAP2K6, CUL1, WWOX, ADAM9, PIK3CG, BCL2L14, ROCK1, BRAF, RXRA, PIM1, SKP2, RAD9A, POLB, PIM2, LIG4, MAPK1, NME2, MSX1, KRT18, NME1, IFNB1, JUN, F3, F2, VEGFA, CDK5R1, ERBB3, ERBB2, NFKBIA, HSPA1A, CHEK2, BCL2L1, MST4, CD74, KRAS, INS, RAC1, HIP1, COL18A1, BMP4, PHB, …	1050	815	13528	4.01532	4.26211e-89	2.13105e-89	1.79064e-89
GOTERM_BP_FAT	GO:0043067~regulation of programmed cell death	253	23.0839	2.55642e-92	XRCC5, XRCC4, HRAS, XRCC2, PTGS2, CADM1, STAT5A, SNCA, STAT5B, SHH, MAP3K7, BDNF, MYD88, HTRA2, CD44, APOE, ILK, PIK3CA, RARB, FAS, MAP2K6, CUL1, WWOX, ADAM9, PIK3CG, BCL2L14, ROCK1, BRAF, RXRA, PIM1, SKP2, RAD9A, POLB, PIM2, LIG4, MAPK1, NME2, MSX1, KRT18, NME1, IFNB1, JUN, F3, F2, VEGFA, CDK5R1, ERBB3, ERBB2, NFKBIA, HSPA1A, CHEK2, BCL2L1, MST4, CD74, KRAS, INS, RAC1, HIP1, COL18A1, PHB, LGALS1…	1050	812	13528	4.01429	1.14451e-88	3.81503e-89	4.80843e-89
GOTERM_BP_FAT	GO:0042981~regulation of apoptosis	251	22.9015	9.95444e-92	XRCC5, XRCC4, HRAS, XRCC2, PTGS2, CADM1, STAT5A, SNCA, STAT5B, SHH, MAP3K7, BDNF, MYD88, HTRA2, CD44, APOE, ILK, PIK3CA, RARB, FAS, MAP2K6, CUL1, WWOX, ADAM9, PIK3CG, BCL2L14, ROCK1, BRAF, RXRA, PIM1, SKP2, RAD9A, POLB, PIM2, LIG4, MAPK1, NME2, MSX1, KRT18, NME1, IFNB1, JUN, F3, F2, VEGFA, CDK5R1, ERBB3, ERBB2, NFKBIA, HSPA1A, CHEK2, BCL2L1, MST4, CD74, KRAS, INS, RAC1, HIP1, COL18A1, PHB, LGALS1…	1050	804	13528	4.02218	4.4566e-88	1.11415e-88	1.87235e-88
KEGG_PATHWAY	hsa05200:Pathways in cancer	191	17.427	5.97612e-91	HRAS, PDGFB, PTGS2, PDGFA, MMP9, STAT5A, STAT5B, TGFB3, FOXO1, MMP2, SHH, TGFB1, MMP1, CTNNB1, TGFB2, WNT1, CDKN2A, CDKN2B, SLC2A1, PIK3CA, RARA, RARB, FAS, CCNA1, EGFR, PIK3CG, RET, BRAF, PIK3CB, RXRB, RELA, RXRA, PIK3CD, SKP2, CTNNA1, MECOM, CTNNA2, JUP, VEGFB, VEGFC, MAPK1, EP300, HIF1A, PIAS3, JUN, MAPK3, VEGFA, PDGFRA, PDGFRB, PIAS1, FGFR2, FGFR1, GRB2, ERBB2, NFKBIA, BCL2L1, ITGB1, PTK2, KR…	664	328	5085	4.45946	9.3825e-89	9.3825e-89	7.19275e-88
GOTERM_BP_FAT	GO:0010604~positive regulation of macromolecule metabolic process	245	22.354	2.57581e-80	HRAS, CDX2, IL6ST, STAT5A, XRCC6, SNCA, STAT5B, SHH, CTNNB1, APOE, CREB3L4, RARB, CCNA2, CUL1, ADAM9, SYK, RXRB, RXRA, CD40, MECOM, PPARGC1A, PPARGC1B, HES1, VEGFC, MAPK1, PIAS3, JUN, F2, VEGFA, PDGFRA, TGFB1I1, PIAS1, NFKBIA, PIN1, LIF, TCF21, IL17A, INS, NKX2-1, DNMT3B, NR1H3, KLF5, BMP4, KLF6, ESRRA, BMP2, SMAD9, MAP2K1, IKZF1, SMAD7, TGFBR1, TP53BP1, CREBBP, SMAD4, ESRRG, SMAD3, SMAD2, CDC20,…	1050	857	13528	3.68324	1.15319e-76	2.30638e-77	4.8449e-77
GOTERM_BP_FAT	GO:0010033~response to organic substance	217	19.7993	5.79342e-75	CGA, EIF2C2, A2M, PTGS2, IL6ST, OSMR, STAT5A, SNCA, STAT5B, AURKA, AQP1, XRCC1, SHH, CTNNB1, B2M, MYD88, CD44, APOE, CREB3L4, RARA, FAS, CCNA2, ADAM9, BSG, RXRA, LIFR, PPARGC1B, MAPK1, NME2, KRT19, MSX1, NME1, PIAS3, JUN, PDGFRA, AMFR, ERBB4, ERBB3, ERBB2, NFKBIA, ACP5, ADRBK1, HSPA1A, BCL2L1, SERPINH1, KRAS, INS, NKX2-1, SPP1, BMP4, MAP2K1, TGFBR1, TGFBR2, ACACA, SMAD3, SMAD2, TGFBR3, PARP1, BMP…	1050	721	13528	3.87765	2.59371e-71	4.32285e-72	1.0897e-71
UP_SEQ_FEATURE	mutagenesis site	328	29.927	1.96894e-73	XRCC5, XRCC4, FHIT, EIF2C2, HRAS, S100A8, IL6ST, SNCA, S100A9, PRKG1, SHH, B2M, CTNNB1, MAP3K7, PGR, BDNF, HTRA2, WWP1, ILK, CREB3L4, WWOX, MAP2K6, MAP2K5, DAB2IP, ROCK1, EFNB2, PIK3CD, RAD9A, POLB, MECOM, PPARGC1B, UXT, VEGFC, KRT19, NME2, MAD2L1, KRT18, KRT17, CCR5, NME1, ST14, CAMK1, PRDM2, PIAS1, TGFB1I1, DEAF1, CDK5R1, ERBB4, MAGEA1, IGF2BP1, NFKBIA, CHEK1, KRT20, CHEK2, BCL2L1, MAGEA3, PIN1…	1094	2045	19113	2.80215	7.10195e-70	7.10195e-70	3.61815e-70
GOTERM_BP_FAT	GO:0043066~negative regulation of apoptosis	146	13.3212	1.14054e-69	XRCC5, XRCC4, HRAS, XRCC2, WFS1, STAT5A, SNCA, STAT5B, TGFB3, FOXO1, IL10, SHH, MAP3K7, BDNF, PROP1, MYD88, APOE, ILK, PIK3CA, FAS, IL1A, RPS27A, PIK3CG, EGFR, SOCS2, ROCK1, BRAF, SOCS3, RELA, HRK, SKP2, PIM1, POLB, PIM2, LIG4, NME2, MSX1, KRT18, NME1, F3, VEGFA, HSPB1, TNFAIP3, HMGB1, CCL2, MCL1, ERBB3, ERBB2, CLU, NFKBIA, HSPA1A, BCL2L1, CD74, KRAS, INS, ALB, NPM1, TRAF6, HELLS, CFLAR, HTT, TGF…	1050	354	13528	5.31366	5.1062e-66	7.29457e-67	2.14527e-66
GOTERM_BP_FAT	GO:0043069~negative regulation of programmed cell death	147	13.4124	1.16934e-69	XRCC5, XRCC4, HRAS, XRCC2, WFS1, STAT5A, SNCA, STAT5B, TGFB3, FOXO1, IL10, SHH, MAP3K7, BDNF, PROP1, MYD88, APOE, ILK, PIK3CA, FAS, IL1A, RPS27A, PIK3CG, EGFR, SOCS2, ROCK1, BRAF, SOCS3, RELA, HRK, SKP2, PIM1, POLB, PIM2, LIG4, NME2, MSX1, KRT18, NME1, F3, VEGFA, HSPB1, TNFAIP3, HMGB1, CCL2, MCL1, ERBB3, ERBB2, CLU, NFKBIA, HSPA1A, BCL2L1, CD74, KRAS, INS, ALB, NPM1, TRAF6, HELLS, CFLAR, HTT, TGF…	1050	359	13528	5.27554	5.23513e-66	6.54391e-67	2.19943e-66
GOTERM_BP_FAT	GO:0060548~negative regulation of cell death	147	13.4124	1.83223e-69	XRCC5, XRCC4, HRAS, XRCC2, WFS1, STAT5A, SNCA, STAT5B, TGFB3, FOXO1, IL10, SHH, MAP3K7, BDNF, PROP1, MYD88, APOE, ILK, PIK3CA, FAS, IL1A, RPS27A, PIK3CG, EGFR, SOCS2, ROCK1, BRAF, SOCS3, RELA, HRK, SKP2, PIM1, POLB, PIM2, LIG4, NME2, MSX1, KRT18, NME1, F3, VEGFA, HSPB1, TNFAIP3, HMGB1, CCL2, MCL1, ERBB3, ERBB2, CLU, NFKBIA, HSPA1A, BCL2L1, CD74, KRAS, INS, ALB, NPM1, TRAF6, HELLS, CFLAR, HTT, TGF…	1050	360	13528	5.26089	8.20288e-66	9.11431e-67	3.44627e-66
GOTERM_BP_FAT	GO:0008284~positive regulation of cell proliferation	156	14.2336	4.99037e-68	XRCC4, HRAS, S100A6, NOG, CDX2, PDGFB, PTGS2, IL6ST, PDGFA, OSMR, STAT5A, STAT5B, PDX1, VIPR1, PNP, TGFB1, SHH, TGFB2, CXCL10, IL11, ILK, PDGFC, CCNA2, INSR, MAP2K5, SYK, EGFR, IRS2, CAPNS1, RELA, LIFR, CD40, LIG4, IRS1, HES1, PTHLH, VEGFB, VEGFC, MAPK1, NME2, HIF1A, NME1, F3, JUN, VEGFA, PDGFRA, PDGFRB, FGFR2, FGFR1, FGFR4, CCL2, ERBB4, MVD, ERBB2, CLU, PTH1R, BCL2L1, ITGB1, TIMP1, LIF, KRAS, IN…	1050	414	13528	4.85477	2.23419e-64	2.23419e-65	9.38649e-65
GOTERM_BP_FAT	GO:0009891~positive regulation of biosynthetic process	200	18.2482	5.34328e-65	HRAS, CDX2, STAT5A, XRCC6, STAT5B, SHH, CTNNB1, APOE, CREB3L4, RARB, CCNA2, SYK, RXRB, RXRA, MECOM, PPARGC1A, PPARGC1B, HES1, MAPK1, JUN, F2, VEGFA, PDGFRA, TGFB1I1, PIAS1, NFKBIA, LIF, TCF21, IL17A, INS, NKX2-1, NR1H3, BMP4, KLF5, KLF6, ESRRA, BMP2, SMAD9, IKZF1, TP53BP1, TGFBR1, CREBBP, SMAD4, ESRRG, SMAD3, SMAD2, DDX5, NOTCH1, ETS1, AREG, BMP7, ENG, BMP6, PPARA, HNF1B, HNF1A, FOXA2, PPARG, TP6…	1050	695	13528	3.70757	2.39219e-61	2.17472e-62	1.00503e-61
GOTERM_BP_FAT	GO:0031328~positive regulation of cellular biosynthetic process	197	17.9745	6.59095e-64	HRAS, CDX2, STAT5A, XRCC6, STAT5B, SHH, CTNNB1, APOE, CREB3L4, RARB, CCNA2, SYK, RXRB, RXRA, MECOM, PPARGC1A, PPARGC1B, HES1, MAPK1, JUN, VEGFA, PDGFRA, TGFB1I1, PIAS1, NFKBIA, LIF, TCF21, IL17A, INS, NKX2-1, NR1H3, BMP4, KLF5, KLF6, ESRRA, BMP2, SMAD9, IKZF1, TP53BP1, TGFBR1, CREBBP, SMAD4, ESRRG, SMAD3, SMAD2, DDX5, NOTCH1, ETS1, AREG, BMP7, ENG, BMP6, PPARA, HNF1B, HNF1A, FOXA2, PPARG, TP63, N…	1050	685	13528	3.70527	2.95077e-60	2.45897e-61	1.23971e-60
GOTERM_BP_FAT	GO:0010557~positive regulation of macromolecule biosynthetic process	192	17.5182	8.71098e-64	HRAS, CDX2, STAT5A, STAT5B, XRCC6, SHH, CTNNB1, CREB3L4, RARB, CCNA2, SYK, RXRB, RXRA, MECOM, PPARGC1A, PPARGC1B, HES1, MAPK1, JUN, VEGFA, F2, PDGFRA, PIAS1, TGFB1I1, NFKBIA, LIF, TCF21, IL17A, INS, NKX2-1, NR1H3, BMP4, KLF5, KLF6, BMP2, ESRRA, SMAD9, IKZF1, TGFBR1, TP53BP1, CREBBP, SMAD4, ESRRG, SMAD3, SMAD2, DDX5, NOTCH1, ETS1, AREG, BMP7, ENG, BMP6, PPARA, HNF1B, HNF1A, FOXA2, PPARG, TP63, NFK…	1050	654	13528	3.7824	3.89991e-60	2.99993e-61	1.63847e-60
SP_PIR_KEYWORDS	phosphoprotein	677	61.7701	7.12073e-62	XRCC5, XRCC4, FHIT, XRCC3, XRCC2, PTGS2, OSMR, XRCC6, XRCC1, CTNNB1, PGR, MAP3K7, FLI1, WDR77, INTS6, ILK, FAS, MAP2K7, CCNA2, MAP2K6, MAP2K5, SYK, ADAM9, BSG, BCL2L14, ROCK1, BRAF, LIG1, PIK3CD, LIFR, SKP2, MECP2, NAA25, LIG4, CTNNA1, MECOM, CTNNA2, JUP, MAPK1, SSTR5, PPP1CA, NME2, TAGLN, NME1, IFNB1, JUN, MAPK3, FCHSD1, ERBB4, ERBB3, ERBB2, NFKBIA, HSPA1A, MYBL2, MST4, RPS27, RAC3, RAC1, ZAP70,…	1095	7263	19235	1.63738	4.81361e-59	4.81361e-59	1.06883e-58
GOTERM_BP_FAT	GO:0051173~positive regulation of nitrogen compound metabolic process	187	17.062	3.46494e-61	HRAS, CDX2, PDGFB, THRB, PDGFA, STAT5A, XRCC6, STAT5B, RBM4, TGFB3, FOXO1, PDX1, FOXO3, FOXO4, SHH, TGFB1, IL10, CTNNB1, IL11, WNT1, GATA2, PROP1, APOE, CREB3L4, PDGFC, RARB, CCNA2, INSR, RPS27A, EGFR, MYO6, RXRB, RELA, MTA2, RXRA, MLXIPL, ARNTL, CD40, MECOM, PPARGC1A, PPARGC1B, AHR, JUNB, HES1, PTHLH, ASCL1, HHEX, MAPK1, EP300, HIF1A, JUN, VEGFA, PDGFRA, TGFB1I1, PIAS1, SMARCA2, SMARCA4, ELK1, N…	1050	644	13528	3.74111	1.55126e-57	1.10804e-58	6.51729e-58
GOTERM_BP_FAT	GO:0045935~positive regulation of nucleobase, nucleoside, nucleotide and nucleic acid metabolic process	180	16.4234	2.78262e-58	HRAS, CDX2, PDGFB, THRB, PDGFA, STAT5A, XRCC6, STAT5B, RBM4, TGFB3, FOXO1, PDX1, FOXO3, FOXO4, SHH, TGFB1, IL10, CTNNB1, IL11, WNT1, GATA2, PROP1, APOE, CREB3L4, PDGFC, RARB, CCNA2, INSR, RPS27A, MYO6, RXRB, RELA, MTA2, RXRA, MLXIPL, ARNTL, CD40, MECOM, PPARGC1A, PPARGC1B, AHR, JUNB, HES1, PTHLH, ASCL1, HHEX, MAPK1, EP300, HIF1A, JUN, VEGFA, PDGFRA, TGFB1I1, PIAS1, SMARCA2, SMARCA4, ELK1, NFKBIA,…	1050	624	13528	3.71648	1.24578e-54	8.3052e-56	5.23389e-55
GOTERM_BP_FAT	GO:0051094~positive regulation of developmental process	118	10.7664	1.44637e-57	XRCC5, XRCC4, CDX2, XRCC2, THRB, IL6ST, STAT5A, STAT5B, XRCC6, FST, TGFB3, JAG1, FOXO3, PNP, TGFB1, SHH, TGFB2, CTNNB1, GATA2, BDNF, CDKN2B, ROBO1, TIAM1, ILK, RARA, INSR, IL1A, SYK, ADAM9, SOCS3, PLXNB1, RELA, LIG4, JUNB, VEGFC, NME2, HIF1A, NME1, F3, JUN, PLA2G2A, CAMK1, TGFB1I1, HOXA11, CLU, BMPR2, CCL5, SRF, CD74, EPHB2, LIF, INS, JUND, ZAP70, RUNX2, DNMT3B, BMP4, LPL, BMP2, SMAD9, IKZF1, MAP…	1050	278	13528	5.46867	6.4754e-54	4.04713e-55	2.72051e-54
SP_PIR_KEYWORDS	disease mutation	254	23.1752	5.44805e-55	HRAS, NOG, XRCC3, OSMR, SNCA, STAT5B, SHH, CTNNB1, B2M, BDNF, MYD88, HTRA2, APOE, RPL10, PIK3CA, FAS, PITX3, PITX1, WWOX, TWIST1, BRAF, LIG1, LIFR, MECP2, CD40, LIG4, JUP, NME2, MSX1, KRT18, KRT17, NME1, KRT14, ST14, F2, BIN1, DEAF1, PTH1R, NFKBIA, CHEK2, EPHB2, KRAS, INS, LHX3, ZAP70, NKX2-1, DNMT3B, RECQL4, BMP4, TRPC6, MAP2K1, PHB, TGFBR1, CREBBP, TGFBR2, SMAD4, SMAD2, ATM, EPHA2, PTPN12, NOTC…	1095	1591	19235	2.80441	3.68288e-52	1.84144e-52	8.17762e-52
GOTERM_BP_FAT	GO:0010628~positive regulation of gene expression	168	15.3285	2.3405e-54	CDX2, THRB, STAT5A, XRCC6, STAT5B, RBM4, TGFB3, FOXO1, PDX1, FOXO3, FOXO4, TGFB1, IL10, SHH, CTNNB1, IL11, WNT1, GATA2, PROP1, CREB3L4, RARB, CCNA2, RPS27A, MYO6, RXRB, RELA, MTA2, RXRA, MLXIPL, ARNTL, MECOM, PPARGC1A, PPARGC1B, AHR, JUNB, HES1, ASCL1, HHEX, MAPK1, EP300, HIF1A, JUN, VEGFA, TGFB1I1, PIAS1, SMARCA2, SMARCA4, NFKBIA, ELK1, SOX9, SRF, WT1, LIF, TCF21, HOXA1, IL17A, NKX2-1, RUNX2, DN…	1050	581	13528	3.72544	1.04784e-50	6.16378e-52	4.4023e-51
GOTERM_BP_FAT	GO:0007167~enzyme linked receptor protein signaling pathway	127	11.5876	3.85007e-54	NOG, PDGFB, IL6ST, PDGFA, STAT5A, STAT5B, FST, TGFB3, FOXO1, FOXO4, TGFB1, TGFB2, MAP3K7, EIF4EBP1, TIAM1, PDGFC, INSR, SYK, ADAM9, EGFR, RET, IRS2, SOCS2, LIFR, IRS1, VEGFC, MSX1, JUN, VEGFA, PDGFRA, PDGFRB, TGFB1I1, FGFR2, FGFR1, FGFR4, CCL2, ERBB4, GRB2, ERBB3, ERBB2, BMPR2, EPHB3, PXN, SRC, EPHB2, LIF, EPHB6, PTK2, INS, TEK, EGF, CSF1R, BMP4, CNKSR1, BMP2, SMAD9, PTPN2, SMAD7, TGFBR1, TGFBR2,…	1050	342	13528	4.78434	1.72368e-50	9.57598e-52	7.24168e-51
GOTERM_BP_FAT	GO:0045597~positive regulation of cell differentiation	104	9.48905	4.80557e-54	XRCC5, XRCC4, CDX2, XRCC2, THRB, IL6ST, STAT5A, STAT5B, XRCC6, TGFB3, JAG1, FOXO3, PNP, TGFB1, SHH, TGFB2, CTNNB1, BDNF, CDKN2B, TIAM1, ROBO1, ILK, RARA, SYK, PLXNB1, SOCS3, RELA, LIG4, JUNB, VEGFC, NME2, HIF1A, NME1, JUN, PLA2G2A, CAMK1, TGFB1I1, HOXA11, CLU, BMPR2, CCL5, SRF, CD74, EPHB2, LIF, INS, JUND, ZAP70, DNMT3B, RUNX2, BMP4, LPL, BMP2, SMAD9, IKZF1, MAP2K1, TGFBR2, FOXA1, SMAD4, SMAD3, S…	1050	229	13528	5.85116	2.15145e-50	1.13234e-51	9.0389e-51
GOTERM_BP_FAT	GO:0051254~positive regulation of RNA metabolic process	150	13.6861	6.4858e-53	CDX2, THRB, STAT5A, XRCC6, STAT5B, RBM4, TGFB3, FOXO1, PDX1, FOXO3, TGFB1, IL10, SHH, CTNNB1, IL11, WNT1, GATA2, PROP1, CREB3L4, RARB, MYO6, RXRB, RELA, MTA2, RXRA, MLXIPL, ARNTL, MECOM, PPARGC1A, PPARGC1B, AHR, JUNB, HES1, ASCL1, HHEX, EP300, HIF1A, JUN, VEGFA, TGFB1I1, PIAS1, SMARCA2, SMARCA4, NFKBIA, ELK1, SOX9, SRF, WT1, LIF, TCF21, HOXA1, IL17A, NKX2-1, RUNX2, RNF14, NR1H3, SREBF1, BMP4, KLF…	1050	481	13528	4.01782	2.90369e-49	1.45185e-50	1.21993e-49
GOTERM_BP_FAT	GO:0009719~response to endogenous stimulus	137	12.5	6.90582e-53	CGA, A2M, PDGFB, PTGS2, PDGFA, STAT5A, STAT5B, RBM4, TGFB3, FOXO1, AURKA, FOXO4, MMP3, AQP1, TGFB1, IL10, SHH, TGFB2, CTNNB1, EIF4EBP1, GSTM3, GATA3, RARA, PRKACA, FAS, PRKACB, CCNA2, INSR, ADAM9, IRS2, BSG, SOCS2, SOCS3, RELA, RXRA, IRS1, PPARGC1B, JUNB, MAPK1, KRT19, EP300, PIAS3, PDGFRA, COL1A1, CAV2, CAV1, CCL2, ERBB4, GRB2, ERBB3, ERBB2, TIMP4, BCL2L1, CCL5, SRF, TIMP3, SRC, KRAS, INS, TFF1,…	1050	405	13528	4.35823	3.09174e-49	1.47225e-50	1.29893e-49
GOTERM_BP_FAT	GO:0009725~response to hormone stimulus	130	11.8613	1.02248e-52	CGA, A2M, PDGFB, PTGS2, PDGFA, STAT5A, STAT5B, RBM4, TGFB3, FOXO1, AURKA, FOXO4, AQP1, TGFB1, IL10, SHH, TGFB2, CTNNB1, EIF4EBP1, GSTM3, GATA3, RARA, PRKACA, PRKACB, FAS, CCNA2, INSR, ADAM9, IRS2, BSG, SOCS2, SOCS3, RELA, RXRA, IRS1, PPARGC1B, JUNB, MAPK1, KRT19, EP300, PIAS3, PDGFRA, COL1A1, CAV2, CAV1, CCL2, ERBB4, GRB2, ERBB3, ERBB2, TIMP4, BCL2L1, CCL5, SRF, TIMP3, SRC, KRAS, INS, TFF1, RNF14…	1050	367	13528	4.56375	4.57764e-49	2.08075e-50	1.92321e-49
GOTERM_BP_FAT	GO:0045941~positive regulation of transcription	162	14.781	6.85997e-52	CDX2, THRB, STAT5A, XRCC6, STAT5B, RBM4, TGFB3, FOXO1, PDX1, FOXO3, FOXO4, TGFB1, IL10, SHH, CTNNB1, IL11, WNT1, GATA2, PROP1, CREB3L4, RARB, CCNA2, RPS27A, MYO6, RXRB, RELA, MTA2, RXRA, MLXIPL, ARNTL, MECOM, PPARGC1A, PPARGC1B, AHR, JUNB, HES1, ASCL1, HHEX, MAPK1, EP300, HIF1A, JUN, VEGFA, TGFB1I1, PIAS1, SMARCA2, SMARCA4, NFKBIA, ELK1, SOX9, SRF, WT1, LIF, TCF21, HOXA1, IL17A, NKX2-1, RUNX2, RN…	1050	564	13528	3.70067	3.07121e-48	1.33531e-49	1.29031e-48
GOTERM_BP_FAT	GO:0045893~positive regulation of transcription, DNA-dependent	148	13.5036	7.18831e-52	CDX2, THRB, STAT5A, XRCC6, STAT5B, RBM4, TGFB3, FOXO1, PDX1, FOXO3, TGFB1, IL10, SHH, CTNNB1, IL11, WNT1, GATA2, PROP1, CREB3L4, RARB, MYO6, RXRB, RELA, MTA2, RXRA, MLXIPL, ARNTL, MECOM, PPARGC1A, PPARGC1B, AHR, JUNB, HES1, ASCL1, HHEX, EP300, HIF1A, JUN, VEGFA, TGFB1I1, PIAS1, SMARCA2, SMARCA4, NFKBIA, ELK1, SOX9, SRF, WT1, LIF, TCF21, HOXA1, IL17A, NKX2-1, RUNX2, RNF14, NR1H3, SREBF1, BMP4, KLF…	1050	477	13528	3.99749	3.21821e-48	1.34092e-49	1.35206e-48
KEGG_PATHWAY	hsa05215:Prostate cancer	74	6.75182	1.67487e-50	HSP90AB1, E2F1, HRAS, E2F3, PDGFB, PDGFA, FOXO1, NFKB1, PTEN, CTNNB1, AKT1, CCNE1, PDPK1, CASP9, PIK3CA, TGFA, CREB3L4, PDGFC, CHUK, AKT3, AKT2, EGFR, PIK3CG, AR, HSP90AA1, BRAF, PIK3CB, RELA, PIK3CD, TP53, LEF1, RB1, CDK2, MAPK1, CCND1, EP300, MAPK3, PDGFRA, MDM2, PDGFRB, GSTP1, FGFR2, FGFR1, GRB2, ERBB2, NFKBIA, TCF7L2, IGF1R, KRAS, INS, SOS1, BCL2, NKX3-1, PIK3R5, PIK3R3, EGF, PIK3R1, CREB3, M…	664	89	5085	6.36744	2.62954e-48	1.31477e-48	2.01584e-47
GOTERM_BP_FAT	GO:0006357~regulation of transcription from RNA polymerase II promoter	182	16.6058	6.23564e-49	CDX2, THRB, STAT5A, FST, XRCC6, STAT5B, RBM4, TGFB3, FOXO1, FOXO3, PDX1, SHH, TGFB1, CTNNB1, IL11, GATA2, KDM1A, HOXC8, PROP1, CREB3L4, RARB, TWIST1, MYO6, RXRB, YY1, RELA, MTA2, RXRA, MLXIPL, MECP2, ARNTL, MECOM, PPARGC1A, PPARGC1B, AHR, JUNB, HES1, ASCL1, HHEX, MSX1, EP300, HIF1A, SMARCE1, JUN, VEGFA, TFAP2A, SMARCA2, SMARCA4, HMGB1, ONECUT1, ELK1, NFKBIA, NEDD8, SOX9, SRF, WT1, NR2C1, LIF, HOX…	1050	727	13528	3.22538	2.79169e-45	1.11668e-46	1.17287e-45
GOTERM_BP_FAT	GO:0042325~regulation of phosphorylation	142	12.9562	1.23441e-48	PDGFB, IL6ST, PDGFA, TGFB3, TLR3, TLR4, TGFB1, TGFB2, IL11, MAP3K7, CDKN2A, CDKN2B, CDKN2C, APOE, ILK, PDGFC, PRKACA, PRKACB, INSR, MAP2K6, SYK, ADAM9, EGFR, RBL2, SOCS3, PIK3CB, PIM1, IRS1, VEGFC, JUN, F2, PDGFRB, CDK5R1, CAV1, ERBB2, BMPR2, CHEK1, ITGB2, CD74, PIN1, LIF, KRAS, INS, RAC1, NPM1, EGF, TRAF6, AXIN1, BMP4, BMP2, VAV3, MAP2K1, SMAD7, TGFBR1, MET, TGFBR2, SMAD4, HGF, DVL1, CDKN1C, CDK…	1050	466	13528	3.92597	5.52644e-45	2.12555e-46	2.32182e-45
GOTERM_BP_FAT	GO:0051174~regulation of phosphorus metabolic process	144	13.1387	8.0814e-48	PDGFB, IL6ST, PDGFA, TGFB3, TLR3, TLR4, TGFB1, TGFB2, IL11, MAP3K7, CDKN2A, CDKN2B, CDKN2C, APOE, ILK, PDGFC, PRKACA, PRKACB, INSR, MAP2K6, SYK, ADAM9, EGFR, RBL2, SOCS3, PIK3CB, PIM1, IRS1, VEGFC, JUN, F2, PDGFRB, CDK5R1, CAV1, ERBB2, BMPR2, CHEK1, ITGB2, CD74, PIN1, LIF, KRAS, INS, RAC1, NPM1, EGF, TRAF6, AXIN1, BMP4, BMP2, VAV3, MAP2K1, SMAD7, TGFBR1, MET, TGFBR2, SMAD4, SMAD3, ITGA2, HGF, DVL…	1050	485	13528	3.8253	3.61804e-44	1.34002e-45	1.52005e-44
GOTERM_BP_FAT	GO:0019220~regulation of phosphate metabolic process	144	13.1387	8.0814e-48	PDGFB, IL6ST, PDGFA, TGFB3, TLR3, TLR4, TGFB1, TGFB2, IL11, MAP3K7, CDKN2A, CDKN2B, CDKN2C, APOE, ILK, PDGFC, PRKACA, PRKACB, INSR, MAP2K6, SYK, ADAM9, EGFR, RBL2, SOCS3, PIK3CB, PIM1, IRS1, VEGFC, JUN, F2, PDGFRB, CDK5R1, CAV1, ERBB2, BMPR2, CHEK1, ITGB2, CD74, PIN1, LIF, KRAS, INS, RAC1, NPM1, EGF, TRAF6, AXIN1, BMP4, BMP2, VAV3, MAP2K1, SMAD7, TGFBR1, MET, TGFBR2, SMAD4, SMAD3, ITGA2, HGF, DVL…	1050	485	13528	3.8253	3.61804e-44	1.34002e-45	1.52005e-44
GOTERM_BP_FAT	GO:0006916~anti-apoptosis	92	8.39416	5.94768e-47	IER3, STAT5A, SNCA, STAT5B, FOXO1, TP63, NFKB1, IL10, AKT1, BDNF, MYD88, BAG1, APOE, PAX7, PIK3CA, NOS3, FAS, NRG1, MYC, IL1A, RPS27A, TERT, CDK1, IRAK1, BRAF, SOCS2, SOCS3, RELA, ESR1, HRK, SKP2, POLB, ESR2, PIM2, DAPK1, TNFSF13B, BNIP1, TNFRSF10D, HIPK3, F3, VEGFA, UBC, SERPINB2, ADAM17, HSPB1, SEMA4D, NGFR, TNFAIP3, GSTP1, ALOX12, PRKCZ, HMGB1, CCL2, TNF, MCL1, XIAP, CLU, NFKBIA, HSPA1A, BCL2L…	1050	206	13528	5.75393	2.66278e-43	9.50992e-45	1.11871e-43
GOTERM_BP_FAT	GO:0010605~negative regulation of macromolecule metabolic process	179	16.3321	2.45474e-46	A2M, EIF2C2, CDX2, THRB, FST, SNCA, TGFB3, PDX1, SHH, TGFB1, IL10, CTNNB1, KDM1A, EIF4EBP1, HOXC8, CDKN2A, PROP1, WWP1, EED, RARB, INSR, RPS27A, TWIST1, RELA, MTA2, RXRA, CST3, SKP2, HRK, MLXIPL, MECP2, RAD9A, HES1, HHEX, PA2G4, MSX1, MAD2L1, SMARCE1, TIMELESS, IFNB1, JUN, SMARCA2, SMARCA4, HMGB1, CAV1, IGF2BP1, ANAPC10, ITGB3, BCL2L1, SOX9, TIMP3, WT1, NR2C1, TIMP1, TCF21, VDR, ACD, INS, ITGAV, …	1050	734	13528	3.14196	1.09899e-42	3.78961e-44	4.61717e-43
GOTERM_BP_FAT	GO:0045944~positive regulation of transcription from RNA polymerase II promoter	123	11.2226	2.81066e-46	THRB, STAT5A, STAT5B, RBM4, XRCC6, TGFB3, FOXO1, PDX1, FOXO3, TGFB1, SHH, IL11, CTNNB1, GATA2, PROP1, CREB3L4, RARB, MYO6, RXRB, RXRA, MTA2, RELA, MLXIPL, ARNTL, MECOM, PPARGC1A, PPARGC1B, AHR, JUNB, HES1, ASCL1, HHEX, EP300, HIF1A, JUN, VEGFA, SMARCA2, SMARCA4, NFKBIA, ELK1, SOX9, SRF, WT1, LIF, HOXA1, IL17A, NKX2-1, RUNX2, NR1H3, SREBF1, BMP4, KLF6, BMP2, ESRRA, EPAS1, IKZF1, CREBBP, FOXA1, SMA…	1050	371	13528	4.27145	1.25833e-42	4.19444e-44	5.28663e-43
SP_PIR_KEYWORDS	ubl conjugation	133	12.135	3.11026e-44	XRCC5, XRCC4, CASR, SNCA, AURKA, XRCC1, CTNNB1, PGR, TOP1, ROBO1, WWP1, RPL10, PDGFC, CUL1, WWOX, RPS27A, SYK, EGFR, ACTN4, LIG1, RELA, RXRA, HLA-A, HLA-C, ARNTL, HLA-B, CTNNA1, MIB1, NME2, MSX1, EP300, HIF1A, NME1, PIAS3, TFAP2A, PIAS1, DST, HMGB1, MCL1, NFKBIA, ELK1, CHEK1, WT1, HNRNPK, TRIM68, NPM1, EIF3I, RCHY1, TRAF6, DNMT3B, RNF14, DNMT3A, ESRRA, EPAS1, IKZF1, SMAD7, HTT, CREBBP, SMAD4, ESR…	1095	588	19235	3.97331	2.10254e-41	7.00845e-42	4.66856e-41
GOTERM_BP_FAT	GO:0009611~response to wounding	145	13.2299	1.85639e-43	GNA13, A2M, NOG, PDGFB, S100A8, PDGFA, GNA12, STAT5B, S100A9, F2RL1, TLR1, TIRAP, TGFB3, TLR2, TLR3, TLR4, TLR5, TGFB1, IL10, SHH, TGFB2, TLR9, CXCL10, IL11, MYD88, CD44, SERPINE1, IL1A, PIK3CB, RELA, RXRA, CD40, MECOM, PLAUR, THBD, HIF1A, CCR5, DARC, F3, F2, CX3CR1, PDGFRA, NFE2L1, CCL2, ERBB3, ERBB2, CLU, HOXB13, ITGB2, ITGB3, CCL5, SRF, CCL4, TIMP3, MDK, IL17A, FGG, FGA, INS, FGB, RAC1, FN1, S…	1050	530	13528	3.52482	8.31106e-40	2.68099e-41	3.49173e-40
GOTERM_BP_FAT	GO:0010647~positive regulation of cell communication	112	10.219	2.54008e-43	HRAS, PTGS2, IL6ST, SNCA, TGFB3, TLR3, TLR4, JAG1, TGFB1, TGFB2, IL11, CTNNB1, MAP3K7, MYD88, CDKN2B, ILK, INSR, RPS27A, SYK, EGFR, RELA, PIM2, CD40, IRS1, ASCL1, HHEX, HIF1A, F3, VEGFA, TGFB1I1, CAV2, CAV1, CCL2, ERBB4, ERBB3, ERBB2, KCNRG, SRC, LIF, KRAS, INS, RAC1, ZAP70, TRAF6, EGF, AXIN1, BMP4, CFLAR, BMP2, LGALS1, TGFBR1, SMAD4, ITGA2, DVL1, CDKN1C, NOTCH2, TNFSF10, NEDD4, NTRK2, MTOR, BMP7…	1050	329	13528	4.38598	1.13719e-39	3.55373e-41	4.77768e-40
GOTERM_BP_FAT	GO:0008283~cell proliferation	127	11.5876	4.84634e-41	XRCC5, PDGFB, PDGFA, OSMR, FST, CXCL12, TGFB1, IL10, SHH, TGFB2, CTNNB1, KDM1A, DAB2, ILK, TGFBI, CUL1, IL1A, SYK, EGFR, IRS2, RXRB, RXRA, SKP2, PIM1, PIM2, LIG4, CD40, VEGFB, ASCL1, HHEX, VEGFC, PA2G4, IGSF8, IFNB1, VEGFA, BIN1, CDK5R1, ERBB4, ERBB2, ELN, FTH1, SRC, CD74, RPS27, CSE1L, RAC1, RUNX3, HELLS, CSF1R, BMP4, MAP2K1, MKI67, ESRRB, CREBBP, FSCN1, MET, BRCA2, ITGA2, HGF, PLK1, LAMA5, PCNA…	1050	436	13528	3.75285	2.16971e-37	6.57486e-39	9.11558e-38
GOTERM_BP_FAT	GO:0048545~response to steroid hormone stimulus	83	7.57299	5.3581e-41	A2M, PDGFB, PTGS2, PDGFA, LEPR, IGFBP7, PPARG, STAT5B, TGFB3, AURKA, AQP1, PTEN, IL10, TGFB1, SHH, TGFB2, CTNNB1, FOS, CCNE1, TNFRSF11B, GSTM3, GATA3, RARA, NOS3, SERPINA1, ANGPT1, FAS, INSR, CCNA2, GHR, ADAM9, PRKCA, SOCS2, SOCS3, RXRA, RELA, ESR1, CFTR, ESR2, IL6R, MMP14, JUNB, PPARGC1B, MAPK1, SDC1, CCND1, KRT19, EP300, CCND2, PDGFRA, PEBP1, COL1A1, CAV2, CAV1, CCL2, TNF, ERBB4, ERBB2, TH, CCL…	1050	192	13528	5.56956	2.39882e-37	7.05536e-39	1.00782e-37
GOTERM_BP_FAT	GO:0040012~regulation of locomotion	83	7.57299	5.3581e-41	GNA13, IL16, PDGFB, IL6ST, PDGFA, BCAR1, MMP9, SNCA, F2RL1, PAX6, JAG1, CXCL12, PTEN, TGFB1, SHH, CXCL10, TGFB2, AKT1, APOE, CXCR4, ILK, INSR, FGF2, ADAM9, EGFR, PRKCA, ICAM1, IRS2, ADAM10, IL6R, IRS1, CDK5, MAPK1, VEGFC, HIF1A, IFNB1, F3, VEGFA, PDGFRA, PDGFRB, ADAM17, ONECUT1, ERBB4, CSF1, TAC1, ITGB3, KIT, TPM1, IGF1R, PTK2B, INS, BCL2, MAP3K1, TEK, RAC1, THBS1, LAMB1, PIK3R1, APC, COL18A1, SE…	1050	192	13528	5.56956	2.39882e-37	7.05536e-39	1.00782e-37
GOTERM_BP_FAT	GO:0051270~regulation of cell motion	83	7.57299	8.64081e-41	GNA13, NRP1, PDGFB, IL6ST, PDGFA, BCAR1, MMP9, F2RL1, STAT5B, PAX6, JAG1, CXCL12, PTEN, SHH, TGFB1, CXCL10, TGFB2, AKT1, APOE, CXCR4, ILK, INSR, FGF2, ADAM9, EGFR, ICAM1, IRS2, ADAM10, ACTN4, IL6R, IRS1, CDK5, MAPK1, VEGFC, HIF1A, F3, VEGFA, PDGFRA, PDGFRB, ADAM17, ONECUT1, ERBB4, CSF1, TAC1, ITGB3, KIT, TPM1, IGF1R, PTK2B, INS, BCL2, MAP3K1, TEK, RAC1, THBS1, LAMB1, PIK3R1, APC, COL18A1, SELP, I…	1050	193	13528	5.54071	3.86849e-37	1.10528e-38	1.62527e-37
GOTERM_BP_FAT	GO:0030334~regulation of cell migration	77	7.02555	5.44421e-40	GNA13, PDGFB, IL6ST, PDGFA, BCAR1, MMP9, F2RL1, PAX6, JAG1, CXCL12, PTEN, SHH, TGFB1, CXCL10, TGFB2, AKT1, APOE, CXCR4, ILK, INSR, FGF2, ADAM9, EGFR, ICAM1, IRS2, ADAM10, IL6R, IRS1, CDK5, MAPK1, VEGFC, HIF1A, F3, VEGFA, PDGFRA, PDGFRB, ADAM17, ONECUT1, ERBB4, CSF1, TAC1, ITGB3, KIT, TPM1, IGF1R, PTK2B, INS, BCL2, MAP3K1, TEK, RAC1, THBS1, LAMB1, PIK3R1, APC, COL18A1, SELP, IL6, FLT1, CREB3, MAP2…	1050	169	13528	5.87014	2.43737e-36	6.77048e-38	1.02401e-36
GOTERM_BP_FAT	GO:0009967~positive regulation of signal transduction	101	9.21533	2.97218e-39	HRAS, IL6ST, TGFB3, TLR3, TLR4, JAG1, TGFB1, IL11, TGFB2, CTNNB1, MAP3K7, MYD88, CDKN2B, ILK, INSR, SYK, RELA, CD40, PIM2, IRS1, HHEX, ASCL1, HIF1A, F3, VEGFA, TGFB1I1, CAV2, CAV1, ERBB3, ERBB2, KCNRG, SRC, LIF, KRAS, INS, RAC1, ZAP70, TRAF6, EGF, AXIN1, BMP4, CFLAR, BMP2, LGALS1, TGFBR1, SMAD4, DVL1, CDKN1C, NOTCH2, TNFSF10, NEDD4, MTOR, BMP7, ENG, HDAC6, PPARD, FGF9, LEPR, TP63, GJA1, FASLG, AC…	1050	295	13528	4.41107	1.33065e-35	3.59634e-37	5.59045e-36
SP_PIR_KEYWORDS	phosphotransferase	73	6.66058	1.02356e-38	AURKA, PRKG1, MAP3K7, CSNK2A1, ILK, PIK3CA, PRKACA, PRKACB, CSK, INSR, MAP2K6, SYK, PRKCA, EGFR, CDK1, RET, BRAF, ROCK1, PIK3C2A, PIK3CB, PIK3C2B, PIM1, CDK6, PRKCE, PRKCD, CDK5, CDK2, DAPK1, PRKCB, PRKD1, MAPK1, DDR1, ACVR2A, NME2, NME1, RIPK1, PKM2, MAPK3, PDGFRA, CAMK1, PDGFRB, FGFR2, PRKCZ, FGFR1, FGFR4, FGR, ERBB3, ERBB2, HK2, PRKDC, ADRBK1, MAPKAPK2, SRC, IGF1R, TEK, ZAP70, PIK3R1, CSF1R, F…	1095	201	19235	6.37977	6.91926e-36	1.72981e-36	1.53638e-35
GOTERM_BP_FAT	GO:0010942~positive regulation of cell death	123	11.2226	2.82662e-38	CADM1, PTGS2, MMP9, TGFB3, TLR2, TLR4, PMAIP1, FOXO3, IL10, TGFB1, TGFB2, CDKN2A, CD44, HTRA2, CDKN2C, TIAM1, APOE, RARB, FAS, MX1, NQO1, CUL1, WWOX, MAP2K6, RPS27A, RXRA, HRK, SKP2, RAD9A, MAPK1, IFNB1, JUN, CDK5R1, BCL2L1, CHEK2, TIMP3, SRC, VDR, RAC1, TRAF6, RUNX3, HIP1, BMP4, COL18A1, CFLAR, VAV3, HTT, TGFBR1, NR4A1, BRCA2, SMAD3, BRCA1, ATM, NOTCH2, CDKN1A, NOTCH1, TNFSF10, CDKN1B, BBC3, ETS…	1050	435	13528	3.64301	1.26548e-34	3.33021e-36	5.31665e-35
GOTERM_BP_FAT	GO:0006928~cell motion	129	11.7701	3.65621e-38	GNA13, PDGFB, IL16, PTGS2, S100A9, PRKG1, CXCL12, IL10, TGFB1, SHH, TGFB2, WNT1, BDNF, CD44, ROBO1, RPS27A, SYK, TWIST1, S100A2, RET, ROCK1, PLXNB1, CTNNA2, PLAUR, ASCL1, VEGFC, IGSF8, TNS1, HIF1A, CD34, PDGFRB, HSPB1, AMFR, CAV2, CDK5R1, CCL2, ERBB2, ITGB2, CX3CL1, EPHB3, CCL5, SRF, CCL4, ITGB1, SRC, EPHB2, HOXA1, PTK2, RAC1, NKX2-1, RUNX3, FN1, VAV3, S100P, MAP2K1, TGFBR1, MET, NR4A2, ITGA2, NT…	1050	475	13528	3.49897	1.63689e-34	4.19714e-36	6.87704e-35
GOTERM_BP_FAT	GO:0043065~positive regulation of apoptosis	122	11.1314	4.03848e-38	CADM1, PTGS2, MMP9, TGFB3, TLR2, TLR4, PMAIP1, FOXO3, IL10, TGFB1, TGFB2, CDKN2A, CD44, HTRA2, CDKN2C, TIAM1, APOE, RARB, FAS, MX1, NQO1, CUL1, WWOX, MAP2K6, RPS27A, RXRA, HRK, SKP2, RAD9A, MAPK1, IFNB1, JUN, CDK5R1, BCL2L1, CHEK2, TIMP3, SRC, VDR, RAC1, TRAF6, RUNX3, HIP1, COL18A1, CFLAR, VAV3, HTT, TGFBR1, NR4A1, BRCA2, SMAD3, BRCA1, ATM, NOTCH2, CDKN1A, NOTCH1, TNFSF10, CDKN1B, BBC3, ETS1, HSP…	1050	430	13528	3.65541	1.80803e-34	4.52007e-36	7.59606e-35
GOTERM_BP_FAT	GO:0044093~positive regulation of molecular function	145	13.2299	5.88675e-38	GNA13, XRCC4, CASR, PDGFB, BTRC, TGFB3, TLR2, TLR3, TLR4, PMAIP1, TGFB1, IL10, SHH, TGFB2, MAP3K7, MYD88, CDKN2A, APOE, ILK, PDGFC, PRKACA, PRKACB, INSR, CUL1, MAP2K6, RPS27A, SYK, ADAM9, EGFR, ACTN4, PIK3CB, RELA, PIM1, IRS1, PTHLH, NME2, EP300, HIF1A, NME1, IFNB1, F3, F2, SMARCA4, CAV1, ERBB2, PTH1R, ANAPC10, CD74, PIN1, VDR, KRAS, ACD, INS, RAC1, NPM1, EGF, TRAF6, HIP1, NR1H3, VAV3, MAP2K1, TG…	1050	586	13528	3.18797	2.6355e-34	6.42805e-36	1.10725e-34
GOTERM_BP_FAT	GO:0043068~positive regulation of programmed cell death	122	11.1314	8.68239e-38	CADM1, PTGS2, MMP9, TGFB3, TLR2, TLR4, PMAIP1, FOXO3, IL10, TGFB1, TGFB2, CDKN2A, CD44, HTRA2, CDKN2C, TIAM1, APOE, RARB, FAS, MX1, NQO1, CUL1, WWOX, MAP2K6, RPS27A, RXRA, HRK, SKP2, RAD9A, MAPK1, IFNB1, JUN, CDK5R1, BCL2L1, CHEK2, TIMP3, SRC, VDR, RAC1, TRAF6, RUNX3, HIP1, COL18A1, CFLAR, VAV3, HTT, TGFBR1, NR4A1, BRCA2, SMAD3, BRCA1, ATM, NOTCH2, CDKN1A, NOTCH1, TNFSF10, CDKN1B, BBC3, ETS1, HSP…	1050	433	13528	3.63008	3.8871e-34	9.25501e-36	1.63309e-34
GOTERM_BP_FAT	GO:0007169~transmembrane receptor protein tyrosine kinase signaling pathway	86	7.84672	1.01304e-37	NRP1, FGF7, PDGFB, FGF9, PDGFA, STAT5A, BCAR1, STAT5B, FOXO1, FOXO4, PTEN, TGFB1, AKT1, EIF4EBP1, TIAM1, PDGFC, SHC1, ANGPT1, NRG1, FGF1, INSR, FGF2, FGF3, GHR, AKT2, EGFR, RET, IRS2, SOCS2, IRS1, CDK5, FLNA, DDR1, VEGFC, ADRB2, EREG, VEGFA, PDGFRA, PDGFRB, ADAM17, FGFR2, FGFR1, FGFR4, REPS2, CCL2, ERBB4, ERBB3, GRB2, ERBB2, BMPR2, ABI1, KIT, EPHB3, PXN, SRC, EPHB2, IGF1R, EPHB6, PTK2, PTK2B, INS…	1050	224	13528	4.94646	4.53539e-34	1.05474e-35	1.90545e-34
GOTERM_BP_FAT	GO:0032268~regulation of cellular protein metabolic process	128	11.6788	1.39496e-37	A2M, EIF2C2, PDGFB, IL6ST, PDGFA, BTRC, SNCA, TGFB3, TLR4, IL10, TGFB1, SHH, IL11, EIF4EBP1, CDKN2A, APOE, PDGFC, INSR, CUL1, RPS27A, SYK, ADAM9, EGFR, SOCS3, PPARGC1A, MAPK1, VEGFC, PA2G4, EP300, MAD2L1, PIAS3, JUN, F2, PDGFRB, HSPB1, PIAS1, CAV1, BMPR2, NFKBIA, IGF2BP1, ANAPC10, ITGB2, ITGB3, TIMP3, PIN1, TIMP1, LIF, EIF3H, INS, ITGAV, EGF, DNMT3B, NR1H3, AXIN1, BMP4, BMP2, SMAD7, TGFBR1, SMAD4…	1050	474	13528	3.47917	6.24521e-34	1.41937e-35	2.6238e-34
GOTERM_BP_FAT	GO:0051272~positive regulation of cell motion	57	5.20073	6.17648e-37	PDGFB, IL6ST, PDGFA, MMP9, BCAR1, STAT5B, F2RL1, CXCL12, TGFB1, CXCL10, TGFB2, ILK, FGF2, INSR, ADAM9, EGFR, ICAM1, IRS2, ADAM10, ACTN4, IL6R, IRS1, MAPK1, VEGFC, HIF1A, F3, VEGFA, PDGFRA, ADAM17, PDGFRB, ERBB4, ONECUT1, CSF1, TAC1, KIT, IGF1R, INS, PTK2B, BCL2, LAMB1, THBS1, PIK3R1, APC, COL18A1, IL6, FLT1, CREB3, MAP2K1, TGFBR1, SMAD3, IGF1, ITGA2, IGF2, KDR, ETS1, HDAC7, HDAC6, F2R	1050	98	13528	7.49364	2.76521e-33	6.14491e-35	1.16175e-33
GOTERM_BP_FAT	GO:0040017~positive regulation of locomotion	57	5.20073	6.17648e-37	IL16, PDGFB, IL6ST, PDGFA, MMP9, BCAR1, F2RL1, CXCL12, TGFB1, CXCL10, TGFB2, ILK, FGF2, INSR, ADAM9, PRKCA, EGFR, ICAM1, IRS2, ADAM10, IL6R, IRS1, MAPK1, VEGFC, HIF1A, F3, VEGFA, PDGFRA, ADAM17, PDGFRB, ERBB4, ONECUT1, CSF1, TAC1, KIT, IGF1R, INS, PTK2B, BCL2, LAMB1, THBS1, PIK3R1, APC, COL18A1, IL6, FLT1, CREB3, MAP2K1, IL8, SMAD3, IGF1, ITGA2, IGF2, AGER, KDR, HDAC7, HDAC6, F2R	1050	98	13528	7.49364	2.76521e-33	6.14491e-35	1.16175e-33
GOTERM_BP_FAT	GO:0035295~tube development	84	7.66423	1.25008e-36	GNA13, NOG, NRP1, FGF7, FOXA2, FGF9, PDGFA, LMO4, DICER1, TGFB3, TP63, PAX3, GLI2, CXCL12, GLI3, ASAH1, SHH, GLI1, CTNNB1, EDNRA, MAP3K7, SPRY2, BDNF, GPC3, CD44, CXCR4, ILK, CASP8, NOS3, RARB, FGF1, FGF2, CYR61, TWIST1, RET, CFTR, MMP14, PTHLH, HES1, HHEX, MIB1, PPP1CA, ACVR2B, EP300, TIMELESS, VEGFA, PDGFRA, TFAP2A, MED1, ACVR1, CAV2, FGFR4, HOXA11, BMPR2, HOXB13, SRF, TCF21, LHX1, BCL2, NKX3-1…	1050	220	13528	4.91927	5.5966e-33	1.21665e-34	2.3513e-33
SP_PIR_KEYWORDS	nucleus	423	38.5949	1.58016e-36	XRCC5, XRCC4, XRCC3, XRCC2, XRCC6, XRCC1, CTNNB1, PGR, FLI1, WDR77, INTS6, CCNA1, LSM1, CCNA2, MAP2K7, RXRB, LIG1, RXRA, MECP2, LIG4, MECOM, UXT, NME2, PPP1CA, MSX1, NME1, JUN, NFKBIA, BCL2L1, MYBL2, RCHY1, DNMT3B, RECQL4, DNMT3A, ESRRA, MKI67, ESRRB, ESRRG, ATM, ZNF217, TRPS1, PCNA, TSGA10, PARP1, HNF1B, HNF1A, BACH2, FOXA2, ELF3, EZH1, EZH2, TP63, CCNE1, HSF1, BHLHE41, MYB, MYC, CDC6, AR, PIK3C…	1095	4283	19235	1.73488	1.06819e-33	2.13637e-34	2.37185e-33
GOTERM_BP_FAT	GO:0045596~negative regulation of cell differentiation	83	7.57299	1.9761e-36	PPARA, NOG, NBN, CDX2, NRP1, FOXA2, STAT5A, DICER1, CRP, EZH2, PPARG, STAT5B, FST, PAX6, TLR3, TP63, TLR4, JAG1, FOXO4, GLI2, GLI3, TGFB1, SHH, CTNNB1, BDNF, RHOA, TWIST1, ZFP36, TP53, CDK6, LIG4, INHA, PTHLH, HES1, MAPK1, INHBA, MIB1, CCND1, NME2, EREG, NME1, PLA2G2A, NGFR, TGFB1I1, CAV1, NFKBIA, ITGB3, ZBTB16, KIT, SOX9, TCF7L2, ITGB1, CD74, EPHB2, LIF, PTK2, ITGAV, CD24, SPP1, NR1H3, APC, IL4,…	1050	216	13528	4.95072	8.84699e-33	1.88234e-34	3.71688e-33
GOTERM_BP_FAT	GO:0006468~protein amino acid phosphorylation	153	13.9599	5.9741e-36	RNASEL, STAT5A, TGFB3, AURKA, PRKG1, TGFB1, TGFB2, MAP3K7, CSNK2A1, ILK, PIK3CA, PRKACA, PRKACB, MAP2K7, INSR, MAP2K6, MAP2K5, SYK, ADAM9, PIK3CG, EGFR, RET, ROCK1, BRAF, PIK3CB, PIK3CD, WNK1, PIM1, PIM2, MAPK1, MAPK3, F2, PDGFRA, PDGFRB, CAMK1, FGFR2, CAV2, FGFR1, FGFR4, CDK5R1, CCL2, ERBB4, FGR, ERBB3, ERBB2, BMPR2, CHEK1, ADRBK1, CHEK2, MAPKAPK2, EPHB3, MST4, CD74, SRC, EPHB2, IRAK4, EPHB6, PT…	1050	667	13528	2.95536	2.6746e-32	5.57209e-34	1.12368e-32
GOTERM_BP_FAT	GO:0003006~reproductive developmental process	91	8.30292	6.75593e-36	CGA, NOG, PPARD, HNF1B, FGF7, HNF1A, PTGS2, FGF9, STAT5A, LEPR, STAT5B, FST, TGFB3, TP63, FOXO3, CXCL12, SHH, TGFB2, AKT1, PGR, CCNE1, OSR1, ANG, CXCR4, NOS3, ANGPT1, INSR, BSG, AR, INHA, MMP14, FSHR, JUNB, INHBB, ACVR2A, INHBA, SDC1, CCND1, MAST2, EREG, CCND2, NCOA4, VEGFA, PDGFRA, PEBP1, ADAMTS1, ACVR1, DEAF1, TSPY1, CSF1, SOX3, FKBP4, HOXB13, PRKDC, BCL2L1, ZBTB16, KIT, SOX9, TCF7L2, WT1, LIF,…	1050	262	13528	4.47491	3.02463e-32	6.17272e-34	1.27074e-32
GOTERM_BP_FAT	GO:0051726~regulation of cell cycle	102	9.30657	3.73808e-35	PTGS2, STAT5A, STAT5B, FOXO4, TGFB1, TGFB2, CDKN2A, CDKN2B, CDKN2C, INSR, CCNA2, IL1A, EGFR, SKP2, PIM1, RAD9A, JUNB, MAD2L1, TIMELESS, JUN, SMARCA4, CAV2, CDK5R1, CHEK1, ANAPC10, CHEK2, ITGB1, PIN1, LIF, INS, NPM1, EGF, RUNX3, BMP4, BMP2, BRIP1, BRCA2, SMAD3, BRCA1, ATM, CDKN1C, HDAC3, CDKN1A, HDAC2, CDKN1B, HDAC1, ETS1, BMP7, E2F1, MAD1L1, NBN, CTCF, PDCD4, PTEN, AKT1, TGFA, MYC, DLG1, CDC6, CD…	1050	331	13528	3.97024	1.67354e-31	3.34708e-33	7.03103e-32
GOTERM_BP_FAT	GO:0030335~positive regulation of cell migration	53	4.83577	4.74352e-35	PDGFB, IL6ST, PDGFA, MMP9, BCAR1, F2RL1, CXCL12, TGFB1, CXCL10, TGFB2, ILK, FGF2, INSR, ADAM9, EGFR, ICAM1, IRS2, ADAM10, IL6R, IRS1, MAPK1, VEGFC, HIF1A, F3, VEGFA, PDGFRA, ADAM17, PDGFRB, ERBB4, ONECUT1, CSF1, TAC1, KIT, IGF1R, INS, PTK2B, BCL2, LAMB1, THBS1, PIK3R1, APC, COL18A1, IL6, FLT1, CREB3, MAP2K1, SMAD3, ITGA2, IGF1, IGF2, KDR, HDAC7, HDAC6, F2R	1050	89	13528	7.67238	2.12367e-31	4.16407e-33	8.92219e-32
GOTERM_BP_FAT	GO:0007242~intracellular signaling cascade	224	20.438	4.98584e-35	HRAS, IL6ST, STAT5A, STAT5B, AURKA, CTNNB1, PGR, MAP3K7, APOE, PIK3CA, RARA, MAP2K7, CCNA2, MAP2K6, ADAM9, SYK, MAP2K5, PIK3CG, ROCK1, BRAF, PIK3CB, RXRA, PIK3CD, WNK1, RAD9A, PPARGC1A, PPARGC1B, RND3, MAPK1, SSTR5, RFC4, MAPK3, F2, TGFB1I1, PIAS1, ERBB3, ERBB2, PTH1R, NFKBIA, CHEK1, CHEK2, CD74, KRAS, INS, RAC3, RAC1, ZAP70, CNKSR1, MAP2K1, SMAD7, TGFBR1, MAP2K4, SMAD2, HGF, AGER, ATM, DVL1, PCN…	1050	1256	13528	2.29775	2.23216e-31	4.29261e-33	9.37797e-32
GOTERM_CC_FAT	GO:0044421~extracellular region part	179	16.3321	5.20749e-35	A2M, NOG, IL16, IL6ST, PDGFA, PGC, MMP9, MMP7, TGFB3, MMP3, CXCL12, MMP2, SHH, TGFB1, IL10, MMP1, TGFB2, CXCL10, IL11, WNT1, TTR, CD44, APOD, ISG15, APOE, TGFBI, PDGFC, IL1A, ADAM9, EGFR, SEMG1, SPARCL1, SEMG2, CST3, PTHLH, VEGFC, THBD, IFNB1, F3, VEGFA, F2, PLA2G2A, ADAMTS1, COL1A1, DST, WFDC2, GC, CCL2, ERBB3, CLU, ELN, DAG1, TIMP4, CX3CL1, CCL5, TIMP2, CCL4, TIMP3, TIMP1, LIF, IL17A, FGG, FGA,…	912	960	12782	2.61328	2.95786e-32	2.95786e-32	7.63337e-32
KEGG_PATHWAY	hsa05220:Chronic myeloid leukemia	57	5.20073	8.72038e-35	E2F1, E2F3, HRAS, STAT5A, STAT5B, TGFB3, NFKB1, TGFB1, TGFB2, AKT1, ACVR1B, CDKN2A, PIK3CA, SHC1, MYC, CHUK, AKT3, AKT2, PIK3CG, CTBP2, BRAF, PIK3CB, RELA, PIK3CD, TP53, CDK6, RB1, MECOM, MAPK1, CCND1, CRKL, MAPK3, MDM2, GRB2, NFKBIA, BCL2L1, KRAS, SOS1, PIK3R5, PIK3R3, PIK3R1, MAP2K1, TGFBR1, TGFBR2, CBL, SMAD4, SMAD3, RAF1, BAD, NRAS, CDKN1A, HDAC2, CDKN1B, HDAC1, ARAF, IKBKB, CRK	664	75	5085	5.82018	1.3691e-32	4.56367e-33	1.04957e-31
GOTERM_BP_FAT	GO:0009890~negative regulation of biosynthetic process	138	12.5912	1.02957e-34	EIF2C2, CDX2, PDGFB, THRB, PDGFA, FST, TGFB3, PDX1, IL10, TGFB1, CTNNB1, KDM1A, EIF4EBP1, HOXC8, PROP1, APOE, WWP1, EED, RARB, TWIST1, RXRA, MTA2, MLXIPL, MECP2, RAD9A, HES1, HHEX, PA2G4, MSX1, SMARCE1, TIMELESS, IFNB1, SMARCA2, SMARCA4, HMGB1, CAV1, IGF2BP1, ITGB3, SOX9, WT1, NR2C1, TCF21, VDR, ACD, INS, ITGAV, NKX2-1, SKIL, RUNX2, DNMT3B, HELLS, DNMT3A, BMP2, IKZF1, SMAD7, PHB, FOXA1, SMAD4, S1…	1050	573	13528	3.10291	4.60937e-31	8.69693e-33	1.93654e-31
GOTERM_BP_FAT	GO:0016477~cell migration	92	8.39416	1.11582e-34	PPARD, NRP1, IL16, PDGFB, BCAR1, S100A9, PAX6, PEX5, PAX3, PRKG1, CXCL12, PTEN, IL10, SHH, TGFB1, TGFB2, EDNRB, WNT1, CD44, ANG, ROBO1, CXCR4, POU4F1, NOS3, FGF2, CEACAM1, SYK, TWIST1, S100A2, PRKCA, ICAM1, RET, ROCK1, PLXNB1, ESR2, IL6R, MMP14, CDK5, CTNNA2, ASCL1, VEGFC, TNS1, HIF1A, CD34, PDGFRB, ADAM17, VCAN, ACVR1, DCC, CAV2, CDK5R1, CCL2, TNF, PRKDC, ITGB2, CDH2, CX3CL1, KIT, CCL5, SRF, ITG…	1050	276	13528	4.2946	4.99553e-31	9.25099e-33	2.09877e-31
GOTERM_BP_FAT	GO:0012501~programmed cell death	143	13.0474	1.53018e-34	HRAS, CADM1, PMAIP1, FOXO3, CTNNB1, TOP1, RAD21, CDKN2A, HTRA2, TIAM1, FAS, CUL1, IL1A, RPS27A, TWIST1, BCL2L14, ROCK1, FAM82A2, HRK, PIM2, LIG4, AHR, TNS4, EP300, KRT18, IFNB1, F3, JUN, F2, TNFAIP3, MCL1, ERBB3, CLU, NFKBIA, ITGB2, BCL2L1, KRT20, MST4, IL17A, KRAS, CSE1L, RAC1, TRAF6, HIP1, AXIN1, CFLAR, VAV3, HTT, LGALS1, SMAD3, NTN1, BRCA1, ATM, SEMA6A, TNFSF10, CDKN1B, VCP, BBC3, HSPD1, PDCD5…	1050	611	13528	3.01536	6.85059e-31	1.24556e-32	2.87814e-31
GOTERM_CC_FAT	GO:0005615~extracellular space	145	13.2299	3.12855e-34	A2M, NOG, IL16, IL6ST, PDGFA, MMP9, PGC, TGFB3, MMP7, MMP3, CXCL12, MMP2, TGFB1, IL10, SHH, TGFB2, CXCL10, IL11, TTR, APOD, ISG15, APOE, TGFBI, PDGFC, IL1A, ADAM9, EGFR, SEMG1, SEMG2, CST3, PTHLH, VEGFC, THBD, IFNB1, F3, VEGFA, F2, PLA2G2A, WFDC2, GC, CCL2, ERBB3, CLU, DAG1, TIMP4, CX3CL1, CCL5, CCL4, LIF, FGG, IL17A, FGA, INS, FGB, ALB, TFF1, EGF, FN1, SPP1, COL18A1, BMP4, LPL, BMP2, LGALS1, LGA…	912	685	12782	2.96675	1.77702e-31	8.88508e-32	4.58596e-31
GOTERM_CC_FAT	GO:0005654~nucleoplasm	168	15.3285	6.68886e-34	XRCC5, CDX2, LMO4, XRCC6, RBM4, FOXO1, XRCC1, CTNNB1, TOP1, KDM1A, MUTYH, CSNK2A1, CDKN2A, PROP1, INTS6, CCNA2, CUL1, RPS27A, MYO6, RBL2, YY1, RELA, MTA2, LIG1, HNRNPA2B1, MLXIPL, MTA1, POLB, ARNTL, PPARGC1A, PPARGC1B, MAPK1, PPP1CA, EP300, RFC4, HIF1A, SMARCE1, PIAS3, JUN, MAPK3, PIAS1, SMARCA2, DEAF1, HMGB1, MCL1, HOXA11, HOXB13, ANAPC10, CHEK1, CHEK2, WT1, SRY, ACD, HNRNPK, NPM1, NKX2-1, RUNX2…	912	882	12782	2.66959	3.79927e-31	1.26642e-31	9.80482e-31
GOTERM_MF_FAT	GO:0030528~transcription regulator activity	250	22.8102	6.76203e-34	CDX2, STAT5A, XRCC6, STAT5B, CTNNB1, PGR, FLI1, WDR77, RARA, CREB3L4, RARB, PITX3, PITX1, TWIST1, RXRB, YY1, RXRA, MECP2, MECOM, PPARGC1A, PPARGC1B, HES1, NME2, MSX1, IFNB1, NME1, JUN, PRDM2, TGFB1I1, PIAS1, DEAF1, HOXA11, HOXB13, MYBL2, TCF21, LHX1, LHX3, NKX2-1, DNMT3B, NR1H3, KLF5, KLF6, ESRRA, BMP2, SMAD9, IKZF1, SMAD7, ESRRB, PHB, TP53BP1, CREBBP, ESRRG, SMAD4, SMAD3, EN1, SMAD2, DDX5, NOTCH…	1010	1512	12983	2.12541	7.66814e-31	7.66814e-31	1.0855e-30
GOTERM_BP_FAT	GO:0008285~negative regulation of cell proliferation	105	9.58029	9.18426e-34	NOG, PTGS2, TGFB3, PDX1, FOXO4, IL10, TGFB1, SHH, TGFB2, BDNF, CDKN2A, CDKN2B, APOE, CDKN2C, ILK, RARB, IL1A, CUL1, RXRA, PTHLH, SSTR5, NME2, MSX1, IFNB1, NME1, JUN, PLA2G2A, ADAMTS1, TGFB1I1, SMARCA2, CAV2, CAV1, ERBB2, PTH1R, CHEK1, TIMP2, FTH1, VDR, NPM1, NKX3-1, RUNX3, BMP4, COL18A1, BMP2, PHB, TGFBR2, SMAD4, S100A11, BRCA2, SMAD3, SMAD2, CDKN1C, NOTCH2, HDAC4, CDKN1A, CDKN1B, ETS1, FABP3, TG…	1050	361	13528	3.74737	4.1118e-30	7.34249e-32	1.72749e-30
KEGG_PATHWAY	hsa05212:Pancreatic cancer	55	5.01825	9.72498e-34	E2F1, E2F3, TGFB3, NFKB1, TGFB1, TGFB2, AKT1, ACVR1B, CDKN2A, CASP9, TGFA, PIK3CA, CHUK, AKT3, AKT2, EGFR, PIK3CG, BRAF, PIK3CB, RELA, PIK3CD, TP53, CDK6, RB1, RAD51, VEGFB, MAPK1, VEGFC, CCND1, VEGFA, MAPK3, ERBB2, BCL2L1, KRAS, RAC3, RAC1, PIK3R5, PIK3R3, EGF, FIGF, PIK3R1, MAP2K1, TGFBR1, TGFBR2, SMAD4, SMAD3, BRCA2, RAF1, SMAD2, BAD, STAT1, STAT3, ARAF, JAK1, IKBKB	664	72	5085	5.84996	1.52682e-31	3.81706e-32	1.17048e-30
GOTERM_MF_FAT	GO:0043565~sequence-specific DNA binding	141	12.865	1.17769e-33	XRCC5, CDX2, THRB, XRCC6, STAT5B, FOXO1, PDX1, FOXO3, FOXO4, CTNNB1, PGR, GATA2, KDM1A, HOXC8, FLI1, PROP1, GATA3, CREB3L4, RARA, RARB, PITX3, PITX1, RXRB, RELA, MTA2, RXRA, HNRNPA2B1, MTA1, SIX6, JUNB, ASCL1, HHEX, MSX1, HIF1A, JUN, SPDEF, NFE2L1, ONECUT1, HOXA11, HOXB13, ELK1, SOX9, SRF, WT1, NR2C1, TCF21, VDR, HOXA1, ELK4, LHX1, JUND, LHX3, NKX2-1, NKX3-1, DNMT3B, NR1H3, SREBF1, ESRRA, EPAS1, …	1010	607	12983	2.98596	1.3355e-30	6.67748e-31	1.89052e-30
SP_PIR_KEYWORDS	ATP	73	6.66058	1.77717e-33	PRKG1, ACVR1B, CSNK2A1, PRKACA, PRKACB, CSK, INSR, TOP2A, MAP2K6, SYK, PRKCA, EGFR, ABCE1, IRAK1, CDK1, RET, BRAF, ROCK1, PIM1, CDK6, PRKCE, IRS1, PRKCD, CDK5, CDK2, DAPK1, PRKCB, PRKD1, MAPK1, DDR1, ACVR2A, MAPK3, PDGFRA, CAMK1, PDGFRB, ACVR1, FGFR2, PRKCZ, FGFR1, FGFR4, FGR, ERBB4, ASS1, ERBB3, ERBB2, HK2, HSPA1A, ADRBK1, MAPKAPK2, SRC, IGF1R, TEK, ZAP70, HSPA8, CSF1R, FLT1, MAP2K1, FLT4, MET, …	1095	236	19235	5.43362	1.20136e-30	2.00227e-31	2.66756e-30
SP_PIR_KEYWORDS	kinase	128	11.6788	2.54622e-33	AURKA, PRKG1, MAP3K7, CDKN2A, CSNK2A1, CDKN2B, CDKN2C, ILK, PIK3CA, PRKACA, PRKACB, INSR, MAP2K7, MAP2K6, MAP2K5, SYK, PIK3CG, EGFR, RET, BRAF, ROCK1, PIK3CB, PIK3CD, WNK1, PIM1, PIM2, PLAUR, MAPK1, NME2, NME1, MAPK3, PDGFRA, PDGFRB, CAMK1, FGFR2, FGFR1, FGFR4, CDK5R1, ERBB4, MVD, FGR, ERBB3, ERBB2, BMPR2, CHEK1, ADRBK1, CHEK2, MAPKAPK2, EPHB3, MST4, SRC, EPHB2, IRAK4, PTK2, TEK, ZAP70, LMTK2, CS…	1095	688	19235	3.26813	1.72125e-30	2.45892e-31	3.82193e-30
GOTERM_BP_FAT	GO:0031399~regulation of protein modification process	93	8.4854	6.73245e-33	PDGFB, IL6ST, PDGFA, BTRC, SNCA, TGFB3, PAX5, TLR4, PDCD4, TGFB1, IL11, EDNRA, EDNRB, CDKN2A, PDGFC, INSR, FGF2, CUL1, RPS27A, GHR, SYK, EGFR, PRKCA, CDK1, SOCS3, IL6R, PRKCE, PPARGC1A, PRKCD, CDK5, OSM, ACVR2A, VEGFC, CCND1, MAD2L1, CCND3, CCND2, PSME2, PIAS3, RIPK1, HIPK3, JUN, F2, UBC, PDGFRB, ADAM17, PEBP1, PSME3, PIAS1, PRKCZ, CAV1, TNF, PML, BMPR2, ANAPC10, ITGB2, PIN1, LIF, SET, ERCC6, PTK…	1050	295	13528	4.06168	3.01412e-29	5.28793e-31	1.26632e-29
UP_SEQ_FEATURE	domain:Protein kinase	103	9.39781	8.89922e-33	RNASEL, AURKA, PRKG1, MAP3K7, CSNK2A1, ILK, PRKACA, PRKACB, INSR, MAP2K7, MAP2K6, MAP2K5, SYK, EGFR, RET, BRAF, ROCK1, WNK1, PIM1, PIM2, MAPK1, MAPK3, PDGFRA, CAMK1, PDGFRB, FGFR2, FGFR1, FGFR4, FGR, ERBB4, ERBB3, ERBB2, BMPR2, CHEK1, ADRBK1, CHEK2, MAPKAPK2, EPHB3, MST4, SRC, EPHB2, IRAK4, PTK2, EPHB6, TEK, LMTK2, ZAP70, CSF1R, MAP2K1, TGFBR1, TGFBR2, MET, MAP2K4, BMX, EPHA2, KDR, PLK1, NTRK2, T…	1094	469	19113	3.83686	3.20995e-29	1.60498e-29	1.63534e-29
GOTERM_BP_FAT	GO:0031327~negative regulation of cellular biosynthetic process	133	12.135	1.12383e-32	EIF2C2, CDX2, PDGFB, THRB, PDGFA, FST, TGFB3, PDX1, IL10, TGFB1, CTNNB1, KDM1A, EIF4EBP1, HOXC8, PROP1, WWP1, EED, RARB, TWIST1, RXRA, MTA2, MLXIPL, MECP2, RAD9A, HES1, HHEX, PA2G4, MSX1, SMARCE1, TIMELESS, IFNB1, SMARCA2, SMARCA4, HMGB1, CAV1, IGF2BP1, SOX9, WT1, NR2C1, TCF21, VDR, ACD, INS, NKX2-1, SKIL, RUNX2, DNMT3B, HELLS, DNMT3A, BMP2, IKZF1, SMAD7, PHB, FOXA1, SMAD4, S100A11, BRCA2, SMAD3,…	1050	561	13528	3.05445	5.03139e-29	8.67482e-31	2.11384e-29
GOTERM_BP_FAT	GO:0010558~negative regulation of macromolecule biosynthetic process	131	11.9526	1.19842e-32	EIF2C2, CDX2, THRB, FST, TGFB3, PDX1, IL10, TGFB1, CTNNB1, KDM1A, EIF4EBP1, HOXC8, PROP1, WWP1, EED, RARB, TWIST1, RXRA, MTA2, MLXIPL, MECP2, RAD9A, HES1, HHEX, PA2G4, MSX1, SMARCE1, TIMELESS, IFNB1, SMARCA2, SMARCA4, HMGB1, IGF2BP1, ITGB3, SOX9, WT1, NR2C1, TCF21, VDR, ACD, ITGAV, NKX2-1, SKIL, RUNX2, DNMT3B, HELLS, DNMT3A, BMP2, IKZF1, SMAD7, PHB, FOXA1, SMAD4, S100A11, BRCA2, SMAD3, SMAD2, BRC…	1050	547	13528	3.08552	5.36532e-29	9.09377e-31	2.25413e-29
GOTERM_BP_FAT	GO:0051172~negative regulation of nitrogen compound metabolic process	127	11.5876	1.2865e-32	CDX2, THRB, FST, TGFB3, PDX1, IL10, TGFB1, CTNNB1, KDM1A, HOXC8, PROP1, WWP1, EED, RARB, TWIST1, RXRA, MTA2, MLXIPL, MECP2, RAD9A, HES1, HHEX, PA2G4, MSX1, SMARCE1, TIMELESS, IFNB1, SMARCA2, SMARCA4, HMGB1, CAV1, SOX9, WT1, NR2C1, TCF21, VDR, ACD, NPM1, NKX2-1, SKIL, RUNX2, DNMT3B, HELLS, DNMT3A, BMP2, IKZF1, SMAD7, PHB, FOXA1, SMAD4, S100A11, BRCA2, SMAD3, SMAD2, BRCA1, FOXP1, CDKN1C, HDAC5, HDA…	1050	519	13528	3.15269	5.75967e-29	9.59945e-31	2.41981e-29
UP_SEQ_FEATURE	binding site:ATP	111	10.1277	1.83751e-32	AURKA, PRKG1, MAP3K7, CSNK2A1, ILK, PRKACA, PRKACB, INSR, MAP2K7, MAP2K6, MAP2K5, SYK, EGFR, RET, BRAF, ROCK1, LIG1, WNK1, PIM1, PIM2, LIG4, MAPK1, NME2, NME1, MAPK3, PDGFRA, PDGFRB, CAMK1, FGFR2, FGFR1, FGFR4, FGR, ERBB4, ERBB3, ERBB2, BMPR2, CHEK1, ADRBK1, CHEK2, MAPKAPK2, EPHB3, MST4, SRC, EPHB2, IRAK4, PTK2, TEK, ZAP70, LMTK2, CSF1R, MAP2K1, TGFBR1, TGFBR2, MET, MAP2K4, BMX, EPHA2, KDR, PLK1,…	1094	542	19113	3.57796	6.62789e-29	2.2093e-29	3.37664e-29
KEGG_PATHWAY	hsa04510:Focal adhesion	94	8.57664	2.52859e-32	HRAS, PDGFB, PDGFA, BCAR1, PTEN, CTNNB1, AKT1, PDPK1, PAK2, ILK, RHOA, PIK3CA, PDGFC, SHC1, AKT3, AKT2, PIK3CG, PRKCA, EGFR, BRAF, ROCK1, ACTN4, PIK3CB, PIK3CD, FLNA, PRKCB, VEGFB, MAPK1, VEGFC, PPP1CA, CCND1, CRKL, CCND3, CCND2, JUN, MAPK3, VEGFA, PDGFRA, PDGFRB, COL1A1, CAV2, CAV1, XIAP, GRB2, TNC, ERBB2, ITGB4, ELK1, COL2A1, ITGB3, ITGB1, PXN, SRC, IGF1R, PTK2, RAC3, SOS1, BCL2, ITGAV, RAC1, P…	664	201	5085	3.58142	3.96988e-30	7.93976e-31	3.04336e-29
GOTERM_BP_FAT	GO:0006915~apoptosis	138	12.5912	2.71618e-32	HRAS, CADM1, PMAIP1, FOXO3, CTNNB1, RAD21, CDKN2A, HTRA2, TIAM1, FAS, CUL1, IL1A, RPS27A, TWIST1, BCL2L14, ROCK1, FAM82A2, HRK, PIM2, LIG4, AHR, TNS4, EP300, KRT18, IFNB1, F3, JUN, F2, TNFAIP3, MCL1, ERBB3, CLU, NFKBIA, ITGB2, BCL2L1, KRT20, MST4, IL17A, KRAS, CSE1L, RAC1, TRAF6, HIP1, AXIN1, CFLAR, VAV3, HTT, LGALS1, SMAD3, NTN1, BRCA1, ATM, SEMA6A, TNFSF10, VCP, BBC3, HSPD1, PDCD5, E2F1, IER3, …	1050	602	13528	2.95343	1.21603e-28	1.9935e-30	5.10892e-29
GOTERM_BP_FAT	GO:0051252~regulation of RNA metabolic process	278	25.365	3.88633e-32	CDX2, STAT5A, XRCC6, FST, STAT5B, SHH, CTNNB1, PGR, FLI1, RARA, CREB3L4, RARB, PITX3, PITX1, TWIST1, RXRB, YY1, RXRA, MECP2, MECOM, PPARGC1A, PPARGC1B, HES1, NME2, MSX1, NME1, JUN, VEGFA, PRDM2, TGFB1I1, PIAS1, HOXA11, IGF2BP1, NFKBIA, HOXB13, LIF, TCF21, IL17A, LHX1, INS, LHX3, NKX2-1, DNMT3B, NR1H3, KLF5, BMP4, DNMT3A, KLF6, BMP2, ESRRA, SMAD9, MAP2K1, IKZF1, SMAD7, ESRRB, TP53BP1, CREBBP, ESRR…	1050	1813	13528	1.97556	1.73991e-28	2.80631e-30	7.30988e-29
GOTERM_BP_FAT	GO:0043549~regulation of kinase activity	102	9.30657	4.47415e-32	PDGFB, TGFB3, TLR3, TGFB1, TGFB2, MAP3K7, CDKN2A, CDKN2B, APOE, CDKN2C, ILK, PDGFC, PRKACA, PRKACB, INSR, MAP2K6, SYK, ADAM9, EGFR, RBL2, PIK3CB, PIM1, IRS1, CDK5R1, CAV1, ERBB2, CHEK1, CD74, KRAS, INS, NPM1, RAC1, TRAF6, EGF, VAV3, MAP2K1, TGFBR1, TGFBR2, MET, HGF, DVL1, CDKN1C, CDKN1A, CDKN1B, FABP4, MTOR, PRDX3, PTEN, PDCD4, SPRY4, EDNRA, AKT1, SPRY2, PDPK1, PAK2, ANG, CXCR4, TGFA, SHC1, NRG1,…	1050	357	13528	3.68109	2.00308e-28	3.17949e-30	8.41553e-29
GOTERM_BP_FAT	GO:0045934~negative regulation of nucleobase, nucleoside, nucleotide and nucleic acid metabolic process	125	11.4051	5.44393e-32	CDX2, THRB, FST, TGFB3, PDX1, TGFB1, CTNNB1, KDM1A, HOXC8, PROP1, WWP1, EED, RARB, TWIST1, RXRA, MTA2, MLXIPL, MECP2, RAD9A, HES1, HHEX, PA2G4, MSX1, SMARCE1, TIMELESS, IFNB1, SMARCA2, SMARCA4, HMGB1, SOX9, WT1, NR2C1, TCF21, VDR, ACD, NPM1, NKX2-1, SKIL, RUNX2, DNMT3B, HELLS, DNMT3A, BMP2, IKZF1, SMAD7, PHB, FOXA1, SMAD4, S100A11, BRCA2, SMAD3, SMAD2, BRCA1, FOXP1, CDKN1C, HDAC5, HDAC4, HDAC3, C…	1050	512	13528	3.14546	2.43725e-28	3.8082e-30	1.02396e-28
GOTERM_BP_FAT	GO:0051338~regulation of transferase activity	104	9.48905	7.8929e-32	PDGFB, TGFB3, TLR3, TGFB1, TGFB2, MAP3K7, CDKN2A, CDKN2B, APOE, CDKN2C, ILK, PDGFC, PRKACA, PRKACB, INSR, MAP2K6, SYK, ADAM9, EGFR, RBL2, PIK3CB, PIM1, IRS1, CDK5R1, CAV1, ERBB2, CHEK1, CD74, ACD, KRAS, INS, NPM1, RAC1, TRAF6, EGF, VAV3, MAP2K1, TGFBR1, TGFBR2, MET, HGF, DVL1, CDKN1C, CDKN1A, CDKN1B, FABP4, MTOR, PPARG, PRDX3, PTEN, PDCD4, SPRY4, EDNRA, AKT1, SPRY2, PDPK1, PAK2, ANG, CXCR4, TGFA,…	1050	372	13528	3.60193	3.53365e-28	5.43639e-30	1.48459e-28
GOTERM_BP_FAT	GO:0016310~phosphorylation	163	14.8723	8.22011e-32	RNASEL, STAT5A, SNCA, TGFB3, AURKA, PRKG1, TGFB1, TGFB2, MAP3K7, TOP1, CSNK2A1, ILK, PIK3CA, PRKACA, PRKACB, MAP2K7, INSR, MAP2K6, MAP2K5, SYK, ADAM9, EGFR, PIK3CG, RET, ROCK1, BRAF, PIK3CB, PIK3CD, WNK1, PIM1, PIM2, MAPK1, NME2, NME1, MAPK3, F2, PDGFRA, PDGFRB, CAMK1, FGFR2, CAV2, FGFR1, FGFR4, CDK5R1, CCL2, ERBB4, MVD, FGR, ERBB3, ERBB2, BMPR2, CHEK1, ADRBK1, CHEK2, MAPKAPK2, EPHB3, MST4, CD74,…	1050	800	13528	2.62508	3.68014e-28	5.57597e-30	1.54614e-28
GOTERM_BP_FAT	GO:0006355~regulation of transcription, DNA-dependent	273	24.9088	8.54016e-32	CDX2, STAT5A, XRCC6, FST, STAT5B, SHH, CTNNB1, PGR, FLI1, RARA, CREB3L4, RARB, PITX3, PITX1, TWIST1, RXRB, YY1, RXRA, MECP2, MECOM, PPARGC1A, PPARGC1B, HES1, NME2, MSX1, NME1, JUN, VEGFA, PRDM2, TGFB1I1, PIAS1, HOXA11, NFKBIA, HOXB13, LIF, TCF21, IL17A, LHX1, INS, LHX3, NKX2-1, DNMT3B, NR1H3, KLF5, BMP4, DNMT3A, KLF6, ESRRA, BMP2, SMAD9, MAP2K1, IKZF1, SMAD7, ESRRB, TP53BP1, CREBBP, ESRRG, SMAD4,…	1050	1773	13528	1.9838	3.82343e-28	5.70661e-30	1.60634e-28
KEGG_PATHWAY	hsa05213:Endometrial cancer	45	4.10584	8.67239e-32	HRAS, APC2, GRB2, ERBB2, ELK1, MLH1, CDH1, FOXO3, TCF7L2, PTEN, CTNNB1, AKT1, PDPK1, KRAS, CASP9, SOS1, ILK, PIK3CA, PIK3R5, PIK3R3, EGF, MYC, AKT3, PIK3R1, AXIN1, AKT2, APC, PIK3CG, EGFR, MAP2K1, BRAF, PIK3CB, PIK3CD, TP53, LEF1, RAF1, BAD, CTNNA1, CTNNA2, MAPK1, NRAS, CCND1, GSK3B, ARAF, MAPK3	664	52	5085	6.62723	1.36157e-29	2.26928e-30	1.04379e-28
KEGG_PATHWAY	hsa05210:Colorectal cancer	58	5.29197	9.85241e-32	TGFB3, MLH1, TGFB1, TGFB2, CTNNB1, AKT1, ACVR1B, FOS, CASP9, PIK3CA, MYC, AKT3, AKT2, EGFR, PIK3CG, BRAF, PIK3CB, PIK3CD, TP53, LEF1, MAPK1, CCND1, JUN, MAPK3, PDGFRA, PDGFRB, DCC, APC2, GRB2, TCF7L2, IGF1R, KRAS, RAC3, BCL2, SOS1, RAC1, PIK3R5, PIK3R3, PIK3R1, AXIN1, APC, MSH6, MSH3, MAP2K1, MSH2, TGFBR1, MET, TGFBR2, SMAD4, SMAD3, RAF1, BIRC5, SMAD2, BAD, DVL1, GSK3B, BAX, ARAF	664	84	5085	5.28776	1.54683e-29	2.20975e-30	1.18582e-28
GOTERM_BP_FAT	GO:0016265~death	153	13.9599	1.22043e-31	HRAS, CADM1, PMAIP1, FOXO3, TGFB1, CTNNB1, TGFB2, TOP1, RAD21, CDKN2A, HTRA2, TIAM1, FAS, CUL1, IL1A, RPS27A, TWIST1, BCL2L14, ROCK1, FAM82A2, HRK, POLB, PIM2, LIG4, AHR, TNS4, EP300, KRT18, IFNB1, F3, JUN, F2, HSPB1, TNFAIP3, MCL1, ERBB3, CLU, NFKBIA, ITGB2, BCL2L1, KRT20, MST4, IL17A, KRAS, CSE1L, INS, RAC1, TRAF6, HIP1, AXIN1, CFLAR, VAV3, HTT, LGALS1, NR4A2, SMAD3, NTN1, BRCA1, ATM, SEMA6A, T…	1050	724	13528	2.72268	5.46388e-28	8.03512e-30	2.29554e-28
GOTERM_BP_FAT	GO:0008219~cell death	152	13.8686	1.91021e-31	HRAS, CADM1, PMAIP1, FOXO3, TGFB1, CTNNB1, TGFB2, TOP1, RAD21, CDKN2A, HTRA2, TIAM1, FAS, CUL1, IL1A, RPS27A, TWIST1, BCL2L14, ROCK1, FAM82A2, HRK, POLB, PIM2, LIG4, AHR, TNS4, EP300, KRT18, IFNB1, F3, JUN, F2, HSPB1, TNFAIP3, MCL1, ERBB3, CLU, NFKBIA, ITGB2, BCL2L1, KRT20, MST4, IL17A, KRAS, CSE1L, INS, RAC1, TRAF6, HIP1, AXIN1, CFLAR, VAV3, HTT, LGALS1, SMAD3, NTN1, BRCA1, ATM, SEMA6A, TNFSF10,…	1050	719	13528	2.7237	8.55203e-28	1.23942e-29	3.59296e-28
GOTERM_BP_FAT	GO:0048870~cell motility	93	8.4854	2.1597e-31	PPARD, NRP1, IL16, PDGFB, BCAR1, S100A9, PAX6, PEX5, PAX3, PRKG1, CXCL12, PTEN, IL10, SHH, TGFB1, TGFB2, EDNRB, WNT1, CD44, ANG, ROBO1, CXCR4, POU4F1, NOS3, FGF2, CEACAM1, SYK, TWIST1, S100A2, PRKCA, ICAM1, RET, ROCK1, PLXNB1, ESR2, IL6R, MMP14, CDK5, CTNNA2, ASCL1, VEGFC, TNS1, HIF1A, CD34, PDGFRB, ADAM17, VCAN, ACVR1, DCC, CAV2, CDK5R1, CCL2, TNF, PRKDC, ITGB2, CDH2, CX3CL1, KIT, CCL5, SRF, ITG…	1050	307	13528	3.90291	9.66896e-28	1.38128e-29	4.06222e-28
GOTERM_BP_FAT	GO:0051674~localization of cell	93	8.4854	2.1597e-31	PPARD, NRP1, IL16, PDGFB, BCAR1, S100A9, PAX6, PEX5, PAX3, PRKG1, CXCL12, PTEN, IL10, SHH, TGFB1, TGFB2, EDNRB, WNT1, CD44, ANG, ROBO1, CXCR4, POU4F1, NOS3, FGF2, CEACAM1, SYK, TWIST1, S100A2, PRKCA, ICAM1, RET, ROCK1, PLXNB1, ESR2, IL6R, MMP14, CDK5, CTNNA2, ASCL1, VEGFC, TNS1, HIF1A, CD34, PDGFRB, ADAM17, VCAN, ACVR1, DCC, CAV2, CDK5R1, CCL2, TNF, PRKDC, ITGB2, CDH2, CX3CL1, KIT, CCL5, SRF, ITG…	1050	307	13528	3.90291	9.66896e-28	1.38128e-29	4.06222e-28
GOTERM_CC_FAT	GO:0031974~membrane-enclosed lumen	263	23.9964	3.61917e-31	XRCC5, S100A4, A2M, CDX2, PTGS2, XRCC6, S100A9, XRCC1, CTNNB1, HTRA2, INTS6, CCNA2, PITX1, CUL1, YY1, LIG1, RAD9A, POLB, PPARGC1A, PPARGC1B, VEGFB, VEGFC, MAPK1, PPP1CA, RFC4, KRT17, PIAS3, JUN, MAPK3, VEGFA, TGFB1I1, PIAS1, DEAF1, LMNB1, HOXA11, IGF2BP1, HOXB13, CHEK1, CHEK2, SERPINH1, ACD, INS, NKX2-1, DNMT3B, DNMT3A, SMAD9, MKI67, SMAD7, PHB, TP53BP1, CREBBP, SMAD4, SMAD3, CDC20, SMAD2, HGF, D…	912	1856	12782	1.98601	2.05569e-28	5.13922e-29	5.30514e-28
GOTERM_BP_FAT	GO:0001944~vasculature development	83	7.57299	5.31487e-31	GNA13, CDX2, NRP1, FGF9, PDGFA, LEPR, DICER1, FOXO1, JAG1, CXCL12, MMP2, PTEN, SHH, CTNNB1, TGFB2, EDNRA, AKT1, MAP3K7, PROP1, CD44, ANG, APOE, ROBO1, CXCR4, CASP8, TGFA, ANGPT1, NOS3, NOS2, FGF1, ANGPT2, FGF2, CEACAM1, CYR61, EFNB2, MMP14, JUNB, VEGFC, MIB1, CRKL, HIF1A, EREG, JUN, VEGFA, COL1A1, SMARCA4, ACVR1, CAV1, CDH2, SRF, TCF7L2, WT1, TCF21, PTK2, PTK2B, ITGAV, PKD1, THBS1, EGF, FIGF, KLF…	1050	251	13528	4.26038	2.37947e-27	3.35136e-29	9.99686e-28
GOTERM_CC_FAT	GO:0043233~organelle lumen	259	23.6314	6.28565e-31	XRCC5, S100A4, A2M, CDX2, PTGS2, XRCC6, S100A9, XRCC1, CTNNB1, INTS6, CCNA2, PITX1, CUL1, YY1, LIG1, RAD9A, POLB, PPARGC1A, PPARGC1B, VEGFB, VEGFC, MAPK1, PPP1CA, RFC4, KRT17, PIAS3, JUN, MAPK3, VEGFA, TGFB1I1, PIAS1, DEAF1, LMNB1, HOXA11, IGF2BP1, HOXB13, CHEK1, CHEK2, SERPINH1, ACD, INS, NKX2-1, DNMT3B, DNMT3A, SMAD9, MKI67, SMAD7, PHB, TP53BP1, CREBBP, SMAD4, SMAD3, SMAD2, CDC20, HGF, DDX5, AT…	912	1820	12782	1.99449	3.57025e-28	7.1405e-29	9.21378e-28
GOTERM_BP_FAT	GO:0010629~negative regulation of gene expression	122	11.1314	7.78325e-31	EIF2C2, CDX2, THRB, FST, PDX1, TGFB1, CTNNB1, KDM1A, HOXC8, PROP1, WWP1, EED, RARB, INSR, TWIST1, RXRA, MTA2, HRK, SKP2, MLXIPL, MECP2, HES1, HHEX, PA2G4, MSX1, SMARCE1, TIMELESS, IFNB1, SMARCA2, SMARCA4, HMGB1, BCL2L1, SOX9, WT1, NR2C1, TCF21, VDR, NKX2-1, SKIL, RUNX2, DNMT3B, HELLS, BMP4, DNMT3A, BMP2, IKZF1, SMAD7, PHB, FOXA1, SMAD4, SMAD3, SMAD2, BRCA1, FOXP1, CDKN1C, HDAC5, HDAC4, HDAC3, HDA…	1050	504	13528	3.1187	3.48456e-27	4.83967e-29	1.46397e-27
GOTERM_BP_FAT	GO:0002520~immune system development	87	7.93796	9.07906e-31	XRCC5, BMI1, XRCC4, NBN, STAT5A, MMP9, PPARG, XRCC6, STAT5B, TIRAP, MLH1, PTPN22, PRDX3, JAG1, TPD52, TGFB1, IL10, IL11, CTNNB1, TGFB2, TNFRSF11A, CASP8, PMS2, FAS, FGF3, CHUK, SYK, EGR1, LIG1, RELB, TP53, CDK6, RB1, LIG4, INHA, IFI16, INHBA, CRKL, VEGFA, ADAM17, MED1, TNF, ONECUT1, CSF1, PML, PRKDC, ZBTB16, KIT, ITGB1, CD74, TIMP1, VCAM1, BCL2, ZAP70, CD24, TRAF6, ERCC1, PIK3R1, ERCC2, APC, EPO,…	1050	276	13528	4.0612	4.0647e-27	5.56808e-29	1.7077e-27
GOTERM_CC_FAT	GO:0005829~cytosol	210	19.1606	1.22948e-30	FHIT, XRCC4, PDLIM5, SNCA, STAT5B, CTNNB1, MAP3K7, MYD88, RPL10, PIK3CA, FAS, CCNA1, CUL1, PIK3CG, BCL2L14, ROCK1, PIK3CB, PIK3CD, PPARGC1A, JUP, MAPK1, UXT, NME2, PPP1CA, MAD2L1, NME1, JUN, MAPK3, NFKBIA, ACP5, ADRBK1, BCL2L1, MST4, RPS27, RAC1, ZAP70, AMD1, ODC1, SMAD9, MAP2K1, SMAD7, TGFBR2, SMAD4, SMAD3, SMAD2, CDC20, PTPN12, PPA1, NTRK2, RHEB, BCAR1, PPARG, NFKB1, PTEN, CCNE1, PDPK1, DYNLL1,…	912	1330	12782	2.21295	6.98345e-28	1.16391e-28	1.80223e-27
GOTERM_BP_FAT	GO:0001932~regulation of protein amino acid phosphorylation	68	6.20438	1.51293e-30	PDGFB, IL6ST, PDGFA, TGFB3, TLR4, PDCD4, TGFB1, IL11, EDNRA, EDNRB, PDGFC, INSR, FGF2, SYK, GHR, PRKCA, EGFR, SOCS3, IL6R, PRKCE, PRKCD, OSM, VEGFC, ACVR2A, CCND1, CCND3, CCND2, RIPK1, HIPK3, JUN, F2, PDGFRB, ADAM17, PEBP1, PRKCZ, CAV1, TNF, BMPR2, ITGB2, PIN1, LIF, ERCC6, INS, PTK2B, BCL2, MAP3K1, CD24, EGF, AXIN1, EPO, BMP4, IL4, PTPRC, BMP2, IL6, SMAD7, TGFBR1, SMAD4, IGF1, IGF2, TP73, BAX, MT…	1050	173	13528	5.06416	6.7734e-27	9.15324e-29	2.84571e-27
GOTERM_BP_FAT	GO:0051247~positive regulation of protein metabolic process	81	7.39051	1.58189e-30	IL6ST, WFS1, BTRC, TGFB3, GJA1, TLR4, TGFB1, IL11, EDNRA, AKT1, EDNRB, APOE, INSR, FGF2, CUL1, RPS27A, GHR, SYK, ADAM9, PRKCA, CDK1, IL6R, PPARGC1A, OSM, MAPK1, ACVR2A, VEGFC, CCND1, EP300, CCND3, CCND2, PSME2, PIAS3, F2, UBC, ADAM17, MDM2, PSME3, PIAS1, CAV1, TNF, CSF1, PML, BMPR2, NFKBIA, EGLN2, ANAPC10, PIN1, LIF, INS, PTK2B, BCL2, CD24, THBS1, DNMT3B, AXIN1, APC, EPO, NR1H3, BMP4, IL4, BMP2, …	1050	243	13528	4.2946	7.08212e-27	9.44283e-29	2.97541e-27
GOTERM_BP_FAT	GO:0048732~gland development	60	5.47445	2.00125e-30	CGA, NOG, ELF3, STAT5A, STAT5B, PAX6, TGFB3, TP63, GLI2, GLI3, SHH, TGFB1, GLI1, TGFB2, PGR, KDM1A, GATA2, PROP1, PAX8, NRG1, PITX1, EGFR, AR, IRS2, LEF1, IRS1, PTHLH, HES1, DDR1, HHEX, NME2, CRKL, NME1, CAV2, CAV1, ERBB4, ERBB3, ERBB2, HK2, HOXB13, CDH1, MDK, TCF21, IGF1R, BCL2, NKX3-1, NKX2-1, BMP4, TBX3, IKZF1, TGFBR1, CREB1, FOXA1, MET, IGF1, ITGA2, BRCA2, NTN1, LAMA5, PBX1, BMP7	1050	135	13528	5.72614	8.95961e-27	1.1789e-28	3.7642e-27
GOTERM_BP_FAT	GO:0001568~blood vessel development	81	7.39051	3.00343e-30	GNA13, CDX2, NRP1, FGF9, PDGFA, LEPR, DICER1, FOXO1, JAG1, CXCL12, MMP2, PTEN, SHH, CTNNB1, TGFB2, AKT1, EDNRA, MAP3K7, PROP1, CD44, ANG, APOE, ROBO1, CXCR4, CASP8, TGFA, ANGPT1, NOS3, NOS2, FGF1, ANGPT2, FGF2, CEACAM1, CYR61, MMP14, JUNB, VEGFC, MIB1, CRKL, HIF1A, EREG, JUN, VEGFA, COL1A1, SMARCA4, ACVR1, CAV1, CDH2, SRF, TCF7L2, WT1, PTK2, PTK2B, ITGAV, PKD1, THBS1, EGF, FIGF, KLF5, BMP4, COL18…	1050	245	13528	4.25955	1.34464e-26	1.74628e-28	5.64922e-27
GOTERM_BP_FAT	GO:0043085~positive regulation of catalytic activity	123	11.2226	4.45517e-30	GNA13, XRCC4, CASR, PDGFB, BTRC, TGFB3, TLR3, PMAIP1, TGFB1, TGFB2, MAP3K7, CDKN2A, APOE, ILK, PDGFC, PRKACA, PRKACB, INSR, CUL1, MAP2K6, RPS27A, SYK, ADAM9, EGFR, PIK3CB, PIM1, IRS1, PTHLH, HIF1A, IFNB1, F3, F2, CAV1, ERBB2, PTH1R, ANAPC10, CD74, PIN1, VDR, KRAS, ACD, INS, RAC1, NPM1, EGF, TRAF6, NR1H3, HIP1, VAV3, MAP2K1, TGFBR1, TGFBR2, MET, NR4A2, SMAD3, ITGA2, CDC20, HGF, VCP, PLK1, BBC3, NT…	1050	520	13528	3.04752	1.99458e-26	2.55715e-28	8.37983e-27
INTERPRO	IPR000719:Protein kinase, core	106	9.67153	4.98263e-30	RNASEL, AURKA, PRKG1, MAP3K7, CSNK2A1, ILK, PRKACA, PRKACB, INSR, MAP2K7, MAP2K6, MAP2K5, SYK, EGFR, RET, BRAF, ROCK1, WNK1, PIM1, PIM2, MAPK1, MAPK3, PDGFRA, CAMK1, PDGFRB, FGFR2, FGFR1, FGFR4, FGR, ERBB4, ERBB3, ERBB2, BMPR2, CHEK1, ADRBK1, CHEK2, MAPKAPK2, EPHB3, MST4, SRC, EPHB2, IRAK4, EPHB6, PTK2, TEK, ZAP70, LMTK2, CSF1R, MAP2K1, TGFBR1, TGFBR2, MET, MAP2K4, BMX, EPHA2, KDR, PLK1, NTRK2, T…	1074	476	16659	3.45417	8.50535e-27	8.50535e-27	8.40824e-27
GOTERM_BP_FAT	GO:0007243~protein kinase cascade	101	9.21533	5.57638e-30	GNA13, IL6ST, STAT5A, STAT5B, TLR1, GNA12, TLR2, TGFB3, TIRAP, TLR3, TLR4, TLR5, IL10, TLR9, MAP3K7, PIK3CA, PRKACA, PRKACB, INSR, MAP2K7, MAP2K6, MAP2K5, SYK, ADAM9, EGFR, RET, BRAF, SOCS2, PIK3CB, SOCS3, MLXIPL, WNK1, IRS1, MAPK1, F2, PIAS1, FGFR1, CAV1, CCL2, GRB2, ERBB3, ERBB2, NFKBIA, MAPKAPK2, SRC, CD74, IRAK4, INS, ZAP70, TRAF6, EGF, MAP2K1, TGFBR1, MET, MAP2K4, HGF, AGER, TGFBR3, IKBKB, P…	1050	370	13528	3.51693	2.49655e-26	3.16019e-28	1.04887e-26
GOTERM_BP_FAT	GO:0045859~regulation of protein kinase activity	97	8.85036	6.8457e-30	PDGFB, TGFB3, TLR3, TGFB1, TGFB2, MAP3K7, CDKN2A, CDKN2B, APOE, CDKN2C, ILK, PDGFC, PRKACA, PRKACB, INSR, MAP2K6, SYK, ADAM9, EGFR, PIK3CB, PIM1, CDK5R1, CAV1, ERBB2, CHEK1, CD74, KRAS, INS, NPM1, TRAF6, EGF, MAP2K1, TGFBR1, TGFBR2, MET, HGF, DVL1, CDKN1C, CDKN1A, CDKN1B, FABP4, MTOR, PTEN, PDCD4, SPRY4, AKT1, EDNRA, SPRY2, PDPK1, PAK2, ANG, CXCR4, TGFA, SHC1, NRG1, FGF2, GHR, PRKCA, CDC6, IRAK1,…	1050	345	13528	3.6224	3.06482e-26	3.83103e-28	1.28762e-26
GOTERM_MF_FAT	GO:0019899~enzyme binding	123	11.2226	8.3621e-30	A2M, WFS1, PDLIM5, AURKA, TLR4, FOXO3, FOXO4, CTNNB1, CDKN2A, CDKN2B, CDKN2C, SERPINE1, SLC2A1, PRKACA, FAS, INSR, MAP2K7, CUL1, ADAM9, EGFR, IRS2, BRAF, ROCK1, RELA, CST3, POLB, RAD9A, CD40, IRS1, PLAUR, JUP, MAPK1, PA2G4, HIF1A, PIAS3, F3, CSTA, PIAS1, BIN1, CAV2, CAV1, ERBB2, NFKBIA, CHEK1, ITGB2, FTH1, NR2C1, ACD, RAC1, SKIL, LAMB1, EPAS1, MAP2K1, SMAD7, TGFBR1, TGFBR2, TREX2, SMAD3, SMAD2, B…	1010	523	12983	3.02313	9.48262e-27	3.16087e-27	1.34236e-26
INTERPRO	IPR017441:Protein kinase, ATP binding site	103	9.39781	8.51677e-30	RNASEL, AURKA, PRKG1, MAP3K7, CSNK2A1, ILK, PRKACA, PRKACB, INSR, MAP2K7, MAP2K6, MAP2K5, SYK, EGFR, RET, BRAF, ROCK1, WNK1, PIM1, PIM2, MAPK1, MAPK3, PDGFRA, CAMK1, PDGFRB, FGFR2, FGFR1, FGFR4, FGR, ERBB4, ERBB3, ERBB2, BMPR2, CHEK1, ADRBK1, CHEK2, MAPKAPK2, EPHB3, MST4, SRC, EPHB2, IRAK4, PTK2, TEK, LMTK2, ZAP70, CSF1R, MAP2K1, TGFBR1, MET, MAP2K4, BMX, EPHA2, KDR, PLK1, NTRK2, TNK2, IKBKB, AKT…	1074	455	16659	3.51132	1.45381e-26	7.26907e-27	1.43721e-26
SP_PIR_KEYWORDS	transcription regulation	240	21.8978	9.64562e-30	EIF2C2, CDX2, STAT5A, STAT5B, CTNNB1, PGR, FLI1, CRY2, RARA, CREB3L4, RARB, CRY1, PITX1, TWIST1, RXRB, YY1, RXRA, MECP2, MECOM, PPARGC1A, PPARGC1B, HES1, NME2, MSX1, PIAS3, NME1, JUN, PRDM2, PIAS1, DEAF1, HOXA11, HOXB13, MYBL2, TCF21, LHX1, LHX3, NKX2-1, HIP1, NR1H3, KLF5, KLF6, ESRRA, SMAD9, IKZF1, SMAD7, ESRRB, TP53BP1, CREBBP, ESRRG, SMAD4, SMAD3, EN1, SMAD2, NOTCH2, NOTCH1, ZNF217, ETS1, TRPS…	1095	2026	19235	2.08089	6.52044e-27	8.15055e-28	1.44782e-26
GOTERM_BP_FAT	GO:0006793~phosphorus metabolic process	179	16.3321	2.92655e-29	RNASEL, STAT5A, SNCA, TGFB3, PTPN22, AURKA, PRKG1, TGFB1, TGFB2, MAP3K7, TOP1, CSNK2A1, ILK, PIK3CA, PRKACA, PRKACB, MAP2K7, INSR, MAP2K6, ADAM9, MAP2K5, SYK, EGFR, PIK3CG, RET, ROCK1, BRAF, PIK3CB, PIK3CD, WNK1, PIM1, PIM2, MAPK1, NME2, PPP1CA, NME1, MAPK3, F2, PDGFRA, PDGFRB, CAMK1, FGFR2, CAV2, FGFR1, FGFR4, CDK5R1, CCL2, ERBB4, MVD, FGR, ERBB3, ERBB2, BMPR2, ACP5, CHEK1, ADRBK1, CHEK2, MAPKAP…	1050	973	13528	2.3702	1.31022e-25	1.61755e-27	5.50462e-26
GOTERM_BP_FAT	GO:0006796~phosphate metabolic process	179	16.3321	2.92655e-29	RNASEL, STAT5A, SNCA, TGFB3, PTPN22, AURKA, PRKG1, TGFB1, TGFB2, MAP3K7, TOP1, CSNK2A1, ILK, PIK3CA, PRKACA, PRKACB, MAP2K7, INSR, MAP2K6, ADAM9, MAP2K5, SYK, EGFR, PIK3CG, RET, ROCK1, BRAF, PIK3CB, PIK3CD, WNK1, PIM1, PIM2, MAPK1, NME2, PPP1CA, NME1, MAPK3, F2, PDGFRA, PDGFRB, CAMK1, FGFR2, CAV2, FGFR1, FGFR4, CDK5R1, CCL2, ERBB4, MVD, FGR, ERBB3, ERBB2, BMPR2, ACP5, CHEK1, ADRBK1, CHEK2, MAPKAP…	1050	973	13528	2.3702	1.31022e-25	1.61755e-27	5.50462e-26
GOTERM_BP_FAT	GO:0043627~response to estrogen stimulus	52	4.74453	3.49202e-29	PTGS2, PDGFB, PDGFA, LEPR, STAT5B, PPARG, TGFB3, AURKA, AQP1, PTEN, SHH, TGFB1, CTNNB1, CCNE1, TNFRSF11B, GSTM3, GATA3, RARA, ANGPT1, SERPINA1, NOS3, CCNA2, INSR, GHR, PRKCA, SOCS2, SOCS3, ESR1, CFTR, MMP14, MAPK1, KRT19, CCND1, CCND2, PDGFRA, CAV2, CAV1, TIMP3, BCL2, ENO2, CD24, TFF1, RNF14, BMP4, TXNIP, TGFBR1, TGFBR2, BRCA2, BRCA1, STAT3, BMP7, IGFBP2	1050	105	13528	6.38055	1.56338e-25	1.90656e-27	6.56821e-26
SP_PIR_KEYWORDS	Proto-oncogene	67	6.11314	4.99404e-29	BMI1, HRAS, THRB, PDGFB, PAX5, FOXO1, PAX3, FOXO3, FOXO4, GLI1, AKT1, FOS, TOP1, WNT1, FLI1, ROBO1, PAX7, RHOA, RARA, RARB, MYB, MYC, FGF3, EGFR, RET, BRAF, PIM1, RB1, MECOM, NCOA1, CCND1, NCOA4, JUN, MDM2, PDGFRB, GNAS, TBC1D3F, FGR, ERBB2, PML, KIT, CHEK2, ZBTB16, SRC, KRAS, SET, BCL2, NPM1, RAC1, ETV1, SKIL, CSF1R, MAF, ERG, PHB, CBL, MET, RAF1, WHSC1, NRAS, CDKN1B, ETS1, FYN, ARAF, MYH11, PBX…	1095	230	19235	5.11711	3.37597e-26	3.75108e-27	7.49615e-26
GOTERM_BP_FAT	GO:0050678~regulation of epithelial cell proliferation	43	3.92336	7.65886e-29	NOG, PPARD, FGF7, ERBB4, FGF9, ERBB2, PAX6, TGFB1, TGFB2, PGR, EDNRA, EDNRB, CDKN2B, TGFA, NKX3-1, LAMB1, FGF1, FGF2, RUNX3, MAP2K5, APC, EGFR, SMAD3, BRCA2, IGF1, CDK6, ESR2, FOXP1, KDR, CDKN1C, LAMA1, VEGFC, NME2, NOTCH1, CDKN1B, EREG, CCND2, NME1, GRN, BAX, VEGFA, PLA2G2A, TGFBR3, BMPR1A	1050	71	13528	7.80287	3.42887e-25	4.13117e-27	1.44057e-25
GOTERM_CC_FAT	GO:0031981~nuclear lumen	218	19.8905	8.21907e-29	S100A4, XRCC5, CDX2, XRCC6, S100A9, XRCC1, CTNNB1, INTS6, CCNA2, PITX1, CUL1, YY1, LIG1, POLB, RAD9A, PPARGC1A, PPARGC1B, MAPK1, PPP1CA, RFC4, KRT17, PIAS3, JUN, MAPK3, TGFB1I1, PIAS1, DEAF1, LMNB1, HOXA11, IGF2BP1, HOXB13, CHEK1, CHEK2, ACD, NKX2-1, DNMT3B, DNMT3A, SMAD9, MKI67, SMAD7, TP53BP1, PHB, CREBBP, SMAD4, SMAD3, SMAD2, CDC20, DDX5, ATM, PCNA, PARP1, NCOR2, HNF1B, HNF1A, EZH1, EZH2, NFKB…	912	1450	12782	2.10714	4.66843e-26	6.66919e-27	1.20479e-25
SP_PIR_KEYWORDS	cytoplasm	335	30.5657	8.28481e-29	FHIT, SNCG, EIF2C2, S100A6, S100A8, STAT5A, STAT5B, SNCA, UTRN, S100A9, PTPN22, AURKA, CTNNB1, PGR, MYD88, CRY2, ISG15, WDR77, RARB, CRY1, CCNA2, MAP2K7, WWOX, DAB2IP, BCL2L14, CAPNS1, BRAF, ROCK1, PIM1, WNK1, NAA25, CTNNA1, CTNNA2, JUP, UXT, PPP1CA, NME2, MAD2L1, KRT18, KRT17, TAGLN, NME1, KRT14, CAMK1, TGFB1I1, BIN1, EPS8L3, DEAF1, CDK5R1, RBP1, MAGEA1, DAG1, ASAP1, IGF2BP1, NFKBIA, HSPA1A, CHE…	1095	3332	19235	1.76611	5.60053e-26	5.60053e-27	1.24357e-25
GOTERM_BP_FAT	GO:0060284~regulation of cell development	72	6.56934	9.46704e-29	XRCC5, XRCC4, NOG, NBN, LZTS1, NRP1, XRCC2, FOXA2, PPARG, XRCC6, PAX6, TGFB3, GLI2, TGFB1, SHH, TGFB2, BDNF, APOE, TIAM1, ROBO1, ILK, RHOA, FGF2, RPS27A, LIMK1, PLXNB1, RELA, TP53, LIG4, HES1, ASCL1, VEGFC, MIB1, CCND2, UBC, NGFR, TGFB1I1, SEMA4D, CDK5R1, HOXA11, CDH2, KIT, TIMP2, EPHB2, PTK2, INS, BCL2, CD24, DNMT3B, SPP1, BMP4, BMP2, TBX3, SMAD7, FOXA1, SMAD4, SMAD3, SMAD2, IGF2, NTN1, HDAC5, H…	1050	205	13528	4.52505	4.23839e-25	5.04571e-27	1.78068e-25
GOTERM_BP_FAT	GO:0048754~branching morphogenesis of a tube	41	3.74088	1.77315e-28	GNA13, NRP1, FOXA2, HOXA11, DICER1, HOXB13, GLI2, GLI3, CXCL12, SHH, CTNNB1, EDNRA, TCF21, SPRY2, GPC3, CD44, CXCR4, BCL2, ILK, NKX3-1, EGF, CYR61, BMP4, BMP2, FLT1, TBX3, FOXA1, TGFBR2, SMAD4, IGF1, MMP14, KDR, NOTCH1, PPP1CA, TIMELESS, LAMA5, VEGFA, PBX1, BMP7, ENG, ACVR1	1050	65	13528	8.12671	7.93841e-25	9.3393e-27	3.33516e-25
KEGG_PATHWAY	hsa05222:Small cell lung cancer	55	5.01825	2.68016e-28	E2F1, FHIT, E2F3, PTGS2, NFKB1, PTEN, AKT1, CCNE1, CASP9, CDKN2B, PIK3CA, NOS2, RARB, MYC, CHUK, AKT3, AKT2, PIK3CG, PIK3CB, RXRB, RELA, RXRA, PIK3CD, SKP2, TP53, CDK6, RB1, CDK2, CCND1, PIAS3, PIAS1, XIAP, NFKBIA, BCL2L1, ITGB1, PTK2, ITGAV, BCL2, PIK3R5, PIK3R3, TRAF6, LAMB1, PIK3R1, FN1, COL4A1, ITGA2, ITGA3, BIRC3, BIRC2, LAMA1, LAMA3, CDKN1B, ITGA6, LAMA5, IKBKB	664	84	5085	5.01425	4.20786e-26	5.25982e-27	3.2258e-25
GOTERM_MF_FAT	GO:0042802~identical protein binding	136	12.4088	2.85492e-28	S100A4, S100A6, NOG, PDGFB, CADM1, IL6ST, PDGFA, SNCA, TGFB3, TPD52, TGFB1, TGFB2, GSTM3, ROBO1, APOE, EED, PDGFC, FAS, EGFR, ACTN4, ROCK1, RELA, MLXIPL, NME2, MAD2L1, TIMELESS, NME1, VEGFA, PDGFRA, HSPB1, COL1A1, SMARCA4, CAV2, CAV1, MVD, ERBB3, ERBB2, NFKBIA, ITGB3, BCL2L1, KCNRG, SRF, ITGB1, MST4, CD74, NR2C1, NPM1, CSF1R, AXIN1, BMP4, BMP2, LGALS1, SMAD4, S100A11, NR4A1, ITGA2, SMAD3, BRCA1, …	1010	640	12983	2.73157	3.23748e-25	8.0937e-26	4.58296e-25
GOTERM_MF_FAT	GO:0008134~transcription factor binding	119	10.8577	3.02249e-28	CDX2, THRB, LMO4, RBM4, FOXO4, CTNNB1, KDM1A, GATA2, CDKN2A, GATA3, WDR77, RARA, RXRB, RXRA, RELA, YY1, RELB, MLXIPL, MECP2, PIM1, ARNTL, PPARGC1A, PPARGC1B, AHR, JUNB, HHEX, EP300, HIF1A, SMARCE1, IFNB1, PIAS3, JUN, TFAP2A, NFE2L1, PIAS1, TGFB1I1, SMARCA2, SMARCA4, HMGB1, NFKBIA, SRF, VDR, ELK4, NPM1, NKX3-1, SKIL, DNMT3B, RNF14, NR1H3, EPAS1, HTT, CREBBP, SMAD3, SMAD2, DDX5, BRCA1, HDAC5, HDAC4…	1010	513	12983	2.98183	3.4275e-25	6.855e-26	4.85196e-25
GOTERM_BP_FAT	GO:0009628~response to abiotic stimulus	98	8.94161	3.59447e-28	XRCC4, HRAS, XRCC2, XRCC6, TLR3, TGFB1, SLC2A1, EGFR, SOCS3, RELA, LIG4, JUNB, THBD, TIMELESS, JUN, KRT14, HSPB1, COL1A1, CAV1, CCL2, BCL2L1, TIMP3, KRAS, RAC1, NKX2-1, DNMT3B, BMP4, COL18A1, BMP2, HTT, TGFBR1, TGFBR2, BRCA2, ITGA2, ATM, BRCA1, CDKN1A, TNFSF11, HDAC2, NEDD4, POLD1, IGFBP7, PPARG, TTPA, GJA1, AKT1, FOS, PDPK1, CASP9, HSF1, NOS3, CAT, MYC, TUBB3, PRKCA, TP53, IL6R, MMP14, CDK5, OSM…	1050	368	13528	3.43101	1.60924e-24	1.87121e-26	6.76091e-25
GOTERM_BP_FAT	GO:0051240~positive regulation of multicellular organismal process	78	7.11679	4.79594e-28	PTGS2, IL6ST, FGF9, STAT5A, SNCA, STAT5B, FST, TGFB3, TLR2, TLR3, PEX5, TLR4, SHH, TGFB1, TGFB2, AKT1, MAP3K7, MYD88, HSF1, RARA, NOS3, NRG1, FGF2, IL1A, RPS27A, GHR, EGFR, IL6R, CD40, IFNAR1, ACVR2A, ADRB2, ACVR2B, HIF1A, CHRM3, EREG, F3, F2, UBC, ADAM17, ACVR1, PRKCZ, CAV1, CCL2, TNF, ERBB4, CSF1, BMPR2, TAC1, CCL5, SRF, TPM1, INS, BCL2, THBS1, TRAF6, SPP1, BMP4, BMP2, IL6, NOS1, IKZF1, CREB1, …	1050	244	13528	4.11859	2.14714e-24	2.46798e-26	9.02079e-25
KEGG_PATHWAY	hsa05221:Acute myeloid leukemia	45	4.10584	5.31649e-28	HRAS, PPARD, GRB2, STAT5A, STAT5B, PML, NFKB1, KIT, ZBTB16, TCF7L2, AKT1, EIF4EBP1, KRAS, SOS1, PIK3CA, RARA, PIK3R5, PIK3R3, CCNA1, MYC, CHUK, AKT3, PIK3R1, AKT2, CEBPA, PIK3CG, MAP2K1, BRAF, PIK3CB, RELA, PIK3CD, PIM1, LEF1, RAF1, BAD, PIM2, STAT3, JUP, MAPK1, NRAS, CCND1, ARAF, MAPK3, MTOR, IKBKB	664	58	5085	5.94165	8.34689e-26	9.27432e-27	6.39884e-25
GOTERM_BP_FAT	GO:0032270~positive regulation of cellular protein metabolic process	76	6.93431	5.79396e-28	IL6ST, BTRC, TGFB3, TLR4, TGFB1, IL11, EDNRA, AKT1, EDNRB, APOE, INSR, FGF2, CUL1, RPS27A, GHR, SYK, ADAM9, PRKCA, CDK1, IL6R, PPARGC1A, OSM, MAPK1, ACVR2A, VEGFC, CCND1, EP300, CCND3, CCND2, PSME2, PIAS3, F2, UBC, ADAM17, MDM2, PSME3, PIAS1, CAV1, TNF, CSF1, BMPR2, PML, NFKBIA, ANAPC10, PIN1, LIF, INS, PTK2B, BCL2, CD24, THBS1, DNMT3B, AXIN1, EPO, NR1H3, BMP4, IL4, BMP2, IL6, SMAD7, TGFBR1, SMAD…	1050	233	13528	4.20244	2.59396e-24	2.94768e-26	1.0898e-24
GOTERM_BP_FAT	GO:0001763~morphogenesis of a branching structure	43	3.92336	7.92636e-28	GNA13, NRP1, FOXA2, HOXA11, DICER1, HOXB13, GLI2, GLI3, CXCL12, TGFB1, SHH, CTNNB1, EDNRA, TCF21, SPRY2, GPC3, CD44, CXCR4, BCL2, ILK, NKX3-1, EGF, CYR61, BMP4, BMP2, FLT1, TBX3, FOXA1, TGFBR2, SMAD4, IGF1, SPINT1, MMP14, KDR, NOTCH1, PPP1CA, TIMELESS, LAMA5, VEGFA, PBX1, BMP7, ENG, ACVR1	1050	74	13528	7.48654	3.54863e-24	3.98722e-26	1.49089e-24
SP_PIR_KEYWORDS	activator	101	9.21533	8.70147e-28	CDX2, STAT5A, STAT5B, FOXO3, PDX1, FOXO4, CTNNB1, GATA2, FLI1, GATA3, CREB3L4, PITX1, RELA, YY1, RELB, ARNTL, PPARGC1A, AHR, PPARGC1B, ASCL1, NME2, HIF1A, NME1, SPDEF, TFAP2A, NFE2L1, PRDM2, TGFB1I1, SMARCA2, SMARCA4, ONECUT1, ELK1, SRF, SRY, PELP1, LHX3, JUND, NKX2-1, DNMT3B, HIP1, SREBF1, KLF5, KLF6, IKZF1, EPAS1, TP53BP1, FOXA1, CREBBP, ESRRG, TEAD1, SREBF2, NOTCH2, ATF4, NOTCH1, MLX, DNMT1, E…	1095	520	19235	3.4119	5.88219e-25	5.34745e-26	1.30611e-24
SP_PIR_KEYWORDS	host-virus interaction	73	6.66058	9.30776e-28	IL16, BTRC, MMP1, TOP1, ISG15, PAK2, CXCR4, WWP1, RHOA, SYK, DLG1, ICAM1, ABCE1, RXRA, RELA, EFNB2, TP53, HLA-A, HLA-C, RB1, HLA-B, HMGA1, MAPK1, KRT19, EP300, KRT18, CCR5, CX3CR1, MAPK3, CLDN1, MDM2, BIN1, CARM1, CAV1, UBE3A, GRB2, VIM, PML, HCFC1, NFKBIA, ITGB3, ITGB1, SRC, VCAM1, HNRNPK, ITGAV, KRT7, NPM1, NEDD4L, HSPA8, PIK3R1, ERCC2, CEBPA, CFLAR, CREB3, CREB1, CREBBP, ITGA2, TRIM25, CDC25C,…	1095	285	19235	4.49942	6.29205e-25	5.24337e-26	1.39711e-24
GOTERM_MF_FAT	GO:0003700~transcription factor activity	176	16.0584	9.99618e-28	CDX2, THRB, LMO4, STAT5A, STAT5B, FOXO1, PDX1, FOXO3, FOXO4, CTNNB1, PGR, GATA2, KDM1A, HOXC8, FLI1, CDKN2A, PROP1, GATA3, CREB3L4, RARA, RARB, PITX3, PITX1, RXRB, YY1, RELA, MTA2, RXRA, RELB, MLXIPL, MTA1, ARNTL, MECOM, SIX6, AHR, JUNB, ASCL1, HHEX, NME2, PA2G4, MSX1, EP300, HIF1A, NME1, JUN, SPDEF, TFAP2A, NFE2L1, PRDM2, ONECUT1, HOXA11, HOXB13, ELK1, SOX9, MYBL2, SRF, WT1, NR2C1, TCF21, SRY, H…	1010	975	12983	2.32039	1.13357e-24	1.88928e-25	1.60467e-24
GOTERM_BP_FAT	GO:0045449~regulation of transcription	344	31.3869	1.04004e-27	EIF2C2, CDX2, STAT5A, STAT5B, XRCC6, FST, SHH, CTNNB1, PGR, FLI1, MYD88, CRY2, WWP1, RARA, CREB3L4, RARB, PITX3, CRY1, CCNA2, PITX1, TWIST1, RXRB, RXRA, YY1, PIM1, MECP2, MECOM, PPARGC1A, PPARGC1B, HES1, MAPK1, NME2, MSX1, PIAS3, IFNB1, NME1, JUN, VEGFA, PRDM2, PIAS1, TGFB1I1, DEAF1, HOXA11, HOXB13, NFKBIA, MYBL2, LIF, TCF21, IL17A, KRAS, LHX1, INS, LHX3, NKX2-1, DNMT3B, HIP1, NR1H3, KLF5, BMP4, …	1050	2601	13528	1.70397	4.65624e-24	5.1736e-26	1.95623e-24
KEGG_PATHWAY	hsa05223:Non-small cell lung cancer	43	3.92336	1.53674e-27	E2F1, FHIT, E2F3, HRAS, GRB2, ERBB2, FOXO3, AKT1, PDPK1, KRAS, CDKN2A, CASP9, SOS1, PIK3CA, TGFA, PIK3R5, RARB, PIK3R3, EGF, AKT3, PIK3R1, AKT2, EGFR, PIK3CG, PRKCA, MAP2K1, BRAF, PIK3CB, RXRB, RXRA, PIK3CD, TP53, RAF1, CDK6, RB1, BAD, PRKCB, MAPK1, NRAS, CCND1, RASSF1, ARAF, MAPK3	664	54	5085	6.09814	2.41269e-25	2.41269e-26	1.8496e-24
GOTERM_BP_FAT	GO:0016481~negative regulation of transcription	110	10.0365	2.20142e-27	CDX2, THRB, FST, PDX1, TGFB1, CTNNB1, KDM1A, HOXC8, PROP1, WWP1, EED, RARB, TWIST1, RXRA, MTA2, MLXIPL, MECP2, HES1, HHEX, PA2G4, MSX1, TIMELESS, SMARCE1, IFNB1, SMARCA2, SMARCA4, HMGB1, SOX9, WT1, NR2C1, TCF21, VDR, NKX2-1, SKIL, DNMT3B, RUNX2, HELLS, DNMT3A, BMP2, IKZF1, SMAD7, PHB, FOXA1, SMAD4, SMAD3, SMAD2, BRCA1, FOXP1, HDAC5, CDKN1C, HDAC4, HDAC3, HDAC2, CDKN1B, HDAC1, NEDD4, MLX, TRPS1, F…	1050	459	13528	3.08762	9.85575e-24	1.08305e-25	4.1407e-24
GOTERM_MF_FAT	GO:0016563~transcription activator activity	103	9.39781	2.3405e-27	RBM4, XRCC6, FOXO1, PDX1, FOXO3, FOXO4, TGFB1, CTNNB1, WDR77, RARA, RARB, RXRB, RXRA, MTA2, YY1, MLXIPL, PPARGC1A, PPARGC1B, JUNB, EP300, SMARCE1, TFAP2A, PIAS1, TGFB1I1, SMARCA2, SMARCA4, DEAF1, ONECUT1, ELK1, SOX9, WT1, SRY, NPM1, NKX3-1, NKX2-1, RUNX2, RNF14, NR1H3, KLF6, EPAS1, PHB, TP53BP1, CREBBP, NR4A2, SMAD4, ESRRG, BRCA2, TEAD1, SMAD3, NR4A1, SMAD2, BRCA1, CDKN1C, HDAC4, ATF4, NOTCH1, HD…	1010	410	12983	3.22929	2.65413e-24	3.79161e-25	3.75717e-24
GOTERM_BP_FAT	GO:0001501~skeletal system development	89	8.12044	3.64006e-27	NOG, CASR, PTGS2, FGF9, MMP9, TGFB3, TP63, GLI2, MMP2, GLI3, TGFB1, SHH, CTNNB1, GLI1, PCGF2, TNFRSF11B, HOXC8, TNFRSF11A, PAX7, MYC, WWOX, PITX1, GHR, TWIST1, EGFR, PRKCA, GSC, INHA, MMP14, PTHLH, INHBA, ACVR2A, ACVR2B, MSX1, PDGFRA, PDGFRB, TFAP2A, GNAS, COL1A1, FGFR1, HOXA11, PTH1R, FHL2, ACP5, COL2A1, ZBTB16, SOX9, SUFU, MSX2, VDR, COL9A1, ACD, INS, BCL2, PTH, JUND, PTN, PKD1, TRAF6, RUNX2, S…	1050	319	13528	3.59454	1.62965e-23	1.77136e-25	6.84666e-24
GOTERM_BP_FAT	GO:0007568~aging	51	4.65328	6.13037e-27	HRAS, TGFB3, TP63, PTEN, PDCD4, TGFB1, FOS, CDKN2A, GSN, SERPINE1, ILK, NOS3, TERT, PRKCA, SOCS2, SOCS3, RELA, RXRA, TP53, PRKCD, JUN, PEBP1, GRB2, PTH1R, PML, ADRBK1, CCL5, SRF, TIMP3, ERCC5, KRAS, BCL2, NPM1, ERCC1, ERCC2, MSH6, TBX3, MSH2, HTT, TGFBR1, BRCA2, SOD1, SIRT1, AGER, SREBF2, SOD2, NRAS, LRP1, LRP2, IGFBP2, ENG	1050	110	13528	5.9734	2.74457e-23	2.95115e-25	1.15307e-23
GOTERM_BP_FAT	GO:0048534~hemopoietic or lymphoid organ development	79	7.20803	8.90782e-27	XRCC5, BMI1, XRCC4, STAT5A, MMP9, STAT5B, PPARG, TIRAP, PTPN22, PRDX3, JAG1, TPD52, TGFB1, IL10, IL11, CTNNB1, TGFB2, TNFRSF11A, CASP8, FAS, FGF3, CHUK, SYK, EGR1, RELB, TP53, CDK6, RB1, IFI16, INHA, LIG4, INHBA, CRKL, VEGFA, ADAM17, MED1, TNF, ONECUT1, CSF1, PML, PRKDC, ZBTB16, KIT, ITGB1, CD74, TIMP1, VCAM1, BCL2, ZAP70, CD24, TRAF6, PIK3R1, ERCC1, ERCC2, APC, EPO, BMP4, CEBPA, IL4, PTPRC, KLF6…	1050	260	13528	3.9147	3.98803e-23	4.24259e-25	1.67549e-23
SP_PIR_KEYWORDS	Transcription	236	21.5328	9.4676e-27	EIF2C2, CDX2, STAT5A, STAT5B, CTNNB1, PGR, FLI1, CRY2, CREB3L4, RARA, RARB, CRY1, PITX1, TWIST1, RXRB, YY1, RXRA, MECP2, MECOM, PPARGC1A, PPARGC1B, HES1, NME2, MSX1, PIAS3, NME1, JUN, PRDM2, PIAS1, DEAF1, HOXA11, HOXB13, MYBL2, TCF21, LHX1, LHX3, NKX2-1, HIP1, NR1H3, KLF5, KLF6, ESRRA, SMAD9, IKZF1, SMAD7, ESRRB, TP53BP1, CREBBP, SMAD4, ESRRG, SMAD3, SMAD2, NOTCH2, NOTCH1, ZNF217, ETS1, TRPS1, ML…	1095	2071	19235	2.00175	6.40009e-24	4.92315e-25	1.4211e-23
UP_SEQ_FEATURE	active site:Proton acceptor	114	10.4015	1.15855e-26	PTGS2, AURKA, PRKG1, MAP3K7, CSNK2A1, PRKACA, PRKACB, INSR, MAP2K7, WWOX, MAP2K6, MAP2K5, SYK, EGFR, RET, BRAF, ROCK1, WNK1, PIM1, PIM2, MAPK1, MAPK3, PDGFRA, PDGFRB, CAMK1, FGFR2, FGFR1, FGFR4, FGR, ERBB4, ERBB3, ERBB2, BMPR2, CHEK1, ADRBK1, CHEK2, MAPKAPK2, EPHB3, MST4, SRC, EPHB2, IRAK4, PTK2, TEK, ZAP70, LMTK2, CSF1R, ACY1, MAP2K1, TGFBR1, TGFBR2, MET, MAP2K4, BMX, EPHA2, KDR, PLK1, NTRK2, TN…	1094	658	19113	3.02685	4.1789e-23	1.04472e-23	2.12898e-23
GOTERM_MF_FAT	GO:0046983~protein dimerization activity	120	10.9489	1.48381e-26	S100A6, NOG, PDGFB, CADM1, IL6ST, PDGFA, TGFB3, TPD52, TGFB1, TGFB2, ROBO1, APOE, PDGFC, CREB3L4, WWOX, EGFR, CAPNS1, ACTN4, BRAF, MLXIPL, JUNB, HIF1A, MAD2L1, TIMELESS, JUN, VEGFA, PDGFRA, TFAP2A, NFE2L1, BIN1, CAV2, MCL1, MVD, ERBB3, ERBB2, BCL2L1, SRF, ITGB1, NR2C1, TCF21, JUND, NPM1, CSF1R, AXIN1, BMP4, BMP2, ACY1, EPAS1, IKZF1, LGALS1, TGFBR1, TGFBR2, SMAD4, S100A11, NR4A2, NR4A1, SMAD3, ITG…	1010	542	12983	2.846	1.68264e-23	2.1033e-24	2.38194e-23
GOTERM_BP_FAT	GO:0030097~hemopoiesis	74	6.75182	4.89637e-26	XRCC5, BMI1, XRCC4, STAT5A, MMP9, STAT5B, PPARG, TIRAP, PTPN22, JAG1, PRDX3, TPD52, TGFB1, IL10, IL11, CTNNB1, TGFB2, CASP8, FAS, CHUK, SYK, EGR1, RELB, TP53, CDK6, RB1, IFI16, INHA, LIG4, INHBA, VEGFA, ADAM17, MED1, TNF, ONECUT1, CSF1, PML, PRKDC, KIT, ZBTB16, ITGB1, CD74, TIMP1, VCAM1, BCL2, ZAP70, CD24, TRAF6, PIK3R1, ERCC1, ERCC2, APC, EPO, CEBPA, BMP4, IL4, PTPRC, KLF6, EPAS1, IKZF1, MSH2, T…	1050	236	13528	4.03984	2.19211e-22	2.30748e-24	9.2097e-23
SP_PIR_KEYWORDS	isopeptide bond	75	6.84307	5.40782e-26	XRCC4, A2M, TP63, CTCF, PGR, FOS, TOP1, ISG15, HSF1, POU5F1, RPL10, CUL1, RPS27A, EGFR, CDK1, AR, ACTN4, LIG1, RXRA, TP53, LEF1, ARNTL, TOPORS, NCOA1, NME2, MSX1, HIF1A, NME1, FANCD2, UBC, TFAP2A, GNAS, DST, HMGB1, MCL1, PML, ELK1, NFKBIA, NEDD8, CHEK1, TPM1, TCF7L2, WT1, SUMO1, FGG, SET, HNRNPK, FGA, NPM1, EIF3I, TRAF6, FN1, TXNIP, ESRRA, IKZF1, CEBPD, SMAD7, TMBIM6, CREBBP, ESRRG, ANXA1, SMAD4,…	1095	319	19235	4.12999	3.65569e-23	2.6112e-24	8.11724e-23
GOTERM_BP_FAT	GO:0042327~positive regulation of phosphorylation	47	4.28832	7.13964e-26	CAV1, TNF, IL6ST, TGFB3, BMPR2, TLR4, TGFB1, IL11, LIF, EDNRA, EDNRB, INS, ANG, BCL2, CD24, EGF, THBS1, INSR, FGF2, AXIN1, EPO, GHR, SYK, PRKCA, EGFR, IL4, BMP4, BMP2, IL6, TGFBR1, SMAD4, IGF1, IGF2, IL6R, OSM, VEGFC, ACVR2A, CCND1, CCND3, EREG, CCND2, F2, ADAM17, MTOR, TNK2, BMP7, ENG, BMPR1A	1050	97	13528	6.24267	3.19642e-22	3.3296e-24	1.34291e-22
GOTERM_BP_FAT	GO:0032583~regulation of gene-specific transcription	55	5.01825	7.699e-26	PPARA, HNF1A, FOXA2, XRCC6, PPARG, TGFB3, NFKB1, IL10, CTNNB1, KDM1A, GATA2, AES, INSR, RXRA, MLXIPL, TP53, ESR2, PPARGC1A, HES1, HHEX, HIF1A, SMARCA2, SMARCA4, TNF, PRKDC, NFKBIA, SRF, TCF7L2, VDR, INS, MAP3K1, EPO, NR1H3, CEBPA, IL4, IL6, BMP2, IKZF1, SMAD7, CREB1, SMAD3, IGF1, IGF2, SMAD2, SIRT1, HDAC5, CDKN1C, HDAC4, NOTCH1, HDAC3, HDAC2, CDKN1B, HDAC1, ETS1, ENG, NCOR2	1050	134	13528	5.28813	3.44684e-22	3.55345e-24	1.44812e-22
KEGG_PATHWAY	hsa05218:Melanoma	48	4.37956	1.39452e-25	E2F1, FGFR1, E2F3, HRAS, FGF7, PDGFB, FGF9, PDGFA, CDH1, PTEN, AKT1, IGF1R, KRAS, CDKN2A, PIK3CA, PDGFC, PIK3R5, PIK3R3, EGF, FGF1, FGF2, FGF3, AKT3, PIK3R1, AKT2, PIK3CG, EGFR, MAP2K1, BRAF, PIK3CB, MET, PIK3CD, TP53, RAF1, IGF1, CDK6, RB1, BAD, HGF, MAPK1, NRAS, CCND1, CDKN1A, ARAF, MAPK3, PDGFRA, MDM2, PDGFRB	664	71	5085	5.17733	2.18939e-23	1.99035e-24	1.67842e-22
GOTERM_BP_FAT	GO:0070482~response to oxygen levels	56	5.10949	1.84187e-25	PPARA, PDGFB, CLDN3, PDGFA, STAT5B, TGFB3, XRCC1, MMP2, SHH, TGFB1, TGFB2, EDNRA, ANG, CXCR4, ANGPT1, SERPINA1, NOS3, NOS2, ACTN4, SOCS3, MMP14, HIF1A, EP300, VEGFA, PDGFRA, ADAM17, CAV1, CCL2, TH, EGLN3, PML, EGLN2, EGLN1, BCL2L1, PTK2B, BCL2, CD24, THBS1, EPO, NOS1, FLT1, SMAD9, EPAS1, TGFBR1, CREBBP, SMAD4, NR4A2, SMAD3, ITGA2, BIRC2, ITPR1, SOD2, HSP90B1, CDKN1A, ENG, PLAU	1050	141	13528	5.11697	8.24605e-22	8.41434e-24	3.46441e-22
GOTERM_BP_FAT	GO:0010562~positive regulation of phosphorus metabolic process	47	4.28832	3.68753e-25	CAV1, TNF, IL6ST, TGFB3, BMPR2, TLR4, TGFB1, IL11, LIF, EDNRA, EDNRB, INS, ANG, BCL2, CD24, EGF, THBS1, INSR, FGF2, AXIN1, EPO, GHR, SYK, PRKCA, EGFR, IL4, BMP4, BMP2, IL6, TGFBR1, SMAD4, IGF1, IGF2, IL6R, OSM, VEGFC, ACVR2A, CCND1, CCND3, EREG, CCND2, F2, ADAM17, MTOR, TNK2, BMP7, ENG, BMPR1A	1050	100	13528	6.05539	1.65091e-21	1.66758e-23	6.93595e-22
GOTERM_BP_FAT	GO:0045937~positive regulation of phosphate metabolic process	47	4.28832	3.68753e-25	CAV1, TNF, IL6ST, TGFB3, BMPR2, TLR4, TGFB1, IL11, LIF, EDNRA, EDNRB, INS, ANG, BCL2, CD24, EGF, THBS1, INSR, FGF2, AXIN1, EPO, GHR, SYK, PRKCA, EGFR, IL4, BMP4, BMP2, IL6, TGFBR1, SMAD4, IGF1, IGF2, IL6R, OSM, VEGFC, ACVR2A, CCND1, CCND3, EREG, CCND2, F2, ADAM17, MTOR, TNK2, BMP7, ENG, BMPR1A	1050	100	13528	6.05539	1.65091e-21	1.66758e-23	6.93595e-22
GOTERM_BP_FAT	GO:0034097~response to cytokine stimulus	42	3.83212	3.78906e-25	PTGS2, MCL1, OSMR, IL6ST, SNCA, PML, ACP5, TIMP4, BCL2L1, CCL5, MMP3, SRF, SRC, CTNNB1, STAT6, CCNE1, FOS, MYD88, AES, CDKN2B, BCL2, CASP8, NOS3, SERPINA1, INSR, ADAM9, GHR, PRKCA, IRAK1, ADAM10, SOCS3, RELA, LIFR, IL6R, STAT1, JUNB, STAT3, HDAC4, JUN, RIPK1, PDGFRA, SELE	1050	79	13528	6.84962	1.69636e-21	1.69636e-23	7.12692e-22
GOTERM_BP_FAT	GO:0042060~wound healing	65	5.93066	4.14253e-25	GNA13, PPARA, NOG, PPARD, FGF7, FOXA2, PDGFB, PDGFA, GNA12, F2RL1, TGFB3, SHH, TGFB1, IL11, TGFB2, CD44, GSN, PAX7, SERPINE1, SERPINA1, NRG1, FGF2, PIK3CB, CD40, PLAUR, SDC1, THBD, HIF1A, EREG, F3, F2, SERPINB2, PDGFRA, ADAM17, ERBB3, ERBB2, ITGB3, CDH3, SRF, TIMP3, TPM1, CD9, FGG, FGA, INS, FGB, MAP3K1, FN1, KLF6, IL6, EFEMP2, TGFBR2, SMAD3, IGF1, ITGA2, IGF2, CCNB1, NOTCH2, VWF, NOTCH1, ITGA5, …	1050	191	13528	4.38454	1.85461e-21	1.83625e-23	7.79177e-22
GOTERM_BP_FAT	GO:0001666~response to hypoxia	54	4.92701	6.38955e-25	PPARA, PDGFB, CLDN3, PDGFA, STAT5B, TGFB3, XRCC1, MMP2, SHH, TGFB1, TGFB2, EDNRA, ANG, CXCR4, ANGPT1, SERPINA1, NOS3, NOS2, ACTN4, SOCS3, MMP14, HIF1A, EP300, VEGFA, ADAM17, CAV1, CCL2, TH, EGLN3, PML, EGLN2, EGLN1, BCL2L1, PTK2B, BCL2, CD24, THBS1, EPO, NOS1, FLT1, SMAD9, EPAS1, TGFBR1, CREBBP, SMAD4, NR4A2, SMAD3, ITGA2, BIRC2, ITPR1, SOD2, HSP90B1, ENG, PLAU	1050	134	13528	5.19198	2.8606e-21	2.80451e-23	1.20182e-21
KEGG_PATHWAY	hsa05211:Renal cell carcinoma	47	4.28832	7.50324e-25	HRAS, PDGFB, GRB2, EGLN3, TGFB3, EGLN2, EGLN1, TGFB1, TGFB2, AKT1, KRAS, PAK2, SOS1, SLC2A1, RAC1, PIK3CA, TGFA, PIK3R5, PIK3R3, FIGF, AKT3, PIK3R1, AKT2, PIK3CG, MAP2K1, EPAS1, BRAF, PIK3CB, MET, PIK3CD, CREBBP, RAF1, HGF, VEGFB, MAPK1, NRAS, VEGFC, CRKL, HIF1A, EP300, ETS1, JUN, ARAF, VEGFA, MAPK3, TCEB1, CRK	664	70	5085	5.14189	1.17801e-22	9.81674e-24	9.03077e-22
GOTERM_BP_FAT	GO:0042493~response to drug	69	6.29562	8.03591e-25	NBN, PTGS2, PDGFA, PPARG, SNCA, TLR2, XRCC1, PTEN, PNP, TGFB1, FOS, TOP1, CCNE1, BDNF, TNFRSF11B, NOS3, MAP2K6, SOCS3, RELA, TP53, CFTR, JUNB, CCND1, NME2, EP300, NME1, JUN, ADAM17, PEBP1, GNAS, CAV2, CAV1, CCL2, ERBB4, ERBB3, ERBB2, CDH1, TIMP4, CDH3, CCL5, PTK2B, BCL2, DAD1, ENO2, DNMT3B, APC, TXNIP, COL18A1, NES, MSH2, CREB1, TGFBR2, ACACA, ITGA2, STAT1, SOD1, PARK7, STAT3, SOD2, SREBF2, HDAC4…	1050	216	13528	4.11566	3.59768e-21	3.49289e-23	1.51149e-21
GOTERM_MF_FAT	GO:0004672~protein kinase activity	125	11.4051	1.0004e-24	RNASEL, AURKA, PRKG1, TGFB2, MAP3K7, CSNK2A1, ILK, PRKACA, PRKACB, INSR, MAP2K7, MAP2K6, MAP2K5, SYK, EGFR, RET, BRAF, ROCK1, WNK1, PIM1, PIM2, IRS1, MAPK1, MAPK3, PDGFRA, PDGFRB, CAMK1, FGFR2, CAV2, FGFR1, FGFR4, CDK5R1, CCL2, FGR, ERBB4, ERBB3, ERBB2, BMPR2, CHEK1, ADRBK1, CHEK2, MAPKAPK2, EPHB3, CCL4, MST4, SRC, EPHB2, IRAK4, EPHB6, PTK2, TEK, ZAP70, LMTK2, CSF1R, MAP2K1, TGFBR1, TGFBR2, MET, …	1010	606	12983	2.6515	1.13446e-21	1.26051e-22	1.60593e-21
GOTERM_BP_FAT	GO:0007548~sex differentiation	57	5.20073	1.30063e-24	CGA, HNF1B, FGF7, FGF9, STAT5A, LEPR, FST, STAT5B, TP63, FOXO3, SHH, PGR, CCNE1, OSR1, ANG, ANGPT1, NOS3, AR, INHA, MMP14, FSHR, INHBB, ACVR2A, INHBA, CCND1, SDC1, EREG, CCND2, NCOA4, VEGFA, PDGFRA, ADAMTS1, TSPY1, FKBP4, BCL2L1, SOX9, TCF7L2, WT1, TCF21, SRY, BCL2, NKX2-1, ERCC1, BMP4, SMAD9, TBX3, MSH2, BRCA2, SOD1, SIRT1, GJB2, KDR, LEP, BAX, PBX1, BMPR1B, BMPR1A	1050	151	13528	4.86342	5.82293e-21	5.59897e-23	2.44639e-21
GOTERM_BP_FAT	GO:0043009~chordate embryonic development	87	7.93796	1.33683e-24	GNA13, XRCC4, NOG, NBN, HNF1B, CDX2, HNF1A, XRCC2, FOXA2, FGF9, LMO4, GNA12, TGFB3, PAX6, PAX3, GLI2, GLI3, SHH, EDNRA, MAP3K7, KDM1A, GATA2, ACVR1B, WNT1, PCGF2, DAB2, HSF1, PAX7, CASP8, TWIST1, SOX10, AR, GSC, ADAM10, TP53, LEF1, SPINT1, LIG4, MECOM, JUNB, HES1, ACVR2A, MIB1, MSX1, EP300, HIF1A, GRN, PDGFRA, PDGFRB, TFAP2A, GNAS, COL1A1, MED1, SMARCA4, ACVR1, PRKDC, COL2A1, EGLN1, CDH1, BCL2L1,…	1050	331	13528	3.38638	5.98497e-21	5.69997e-23	2.51446e-21
GOTERM_BP_FAT	GO:0048608~reproductive structure development	52	4.74453	1.40534e-24	CGA, NOG, HNF1A, FGF7, FGF9, LEPR, STAT5A, FST, STAT5B, TP63, FOXO3, SHH, PGR, CCNE1, OSR1, ANG, ANGPT1, NOS3, AR, INHA, MMP14, FSHR, INHBB, INHBA, ACVR2A, CCND1, SDC1, EREG, CCND2, NCOA4, VEGFA, ADAMTS1, TSPY1, HOXB13, BCL2L1, SOX9, WT1, TCF21, BCL2, NKX2-1, NKX3-1, ERCC1, BMP4, MSH2, FOXA1, BRCA2, SOD1, SIRT1, KDR, LEP, BAX, BMPR1B	1050	126	13528	5.31713	6.2917e-21	5.93556e-23	2.64333e-21
GOTERM_BP_FAT	GO:0035239~tube morphogenesis	52	4.74453	2.17352e-24	GNA13, NRP1, FOXA2, LMO4, DICER1, TP63, PAX3, GLI2, GLI3, CXCL12, SHH, CTNNB1, MAP3K7, EDNRA, SPRY2, GPC3, CD44, CXCR4, ILK, CASP8, TWIST1, CYR61, RET, MMP14, MIB1, PPP1CA, TIMELESS, VEGFA, TFAP2A, ACVR1, HOXA11, HOXB13, SRF, TCF21, BCL2, NKX3-1, TRAF6, EGF, BMP4, BMP2, FLT1, TBX3, FOXA1, TGFBR2, SMAD4, IGF1, KDR, NOTCH1, LAMA5, PBX1, BMP7, ENG	1050	127	13528	5.27526	9.73084e-21	9.09424e-23	4.08821e-21
SP_PIR_KEYWORDS	atp-binding	170	15.5109	2.36639e-24	XRCC5, RNASEL, XRCC3, XRCC6, AURKA, PRKG1, MAP3K7, TOP1, CSNK2A1, ILK, PIK3CA, PRKACA, PRKACB, MAP2K7, INSR, MAP2K6, MAP2K5, SYK, EGFR, PIK3CG, RET, MYO6, ROCK1, BRAF, PIK3CB, LIG1, PIK3CD, WNK1, PIM1, PIM2, LIG4, MAPK1, NME2, RFC4, NME1, MAPK3, PDGFRA, PDGFRB, CAMK1, SMARCA2, SMARCA4, FGFR2, FGFR1, FGFR4, ERBB4, ASS1, MVD, FGR, ERBB3, ERBB2, UBA7, BMPR2, CHEK1, HSPA1A, ADRBK1, CHEK2, MAPKAPK2, E…	1095	1326	19235	2.25208	1.59968e-21	1.06645e-22	3.552e-21
KEGG_PATHWAY	hsa05214:Glioma	44	4.0146	2.60211e-24	E2F1, E2F3, HRAS, PDGFB, GRB2, PDGFA, PTEN, AKT1, IGF1R, KRAS, CDKN2A, SOS1, PIK3CA, TGFA, PIK3R5, SHC1, PIK3R3, EGF, AKT3, PIK3R1, AKT2, PIK3CG, EGFR, PRKCA, MAP2K1, BRAF, PIK3CB, PIK3CD, TP53, RAF1, IGF1, CDK6, RB1, PRKCB, MAPK1, NRAS, CDKN1A, CCND1, ARAF, MAPK3, PDGFRA, MDM2, PDGFRB, MTOR	664	63	5085	5.34854	4.08532e-22	3.14255e-23	3.13186e-21
GOTERM_BP_FAT	GO:0009792~embryonic development ending in birth or egg hatching	87	7.93796	2.60971e-24	GNA13, XRCC4, NOG, NBN, HNF1B, CDX2, HNF1A, XRCC2, FOXA2, FGF9, LMO4, GNA12, TGFB3, PAX6, PAX3, GLI2, GLI3, SHH, EDNRA, MAP3K7, KDM1A, GATA2, ACVR1B, WNT1, PCGF2, DAB2, HSF1, PAX7, CASP8, TWIST1, SOX10, AR, GSC, ADAM10, TP53, LEF1, SPINT1, LIG4, MECOM, JUNB, HES1, ACVR2A, MIB1, MSX1, EP300, HIF1A, GRN, PDGFRA, PDGFRB, TFAP2A, GNAS, COL1A1, MED1, SMARCA4, ACVR1, PRKDC, COL2A1, EGLN1, CDH1, BCL2L1,…	1050	334	13528	3.35596	1.16837e-20	1.08182e-22	4.90866e-21
GOTERM_BP_FAT	GO:0033554~cellular response to stress	119	10.8577	2.6599e-24	XRCC5, XRCC4, XRCC3, XRCC2, WFS1, SNCA, RBM4, XRCC6, FOXO3, FOXO4, XRCC1, MUTYH, RAD21, CRY2, PMS2, CRY1, MAP2K7, CCNA2, MAP2K6, SYK, MYO6, LIG1, RXRA, HRK, POLB, RAD9A, LIG4, MAPK1, RFC4, HIF1A, TIMELESS, JUN, AMFR, HMGB1, CAV1, BMPR2, CHEK1, CHEK2, KRT20, PXN, ACD, ALB, SREBF1, RECQL4, EPAS1, TP53BP1, MAP2K4, TREX2, BRCA2, BRIP1, BRCA1, ATM, CDKN1A, ATF4, HDAC2, VCP, BBC3, NEDD4, POLD1, PCNA, C…	1050	566	13528	2.70879	1.19084e-20	1.09251e-22	5.00306e-21
GOTERM_BP_FAT	GO:0042592~homeostatic process	142	12.9562	3.07037e-24	GNA13, XRCC5, CASR, IL6ST, WFS1, STAT5A, SNCA, F2RL1, STAT5B, XRCC6, PDX1, FOXO3, CXCL12, TGFB1, CTNNB1, APOE, ILK, SERPINE1, FAS, INSR, IL1A, IRS2, PIK3CB, MLXIPL, MECOM, PPARGC1A, IRS1, PTHLH, SSTR5, EP300, HIF1A, CCR5, JUN, VEGFA, F2, PDGFRB, CAV1, CCL2, MCL1, ERBB4, ERBB2, PTH1R, ACP5, BCL2L1, CCL5, SRF, FTH1, TIMP1, VDR, ACD, INS, RAC1, NPM1, TFF1, BMP4, P4HB, LPL, EPAS1, TRPC6, SMAD7, HTT, …	1050	751	13528	2.43609	1.3746e-20	1.24964e-22	5.77512e-21
GOTERM_BP_FAT	GO:0051253~negative regulation of RNA metabolic process	91	8.30292	3.12356e-24	E2F1, PPARA, PPARD, CDX2, PPARG, FST, PAX5, TP63, NFKB1, CTCF, PDX1, PAWR, PAX3, GLI2, CTNNB1, KDM1A, PCGF2, HOXC8, PROP1, AES, RARB, FGF2, TWIST1, EGR1, CTBP2, GSC, MTA2, RXRA, MECP2, MLXIPL, TP53, LEF1, TLE1, RB1, MBD2, PURA, HES1, CTNNBIP1, HHEX, PA2G4, MSX1, NCOA2, SMARCE1, MDM2, SMARCA2, SMARCA4, HMGB1, TNF, ZBTB16, SOX9, WT1, NR2C1, TCF21, VDR, NPM1, NKX2-1, SKIL, DNMT3B, HELLS, ENO1, CEBPA…	1050	362	13528	3.23875	1.39842e-20	1.25984e-22	5.87518e-21
GOTERM_BP_FAT	GO:0045892~negative regulation of transcription, DNA-dependent	90	8.21168	3.74183e-24	E2F1, PPARA, PPARD, CDX2, PPARG, FST, PAX5, TP63, NFKB1, CTCF, PDX1, PAWR, PAX3, GLI2, CTNNB1, KDM1A, PCGF2, HOXC8, PROP1, AES, RARB, FGF2, TWIST1, EGR1, CTBP2, GSC, MTA2, RXRA, MECP2, MLXIPL, TP53, LEF1, TLE1, RB1, MBD2, PURA, HES1, CTNNBIP1, HHEX, PA2G4, MSX1, NCOA2, SMARCE1, MDM2, SMARCA2, SMARCA4, HMGB1, TNF, ZBTB16, SOX9, WT1, NR2C1, TCF21, VDR, NKX2-1, SKIL, DNMT3B, HELLS, ENO1, CEBPA, DNMT…	1050	356	13528	3.25714	1.67522e-20	1.49573e-22	7.03809e-21
GOTERM_BP_FAT	GO:0031401~positive regulation of protein modification process	63	5.74818	4.41914e-24	IL6ST, BTRC, TGFB3, TLR4, TGFB1, IL11, EDNRA, EDNRB, INSR, FGF2, RPS27A, CUL1, SYK, GHR, PRKCA, CDK1, IL6R, PPARGC1A, OSM, VEGFC, ACVR2A, CCND1, CCND3, CCND2, PIAS3, PSME2, F2, UBC, ADAM17, PSME3, PIAS1, CAV1, TNF, BMPR2, PML, ANAPC10, PIN1, LIF, INS, BCL2, CD24, DNMT3B, AXIN1, EPO, BMP4, IL4, IL6, BMP2, SMAD7, TGFBR1, SMAD4, IGF1, CDC20, IGF2, BRCA1, CCNB1, HDAC4, PLK1, DNMT1, MTOR, TNK2, BMP7, …	1050	187	13528	4.34053	1.97845e-20	1.75084e-22	8.31206e-21
KEGG_PATHWAY	hsa04012:ErbB signaling pathway	52	4.74453	4.53788e-24	HRAS, STAT5A, STAT5B, AKT1, EIF4EBP1, PAK2, TGFA, PIK3CA, SHC1, NRG1, MAP2K7, MYC, AKT3, AKT2, EGFR, PRKCA, PIK3CG, BRAF, PIK3CB, PIK3CD, PRKCB, MAPK1, CRKL, EREG, JUN, MAPK3, ERBB4, GRB2, ERBB3, ERBB2, ELK1, SRC, PTK2, KRAS, SOS1, PIK3R5, PIK3R3, EGF, PIK3R1, MAP2K1, MAP2K4, CBL, RAF1, BAD, NRAS, CDKN1A, CDKN1B, GSK3B, ARAF, MTOR, AREG, CRK	664	87	5085	4.57727	7.12448e-22	5.08891e-23	5.46172e-21
SP_PIR_KEYWORDS	dna-binding	213	19.4343	5.3078e-24	XRCC5, XRCC3, CDX2, XRCC2, STAT5A, XRCC6, STAT5B, PGR, FLI1, CREB3L4, RARA, RARB, PITX3, PITX1, TWIST1, RXRB, YY1, RXRA, MECP2, POLB, MECOM, HES1, NME2, MSX1, NME1, JUN, PRDM2, PIAS1, DEAF1, HOXA11, HOXB13, MYBL2, TCF21, ACD, LHX1, LHX3, NKX2-1, DNMT3B, NR1H3, KLF5, DNMT3A, KLF6, ESRRA, IKZF1, ESRRB, TP53BP1, ESRRG, EN1, ATM, ZNF217, ETS1, TRPS1, MLX, PCNA, PARP1, NCOR2, PPARA, PPARD, HNF1B, HNF1…	1095	1868	19235	2.003	3.58807e-21	2.24254e-22	7.9671e-21
GOTERM_BP_FAT	GO:0048514~blood vessel morphogenesis	67	6.11314	5.98913e-24	GNA13, NRP1, FGF9, PDGFA, LEPR, DICER1, JAG1, CXCL12, PTEN, SHH, CTNNB1, TGFB2, MAP3K7, EDNRA, ANG, APOE, ROBO1, CXCR4, CASP8, TGFA, ANGPT1, NOS3, NOS2, FGF1, ANGPT2, FGF2, CEACAM1, CYR61, MMP14, JUNB, VEGFC, HIF1A, EREG, JUN, VEGFA, SMARCA4, ACVR1, CAV1, CDH2, SRF, WT1, PTK2, PTK2B, EGF, THBS1, FIGF, COL18A1, BMP4, KLF5, SELP, FLT1, EPAS1, IL8, SMAD7, TGFBR1, TGFBR2, KDR, ANXA2, HDAC3, NOTCH1, L…	1050	211	13528	4.09107	2.68133e-20	2.35205e-22	1.12651e-20
GOTERM_CC_FAT	GO:0070013~intracellular organelle lumen	237	21.6241	8.63505e-24	S100A4, XRCC5, CDX2, PTGS2, XRCC6, S100A9, XRCC1, CTNNB1, INTS6, CCNA2, PITX1, CUL1, YY1, LIG1, POLB, RAD9A, PPARGC1A, PPARGC1B, MAPK1, PPP1CA, RFC4, KRT17, PIAS3, JUN, MAPK3, TGFB1I1, PIAS1, DEAF1, LMNB1, HOXA11, IGF2BP1, HOXB13, CHEK1, CHEK2, SERPINH1, ACD, INS, NKX2-1, DNMT3B, DNMT3A, SMAD9, MKI67, SMAD7, PHB, TP53BP1, CREBBP, SMAD4, SMAD3, SMAD2, CDC20, DDX5, ATM, PCNA, PARP1, NCOR2, HNF1B, H…	912	1779	12782	1.86714	4.90471e-21	6.13088e-22	1.26576e-20
UP_SEQ_FEATURE	nucleotide phosphate-binding region:ATP	137	12.5	1.57569e-23	XRCC3, AURKA, PRKG1, MAP3K7, CSNK2A1, ILK, PRKACA, PRKACB, INSR, MAP2K7, MAP2K6, MAP2K5, SYK, EGFR, RET, MYO6, ROCK1, BRAF, WNK1, PIM1, PIM2, MAPK1, RFC4, MAPK3, PDGFRA, PDGFRB, CAMK1, SMARCA2, SMARCA4, FGFR2, FGFR1, FGFR4, ERBB4, ASS1, FGR, ERBB3, ERBB2, BMPR2, UBA7, CHEK1, ADRBK1, CHEK2, MAPKAPK2, EPHB3, MST4, SRC, EPHB2, IRAK4, EPHB6, PTK2, TEK, ZAP70, LMTK2, HELLS, CSF1R, RECQL4, MKI67, MAP2K…	1094	962	19113	2.48804	5.68352e-20	1.1367e-20	2.89552e-20
GOTERM_BP_FAT	GO:0007507~heart development	67	6.11314	1.93459e-23	NRP1, GJA1, PAX3, GLI2, PTEN, GLI3, SHH, CTNNB1, TGFB2, EDNRA, OSR1, CASP8, RARB, NRG1, INSR, MAP2K5, RXRB, RXRA, MECOM, MIB1, HHEX, ACVR2B, CRKL, MSX1, EP300, ADAMTS1, MED1, SMARCA4, ACVR1, ERBB4, ERBB3, ERBB2, TH, PRKDC, COL2A1, EGLN1, ADRBK1, SOX9, SRF, TPM1, ITGB1, MSX2, PKD1, NKX3-1, BMP4, BMP2, TBX3, SMAD7, TGFBR1, TGFBR2, HSPG2, TEAD1, SMAD2, FOXP1, ATM, SOD2, DVL1, HDAC5, NOTCH1, ID2, NDU…	1050	215	13528	4.01495	8.66114e-20	7.53143e-22	3.6388e-20
GOTERM_BP_FAT	GO:0051130~positive regulation of cellular component organization	61	5.56569	2.44381e-23	SNCA, TGFB3, TGFB1, TGFB2, AKT1, GATA2, PDPK1, TIAM1, ROBO1, ILK, RHOA, TGFA, INSR, IL1A, ADAM9, PRKCA, ACTN4, LIMK1, PLXNB1, PPARGC1A, AHR, MIB1, EREG, PEBP1, TGFB1I1, NGFR, SEMA4D, CAV2, CAV1, TNF, PML, TAC1, KIT, SRF, TPM1, SUMO1, INS, MAP3K1, NPM1, RAC1, CD24, NEDD4L, EGF, DNMT3B, PIK3R1, APC, HIP1, TGFBR1, CBL, SMAD4, SMAD3, IGF1, ITGA2, IGF2, SMAD2, NTN1, CDKN1B, GSK3B, DNMT1, MTOR, SELE, H…	1050	181	13528	4.34206	1.0941e-19	9.43186e-22	4.59662e-20
GOTERM_BP_FAT	GO:0043434~response to peptide hormone stimulus	56	5.10949	2.8534e-23	PPARA, STAT5A, BCAR1, STAT5B, PPARG, FOXO1, FOXO4, IL10, AKT1, EIF4EBP1, PDPK1, SHC1, NOS3, CCNA2, INSR, AKT2, GHR, PRKCA, BSG, AR, IRS2, SOCS2, SOCS3, RELA, RXRA, CFTR, IL6R, IRS1, JUNB, CCND2, COL1A1, CAV2, GRB2, ERBB3, PRKDC, TIMP4, BCL2L1, CCL5, IGF1R, INS, BCL2, SH2B2, TFF1, PIK3R3, PIK3R1, PTPN2, IGF2, STAT1, STAT3, LEP, HDAC5, FABP3, IGFBP1, MTOR, PTPN1, BMP7, PARP1	1050	154	13528	4.68502	1.27747e-19	1.09185e-21	5.36701e-20
GOTERM_BP_FAT	GO:0030182~neuron differentiation	100	9.12409	3.30688e-23	S100A6, JAG1, PRKG1, CXCL12, SHH, TGFB2, GATA2, WNT1, BDNF, HOXC8, HTRA2, CD44, ROBO1, ILK, PITX3, RPS27A, EGFR, RET, MYO6, RXRA, LIFR, CTNNA2, HES1, ASCL1, VEGFA, DST, FGFR1, CDK5R1, ERBB3, ERBB2, CLU, EPHB3, SRF, EPHB2, LIF, HOXA1, PTK2, LHX1, RAC3, RAC1, NKX2-1, LAMB1, RUNX3, BMP4, MAP2K1, HTT, TGFBR1, FOXA1, NR4A2, SMAD4, EN1, NTN1, EPHA2, DVL1, CDKN1C, SEMA6A, NOTCH1, NEDD4, NTRK2, BMP7, NRP…	1050	438	13528	2.94151	1.48049e-19	1.25465e-21	6.21998e-20
UP_SEQ_FEATURE	sequence variant	834	76.0949	4.52408e-23	HRAS, OSMR, B2M, ISG15, SERPINE1, PIK3CA, BSG, BRAF, PIK3CB, LIG1, LIFR, MECP2, LIG4, MECOM, JUP, SSTR5, TAGLN, F3, JUN, F2, MAPK3, GC, NFKBIA, MYBL2, SERPINH1, INS, RAC1, ZAP70, SPP1, RECQL4, ESRRG, ACACA, ATM, AREG, PARP1, BACH2, FGF7, LZTS1, FOXA2, ELF3, FGF9, EZH2, TP63, ASAH1, SRPX, SERPINA5, SERPINA3, SERPINA1, FGF1, ERRFI1, FGF3, CEACAM1, GHR, AR, PIK3C2A, LYZ, TP53, CFTR, CCT6A, IL6R, MMP…	1094	11992	19113	1.21503	1.63184e-19	2.71973e-20	8.31353e-20
GOTERM_BP_FAT	GO:0001775~cell activation	78	7.11679	4.58806e-23	GNA13, XRCC4, NBN, PDGFA, STAT5A, SNCA, TLR1, STAT5B, TLR2, TLR3, MLH1, PTPN22, TLR4, TPD52, CXCL12, TGFB1, IL10, IL11, CTNNB1, CXCR4, FAS, SYK, ADAM9, EGR1, EGFR, ICAM1, ADAM10, PIK3CB, RELB, TP53, LIG4, CD40, PRKCD, IFNAR1, CCND3, IFNB1, F2, PDGFRA, ADAM17, TNF, ONECUT1, CSF1, PRKDC, CX3CL1, ITGB1, CD74, VCAM1, CD9, FGG, FGA, FGB, INS, BCL2, ZAP70, CD24, TRAF6, HELLS, ERCC1, PIK3R1, APC, IL4, M…	1050	287	13528	3.50152	2.05407e-19	1.72611e-21	8.62978e-20
GOTERM_BP_FAT	GO:0010627~regulation of protein kinase cascade	72	6.56934	4.99878e-23	PPARD, IL6ST, FGF9, LEPR, TLR3, GJA1, FASLG, TLR4, PDCD4, PTEN, TGFB1, IL11, CTNNB1, TGFB2, AKT1, MAP3K7, MYD88, ILK, CASP8, RHOA, CAT, INSR, AKT2, SYK, GHR, RELA, PIM2, IL6R, CD40, FLNA, OSM, ADRB2, TNFRSF10B, RIPK1, HIPK3, F3, PEBP1, TNFAIP3, CAV1, TNF, ERBB3, ERBB2, KCNRG, TIMP2, LIF, ERCC6, SQSTM1, INS, PTK2B, MAP3K1, CD24, TRAF6, AXIN1, APC, EPO, IL4, PTPRC, CFLAR, IL6, LGALS1, TGFBR1, IGF1,…	1050	249	13528	3.72544	2.23795e-19	1.86496e-21	9.40231e-20
GOTERM_BP_FAT	GO:0033674~positive regulation of kinase activity	69	6.29562	5.81067e-23	PDGFB, TGFB3, TLR3, TGFB1, TGFB2, EDNRA, AKT1, MAP3K7, PDPK1, ANG, CXCR4, ILK, TGFA, SHC1, PRKACA, PDGFC, PRKACB, NRG1, INSR, FGF2, MAP2K6, SYK, ADAM9, GHR, EGFR, IRAK1, PIK3CB, PIM1, IRS1, CDK5, TNFRSF10A, CCND1, ADRB2, ACVR2B, TNFRSF10B, EREG, CCND3, CCND2, RIPK1, ADAM17, PRKCZ, TNF, CSF1, ERBB2, KIT, CD74, KRAS, ERCC6, INS, PTK2B, MAP3K1, NPM1, RAC1, CD24, THBS1, EGF, TRAF6, PTPRC, FLT1, VAV3,…	1050	231	13528	3.84841	2.60144e-19	2.14995e-21	1.09294e-19
SP_PIR_KEYWORDS	DNA binding	73	6.66058	8.08867e-23	XRCC5, PPARA, PPARD, HNF1B, CDX2, HNF1A, THRB, PPARG, XRCC6, PAX6, PAX5, NFKB1, PDX1, GLI2, GLI3, GLI1, PGR, FOS, TOP1, PCGF2, HOXC8, FLI1, POU5F1, PAX7, PAX8, POU4F1, MYB, TOP2A, TWIST1, EGR1, ZFP36, GSC, RXRA, RELA, RELB, RING1, ESR1, TP53, RB1, HMGA1, HHEX, MSX1, JUN, TFAP2A, NFE2L1, TNFAIP3, HMGB1, SOX3, HOXA11, PML, PRKDC, MYBL2, SRF, TCF7L2, WT1, STAT6, MSX2, VDR, HOXA1, SRY, HNRNPK, NKX2-1…	1095	340	19235	3.77157	5.46794e-20	3.21644e-21	1.21412e-19
GOTERM_BP_FAT	GO:0060429~epithelium development	68	6.20438	1.0322e-22	E2F4, ELF3, FOXA2, LMO4, PPARG, PAX6, TP63, PDX1, PAX3, JAG1, GLI2, GLI3, SHH, CTNNB1, MAP3K7, PGR, GSTM3, GPC3, CD44, ILK, CASP8, CHUK, TWIST1, ADAM9, RET, MECOM, PTHLH, VEGFC, MIB1, TIMELESS, EREG, JUN, KRT14, VEGFA, TFAP2A, CSTA, TGFB1I1, SMARCA4, ONECUT1, HOXA11, DAG1, HOXB13, EHF, SFN, WT1, TCF21, EZR, BCL2, NKX2-1, TRAF6, BMP4, TXNIP, COL18A1, BMP2, MAP2K1, HTT, FOXA1, ANXA1, SMAD4, KDR, LA…	1050	227	13528	3.85947	4.62115e-19	3.78783e-21	1.94148e-19
GOTERM_BP_FAT	GO:0051347~positive regulation of transferase activity	70	6.38686	1.23421e-22	PDGFB, TGFB3, TLR3, TGFB1, TGFB2, EDNRA, AKT1, MAP3K7, PDPK1, ANG, CXCR4, ILK, TGFA, SHC1, PRKACA, PDGFC, PRKACB, NRG1, INSR, FGF2, MAP2K6, SYK, ADAM9, GHR, EGFR, IRAK1, PIK3CB, PIM1, IRS1, CDK5, TNFRSF10A, CCND1, ADRB2, ACVR2B, TNFRSF10B, EREG, CCND3, CCND2, RIPK1, ADAM17, PRKCZ, TNF, CSF1, ERBB2, KIT, CD74, ACD, KRAS, ERCC6, INS, PTK2B, MAP3K1, NPM1, RAC1, CD24, THBS1, EGF, TRAF6, PTPRC, FLT1, …	1050	240	13528	3.75778	5.52557e-19	4.49233e-21	2.32146e-19
GOTERM_BP_FAT	GO:0001934~positive regulation of protein amino acid phosphorylation	42	3.83212	1.35124e-22	CAV1, TNF, IL6ST, TGFB3, BMPR2, TLR4, TGFB1, IL11, LIF, EDNRA, EDNRB, INS, BCL2, CD24, FGF2, INSR, AXIN1, EPO, GHR, SYK, PRKCA, IL4, BMP4, BMP2, IL6, TGFBR1, SMAD4, IGF1, IGF2, IL6R, OSM, VEGFC, ACVR2A, CCND1, CCND3, CCND2, F2, ADAM17, MTOR, TNK2, BMP7, ENG, BMPR1A	1050	89	13528	6.08	6.04952e-19	4.87864e-21	2.54158e-19
GOTERM_BP_FAT	GO:0001525~angiogenesis	54	4.92701	1.55828e-22	GNA13, NRP1, PDGFA, FGF9, LEPR, DICER1, JAG1, PTEN, CXCL12, SHH, CTNNB1, TGFB2, MAP3K7, EDNRA, ANG, CXCR4, ROBO1, CASP8, TGFA, ANGPT1, NOS3, FGF1, FGF2, ANGPT2, CEACAM1, CYR61, MMP14, VEGFC, HIF1A, EREG, JUN, VEGFA, ACVR1, SRF, PTK2, PTK2B, EGF, THBS1, FIGF, COL18A1, BMP4, KLF5, FLT1, IL8, EPAS1, TGFBR2, ANXA2, KDR, HDAC3, NOTCH1, LAMA5, MAPK14, ENG, PLAU	1050	148	13528	4.70085	6.97643e-19	5.58115e-21	2.93101e-19
GOTERM_BP_FAT	GO:0032101~regulation of response to external stimulus	56	5.10949	1.67591e-22	PPARA, A2M, PTGS2, IL16, PDGFB, OSMR, IL6ST, PDGFA, STAT5A, STAT5B, F2RL1, PPARG, TLR4, CXCL12, TGFB1, IL10, EDNRA, APOE, SERPINE1, NOS3, ZFP36, PRKCA, ADAM10, IL6R, CTNNA2, OSM, ADRB2, F3, F2, VEGFA, PLA2G2A, ADAM17, CAV1, TAC1, CX3CL1, CCL5, INS, CD24, THBS1, SPP1, SELP, IL6, CREB3, IL8, TGFBR2, SMAD3, ITGA2, IGF2, AGER, KDR, ANXA2, LEP, FABP4, MTOR, SELE, PLAU, F2R	1050	159	13528	4.53769	7.50305e-19	5.9548e-21	3.15225e-19
GOTERM_BP_FAT	GO:0030324~lung development	44	4.0146	2.22696e-22	CAV2, FGFR4, FGF7, FOXA2, FGF9, PDGFA, DICER1, TGFB3, BMPR2, GLI2, GLI3, ASAH1, SHH, CTNNB1, GLI1, TCF21, SPRY2, NKX2-1, NOS3, FGF1, FGF2, CEBPA, BMP4, EPAS1, TGFBR1, TMBIM6, FOXA1, TGFBR2, CFTR, SMAD2, MMP14, FOXP1, KDR, HES1, PTHLH, ACVR2B, NOTCH1, PPP1CA, EP300, TIMELESS, LAMA5, VEGFA, PDGFRA, BMPR1A	1050	99	13528	5.72614	9.97008e-19	7.85046e-21	4.18873e-19
SP_PIR_KEYWORDS	tyrosine-protein kinase	41	3.74088	3.64282e-22	FGFR2, FGFR1, FGFR4, ERBB4, FGR, ERBB3, ERBB2, KIT, EPHB3, SRC, EPHB2, IGF1R, PTK2, PTK2B, TEK, ZAP70, CSK, MAP2K7, INSR, MAP2K6, SYK, MAP2K5, CSF1R, EGFR, RET, FLT1, MAP2K1, FLT4, MAP2K4, MET, BMX, EPHA2, KDR, TYK2, DDR1, FYN, NTRK2, PDGFRA, JAK1, PDGFRB, TNK2	1095	111	19235	6.48842	2.46255e-19	1.36808e-20	5.46794e-19
SP_PIR_KEYWORDS	mitogen	26	2.37226	3.89221e-22	S100A6, FGF7, PDGFB, PDGFA, FGF9, TGFB3, TIMP2, MDK, TGFB1, TIMP1, TGFB2, INS, TGFA, PTN, PDGFC, CAT, FGF1, FGF2, FIGF, FGF3, IL1A, IGF2, VEGFB, OSM, VEGFC, EREG, VEGFA	1095	39	19235	11.7108	2.63113e-19	1.38481e-20	5.84227e-19
GOTERM_BP_FAT	GO:0009991~response to extracellular stimulus	66	6.0219	4.26692e-22	PPARA, A2M, PTGS2, IL6ST, PDGFA, LEPR, IGFBP7, PPARG, TTPA, PTEN, AQP3, SHH, TGFB1, AKT1, FOS, CCNE1, TNFRSF11B, AES, CD44, CDKN2B, GSN, RARA, ANGPT1, INSR, GHR, SOCS3, RXRA, RELA, TP53, HRK, PPARGC1A, CCND1, JUN, COL1A1, CAV1, CCL2, BMPR2, TIMP3, VDR, ALB, BCL2, DAD1, HSPA5, SPP1, BMP4, MUC1, SREBF1, NES, BMP2, TGFBR2, NR4A2, ITGA2, BRCA2, SOD1, STAT1, SIRT1, SOD2, LEP, CDKN1A, ITGA6, MTOR, ALOX…	1050	220	13528	3.86514	1.9103e-18	1.49242e-20	8.02574e-19
SP_PIR_KEYWORDS	duplication	58	5.29197	5.51438e-22	FST, NFKB1, GLI1, GSN, APOE, RPS27A, PRKCA, EGFR, CAPNS1, SEMG1, HNRNPA2B1, SEMG2, HLA-A, HLA-C, HLA-B, PRKCE, PRKCD, FLNA, PRKCB, PRKD1, F2, UBC, NGFR, GC, FGFR2, FGFR1, FGFR4, FHL1, ERBB2, ITGB2, CDH1, DCN, CDH2, MYBL2, CDH3, ITGB1, ANXA7, ALB, ITGAV, TEK, TFF2, PKD1, EGF, FN1, MUC1, P4HB, COL4A1, ANXA1, ITGA3, SPARC, ANXA4, ANXA3, CAPN1, ANXA2, VWF, ITGA5, ANXA11, SELE, CDH11	1095	228	19235	4.4686	3.72772e-19	1.86386e-20	8.27718e-19
GOTERM_BP_FAT	GO:0007166~cell surface receptor linked signal transduction	255	23.2664	6.06579e-22	CGA, HRAS, NOG, IL6ST, OSMR, STAT5A, FST, STAT5B, PTPN22, SHH, CTNNB1, MAP3K7, MYD88, APOE, ILK, ADAM9, SYK, PIK3CG, BSG, PIK3CB, LIFR, CD40, VEGFC, MAPK1, SSTR5, MSX1, CCR5, IFNB1, JUN, CX3CR1, VEGFA, F2, PDGFRA, PDGFRB, ADAMTS1, TGFB1I1, CDK5R1, ERBB4, ERBB3, ERBB2, PTH1R, NFKBIA, ADRBK1, EPHB3, PXN, EPHB2, LIF, EPHB6, INS, ZAP70, BMP4, CNKSR1, BMP2, SMAD9, SMAD7, TGFBR1, TGFBR2, SMAD4, SMAD3, …	1050	1856	13528	1.77014	2.71565e-18	2.10516e-20	1.14093e-18
INTERPRO	IPR001245:Tyrosine protein kinase	44	4.0146	6.97827e-22	FGFR2, FGFR1, FGFR4, ERBB4, FGR, ERBB3, ERBB2, KIT, EPHB3, MST4, SRC, EPHB2, MAP3K7, IRAK4, IGF1R, EPHB6, PTK2, PTK2B, ILK, TEK, LMTK2, ZAP70, CSK, INSR, SYK, CSF1R, EGFR, RET, FLT1, LIMK1, FLT4, MET, BMX, EPHA2, KDR, TYK2, DDR1, FYN, RIPK1, NTRK2, PDGFRA, JAK1, PDGFRB, TNK2	1074	118	16659	5.78383	1.19119e-18	3.97064e-19	1.17759e-18
GOTERM_BP_FAT	GO:0006917~induction of apoptosis	81	7.39051	8.24691e-22	CADM1, TLR2, TGFB3, MLH1, TP63, FASLG, FOXO3, PMAIP1, PTEN, TGFB1, ACVR1B, CDKN2A, HTRA2, CDKN2C, TIAM1, APOE, CASP8, FAS, MX1, MYC, CUL1, RPS27A, WWOX, PRKCA, AIFM1, TP53, HRK, IFI16, INHA, PRKCE, DAPK1, TNFRSF10A, MAPK1, INHBA, TNFRSF10B, BNIP1, IFNB1, RIPK1, UBC, NGFR, DCC, TNF, PML, SFN, CHEK2, TIMP3, VDR, ERCC6, SH3GLB1, SQSTM1, SOS1, RAC1, PTH, CD24, TRAF6, RUNX3, ERCC2, HIP1, MSH6, CFLAR, …	1050	320	13528	3.26121	3.69214e-18	2.84011e-20	1.55118e-18
GOTERM_BP_FAT	GO:0040008~regulation of growth	84	7.66423	8.81348e-22	CGA, NOG, NRP1, FGF9, STAT5A, IGFBP7, BCAR1, PPARG, STAT5B, PEX5, TP63, TGFB1, TGFB2, AKT1, ACVR1B, DAB2, CDKN2A, GPC3, HTRA2, PAK2, HSF1, CD44, CDKN2C, APOE, ILK, PIK3CA, SHC1, NRG1, INSR, FGF2, RPS27A, CYR61, GHR, MAP2K5, ADAM10, SOCS2, LIMK1, SOCS3, TP53, RB1, ESR2, OSM, VEGFB, DDR1, INHBA, ADRB2, EP300, UBC, ADAM17, RUVBL2, RUVBL1, ALOX12, CSF1, PML, HOXB13, EGLN2, SFN, PTK2, INS, PTK2B, BCL2…	1050	341	13528	3.17372	3.94579e-18	3.01206e-20	1.65775e-18
GOTERM_BP_FAT	GO:0051098~regulation of binding	54	4.92701	9.19453e-22	NOG, TLR2, TLR3, TLR4, PRDX3, SHH, TGFB1, IL10, KDM1A, MYD88, CDKN2A, AES, CAT, NRG1, IRAK1, ICAM1, RELA, PIM1, PRKCD, FLNA, PTHLH, NME2, ADRB2, EP300, NCOA3, NME1, RIPK1, SMARCA4, TNF, CALD1, NFKBIA, EGLN1, SUMO1, ACD, KRAS, BCL2, NPM1, ERCC2, IL4, IL6, SMAD7, SMAD4, SMAD3, ITGA2, SMAD2, SIRT1, HDAC5, HDAC4, HDAC2, ID2, BAX, TGFBR3, PBX1, ID3, IKBKB	1050	153	13528	4.54723	4.11639e-18	3.11848e-20	1.72942e-18
GOTERM_BP_FAT	GO:0030323~respiratory tube development	44	4.0146	9.31148e-22	CAV2, FGFR4, FGF7, FOXA2, FGF9, PDGFA, DICER1, TGFB3, BMPR2, GLI2, GLI3, ASAH1, SHH, CTNNB1, GLI1, TCF21, SPRY2, NKX2-1, NOS3, FGF1, FGF2, CEBPA, BMP4, EPAS1, TGFBR1, TMBIM6, FOXA1, TGFBR2, CFTR, SMAD2, MMP14, FOXP1, KDR, HES1, PTHLH, ACVR2B, NOTCH1, PPP1CA, EP300, TIMELESS, LAMA5, VEGFA, PDGFRA, BMPR1A	1050	102	13528	5.55772	4.16875e-18	3.1344e-20	1.75142e-18
GOTERM_BP_FAT	GO:0045860~positive regulation of protein kinase activity	66	6.0219	9.58059e-22	PDGFB, TGFB3, TLR3, TGFB1, TGFB2, AKT1, EDNRA, MAP3K7, PDPK1, ANG, CXCR4, ILK, TGFA, SHC1, PRKACA, PDGFC, PRKACB, NRG1, INSR, FGF2, MAP2K6, SYK, ADAM9, GHR, EGFR, IRAK1, PIK3CB, PIM1, CDK5, TNFRSF10A, CCND1, ADRB2, ACVR2B, TNFRSF10B, EREG, CCND3, CCND2, RIPK1, ADAM17, PRKCZ, TNF, CSF1, ERBB2, KIT, CD74, KRAS, ERCC6, INS, PTK2B, MAP3K1, NPM1, CD24, THBS1, TRAF6, EGF, PTPRC, FLT1, MAP2K1, TGFBR1, T…	1050	223	13528	3.81315	4.28923e-18	3.20092e-20	1.80203e-18
GOTERM_BP_FAT	GO:0012502~induction of programmed cell death	81	7.39051	1.01786e-21	CADM1, TLR2, TGFB3, MLH1, TP63, FASLG, FOXO3, PMAIP1, PTEN, TGFB1, ACVR1B, CDKN2A, HTRA2, CDKN2C, TIAM1, APOE, CASP8, FAS, MX1, MYC, CUL1, RPS27A, WWOX, PRKCA, AIFM1, TP53, HRK, IFI16, INHA, PRKCE, DAPK1, TNFRSF10A, MAPK1, INHBA, TNFRSF10B, BNIP1, IFNB1, RIPK1, UBC, NGFR, DCC, TNF, PML, SFN, CHEK2, TIMP3, VDR, ERCC6, SH3GLB1, SQSTM1, SOS1, RAC1, PTH, CD24, TRAF6, RUNX3, ERCC2, HIP1, MSH6, CFLAR, …	1050	321	13528	3.25105	4.55696e-18	3.37552e-20	1.91451e-18
GOTERM_BP_FAT	GO:0010035~response to inorganic substance	63	5.74818	1.02496e-21	A2M, CASR, PTGS2, PDGFA, SNCA, PRDX3, PTEN, AQP3, CTNNB1, FOS, TNFRSF11B, GSN, APOE, SERPINE1, SERPINA1, NOS3, CAT, INSR, ADAM9, PRKCA, EGFR, BSG, RXRA, RELA, LEF1, SDC1, CCND1, EP300, JUN, KRT14, PDGFRA, PEBP1, TXNRD2, COL1A1, CAV1, ERBB4, ADRBK1, BCL2L1, TPM1, PXN, FGG, ERCC6, FGA, PTK2B, FGB, BCL2, PPP2CB, NEDD4L, TFF1, THBS1, TXNIP, HTT, NR4A2, SOD1, STAT1, PARK7, SOD2, SREBF2, CDKN1A, NEDD4,…	1050	205	13528	3.95941	4.58875e-18	3.37408e-20	1.92787e-18
SP_PIR_KEYWORDS	Apoptosis	76	6.93431	1.03369e-21	E2F1, CADM1, TP63, FASLG, NFKB1, PAWR, FOXO3, PMAIP1, PDCD4, PTEN, CTNNB1, AKT1, TNFRSF11B, RAD21, CDKN2A, HTRA2, BAG1, CASP9, PAK2, CASP8, FAS, WWOX, BCL2L14, ROCK1, FAM82A2, AIFM1, TP53, HRK, PIM2, MECOM, DAPK1, TNFRSF10A, TNS4, TNFRSF10B, BNIP1, TNFRSF10D, RIPK1, HIPK3, SIAH1, PSME3, NGFR, TNFAIP3, DCC, MCL1, XIAP, CLU, EGLN3, BCL2L1, KRT20, MST4, APLP1, SH3GLB1, SQSTM1, BCL2, DAD1, XAF1, AXIN…	1095	381	19235	3.50402	6.98773e-19	3.32749e-20	1.55158e-18
GOTERM_BP_FAT	GO:0045137~development of primary sexual characteristics	49	4.4708	1.09185e-21	CGA, FGF7, FGF9, LEPR, STAT5A, FST, STAT5B, TP63, FOXO3, SHH, PGR, CCNE1, OSR1, ANG, ANGPT1, NOS3, AR, INHA, MMP14, FSHR, INHBB, INHBA, ACVR2A, CCND1, SDC1, EREG, NCOA4, CCND2, VEGFA, PDGFRA, ADAMTS1, TSPY1, BCL2L1, SOX9, WT1, BCL2, NKX2-1, ERCC1, BMP4, TBX3, MSH2, BRCA2, SOD1, SIRT1, GJB2, KDR, LEP, BAX, BMPR1B	1050	127	13528	4.97092	4.88821e-18	3.56803e-20	2.05368e-18
GOTERM_BP_FAT	GO:0060541~respiratory system development	45	4.10584	1.61811e-21	CAV2, FGFR4, FGF7, FOXA2, FGF9, PDGFA, DICER1, TGFB3, BMPR2, GLI2, GLI3, ASAH1, SHH, CTNNB1, GLI1, TCF21, SPRY2, NKX2-1, NOS3, FGF1, FGF2, CEBPA, BMP4, EPAS1, TGFBR1, TMBIM6, FOXA1, TGFBR2, CFTR, SMAD2, MMP14, FOXP1, KDR, HES1, PTHLH, ASCL1, ACVR2B, NOTCH1, PPP1CA, EP300, TIMELESS, LAMA5, VEGFA, PDGFRA, BMPR1A	1050	108	13528	5.36825	7.24427e-18	5.24947e-20	3.04354e-18
GOTERM_BP_FAT	GO:0031667~response to nutrient levels	61	5.56569	3.16643e-21	PPARA, A2M, PTGS2, IL6ST, PDGFA, LEPR, IGFBP7, PPARG, TTPA, PTEN, AQP3, SHH, TGFB1, AKT1, CCNE1, TNFRSF11B, CD44, CDKN2B, GSN, RARA, ANGPT1, INSR, GHR, SOCS3, RELA, RXRA, TP53, HRK, PPARGC1A, CCND1, JUN, COL1A1, CAV1, CCL2, BMPR2, TIMP3, VDR, ALB, BCL2, DAD1, HSPA5, SPP1, BMP4, MUC1, SREBF1, NES, BMP2, TGFBR2, ITGA2, BRCA2, SOD1, STAT1, SIRT1, SOD2, LEP, MTOR, ALOX5, LRP2, IGFBP2, BMP7, HDAC6	1050	197	13528	3.9894	1.41761e-17	1.01986e-19	5.9558e-18
GOTERM_BP_FAT	GO:0048729~tissue morphogenesis	58	5.29197	3.86913e-21	HNF1A, FGF7, LMO4, FST, TP63, PDX1, JAG1, PAX3, GLI2, GLI3, SHH, CTNNB1, TGFB2, MAP3K7, GPC3, CD44, ILK, CASP8, PRKACA, CHUK, TWIST1, RET, RXRA, LEF1, VEGFC, MIB1, TIMELESS, TFAP2A, NGFR, COL1A1, TGFB1I1, SMARCA4, ACVR1, HOXA11, BMPR2, DAG1, HOXB13, TPM1, TCF21, BCL2, TRAF6, RUNX3, BMP4, BMP2, TBX3, HTT, SMAD7, SMAD4, SMAD3, SMAD2, LAMA1, NOTCH2, NOTCH1, LAMA5, TGFBR3, PBX1, BMP7, BMPR1A	1050	180	13528	4.15145	1.73221e-17	1.23729e-19	7.27752e-18
GOTERM_MF_FAT	GO:0019838~growth factor binding	44	4.0146	3.88062e-21	FGFR4, A2M, PDGFB, OSMR, IL6ST, PDGFA, ERBB3, IGFBP7, ERBB2, TGFB3, BMPR2, COL2A1, IGF1R, ACVR1B, INS, THBS1, INSR, GHR, CYR61, FLT1, COL4A1, TGFBR1, FLT4, TGFBR2, LIFR, IGFALS, IGF2, IL6R, KDR, ACVR2A, ACVR2B, IGF2R, NTRK2, PDGFRA, TGFBR3, PDGFRB, IGFBP1, NGFR, COL1A1, IGFBP2, ENG, IGFBP3, IGFBP4, ACVR1, IGFBP5	1010	105	12983	5.38663	4.40062e-18	4.40062e-19	6.2295e-18
GOTERM_BP_FAT	GO:0051960~regulation of nervous system development	60	5.47445	4.16462e-21	XRCC5, XRCC4, NOG, NBN, LZTS1, NRP1, XRCC2, FOXA2, PPARG, XRCC6, PAX6, GLI2, SHH, TGFB1, GLI1, BDNF, TIAM1, APOE, ROBO1, ILK, RHOA, FGF2, RPS27A, PRKCA, LIMK1, PLXNB1, RELA, TP53, LIG4, HES1, VEGFC, MIB1, ASCL1, CCND2, UBC, NGFR, SEMA4D, CDK5R1, KIT, CDH2, TIMP2, EPHB2, PTK2, LHX1, BCL2, CD24, EGF, DNMT3B, SPP1, BMP4, BMP2, FOXA1, IGF1, NTN1, NOTCH1, NTRK2, NEUROD1, PBX1, BMP7, BMPR1A	1050	192	13528	4.02619	1.8645e-17	1.32234e-19	7.83333e-18
GOTERM_BP_FAT	GO:0051050~positive regulation of transport	65	5.93066	4.89912e-21	CADM1, WFS1, SNCA, TGFB3, GLI3, IL10, SHH, TGFB1, TGFB2, EDNRA, AKT1, GATA2, ANG, APOE, RHOA, PRKACA, INSR, IL1A, SYK, ADAM9, AKT2, PRKCA, IRS2, ACTN4, INHA, IRS1, CDK5, FLNA, INHBB, VEGFC, MIB1, INHBA, ADRB2, F2, PRKCZ, CAV1, TNF, ERBB4, ERBB3, TAC1, NFKBIA, ADRBK1, CDH1, TCF7L2, INS, NEDD4L, PIK3R1, HIP1, NR1H3, BMP4, IL6, CREB3, TGFBR1, CREB1, CBL, SMAD4, SMAD3, ITGA2, IGF2, KCNN4, NEDD4, GSK3…	1050	223	13528	3.75537	2.19334e-17	1.5446e-19	9.21486e-18
GOTERM_BP_FAT	GO:0014070~response to organic cyclic substance	47	4.28832	5.82177e-21	PTGS2, IGFBP7, LEPR, PPARG, TAC1, ADRBK1, NEDD8, BCL2L1, TIMP3, PTEN, TGFB1, CTNNB1, EDNRA, CCNE1, FOS, CDKN2B, CD44, PTK2B, BCL2, ENO2, NOS3, SERPINA1, GHR, BMP4, PRKCA, MSH2, SOCS3, TGFBR1, RELA, RXRA, TGFBR2, ACACA, LEF1, ITGA2, BRCA2, STAT1, CDK5, BIRC2, JUNB, STAT3, CDKN1A, CCND1, HDAC2, CCND2, JUN, PEBP1, PPP2R2A	1050	121	13528	5.00445	2.6064e-17	1.82266e-19	1.09503e-17
UP_SEQ_FEATURE	cross-link:Glycyl lysine isopeptide (Lys-Gly) (interchain with G-Cter in SUMO)	36	3.28467	6.02544e-21	XRCC4, PML, NFKBIA, TP63, ELK1, CTCF, TCF7L2, WT1, PGR, TOP1, FOS, HSF1, POU5F1, NPM1, TRAF6, ESRRA, AR, IKZF1, CEBPD, RXRA, ESRRG, TP53, LEF1, ARNTL, TOPORS, STAT1, PARK7, HDAC4, NCOA1, MSX1, HIF1A, HDAC1, ETS1, TRPS1, TFAP2A, CBS	1094	89	19113	7.06682	2.17338e-17	3.10482e-18	1.10725e-17
GOTERM_BP_FAT	GO:0040007~growth	58	5.29197	9.47303e-21	CGA, NBN, PPARD, PTGS2, PDGFB, TGFB3, FOXO3, GLI2, GLI3, SHH, TGFB1, TGFB2, AKT1, CCNE1, GSN, PAX7, SERPINE1, SEPP1, SOX10, AR, RXRB, RXRA, PLAUR, INHBB, INHBA, ACVR2B, EREG, SMARCA4, FGFR2, FGFR1, FHL1, HOXA11, BCL2L1, TIMP3, ERCC5, FGA, BCL2, NPM1, ERCC1, ERCC2, BMP4, BMP2, ESRRB, IGF1, BRCA2, SMAD2, DDX5, CCNB1, NOTCH2, NOTCH1, TGFBR3, IGFBP1, MTOR, BMPR1B, BMP7, PLAU, IGFBP5, BMP6	1050	183	13528	4.08339	4.24108e-17	2.94519e-19	1.7818e-17
KEGG_PATHWAY	hsa05219:Bladder cancer	33	3.01095	9.71144e-21	E2F1, HRAS, E2F3, MMP9, ERBB2, CDH1, MMP2, MMP1, CDKN2A, KRAS, THBS1, EGF, FIGF, MYC, EGFR, MAP2K1, IL8, BRAF, TP53, RAF1, RB1, DAPK1, VEGFB, MAPK1, VEGFC, NRAS, CDKN1A, CCND1, RASSF1, ARAF, VEGFA, MAPK3, MDM2	664	42	5085	6.0171	1.5247e-18	1.01646e-19	1.16885e-17
SP_PIR_KEYWORDS	nucleotide-binding	190	17.3358	1.00322e-20	GNA13, XRCC5, RNASEL, XRCC3, HRAS, XRCC6, GNA12, AURKA, PRKG1, MAP3K7, TOP1, CSNK2A1, CRY2, ILK, PIK3CA, PRKACA, PRKACB, CRY1, MX1, MAP2K7, INSR, MAP2K6, SYK, MAP2K5, EGFR, PIK3CG, RET, MYO6, ROCK1, BRAF, PIK3CB, LIG1, PIK3CD, WNK1, PIM1, PIM2, LIG4, RND3, MAPK1, NME2, RFC4, NME1, MAPK3, PDGFRA, PDGFRB, CAMK1, SMARCA2, SMARCA4, FGFR2, FGFR1, FGFR4, ERBB4, FGR, ASS1, MVD, ERBB3, ERBB2, UBA7, BMPR2…	1095	1686	19235	1.97958	6.78174e-18	3.08261e-19	1.50585e-17
SP_PIR_KEYWORDS	signal	304	27.7372	1.09203e-20	CGA, A2M, NOG, PTGS2, CADM1, IL6ST, OSMR, PGC, FST, SHH, B2M, BDNF, APOD, CD44, APOE, SERPINE1, FAS, ADAM9, BSG, EFNB2, LIFR, CD40, PLAUR, VEGFB, VEGFC, IFNB1, CD34, F3, F2, VEGFA, PLA2G2A, PDGFRA, PDGFRB, ADAMTS1, AMFR, WFDC2, GC, ERBB4, ERBB3, ERBB2, ELN, PTH1R, DAG1, ACP5, EPHB3, SERPINH1, EPHB2, LIF, IL17A, EPHB6, INS, LAMB1, SPP1, COL18A1, BMP4, BMP2, TGFBR1, TGFBR2, HGF, MCAM, AGER, ACPP, E…	1095	3250	19235	1.64312	7.3821e-18	3.20961e-19	1.63915e-17
GOTERM_BP_FAT	GO:0042698~ovulation cycle	35	3.19343	1.14467e-20	FGF7, ERBB2, LEPR, STAT5A, STAT5B, TGFB3, TIMP4, BCL2L1, FOXO3, TGFB2, PGR, CCNE1, ANG, BCL2, NKX2-1, NOS3, ANGPT1, BMP4, EGFR, BMP2, INHA, SOD1, MMP14, SIRT1, FSHR, KDR, INHBB, LEP, INHBA, EREG, CCND2, BAX, VEGFA, ADAMTS1, BMPR1B	1050	67	13528	6.73035	5.12471e-17	3.53428e-19	2.15304e-17
GOTERM_BP_FAT	GO:0000122~negative regulation of transcription from RNA polymerase II promoter	71	6.4781	1.47461e-20	E2F1, PPARA, PPARD, CDX2, FST, PPARG, TP63, PAX5, NFKB1, PDX1, PAWR, PAX3, GLI2, CTNNB1, KDM1A, PCGF2, HOXC8, PROP1, AES, RARB, TWIST1, EGR1, GSC, MTA2, RXRA, MECP2, MLXIPL, TP53, LEF1, TLE1, RB1, MBD2, HES1, CTNNBIP1, HHEX, MSX1, NCOA2, MDM2, SMARCA2, SMARCA4, HMGB1, TNF, WT1, NR2C1, VDR, NKX2-1, SKIL, ENO1, CEBPA, DNMT3A, ZBTB7A, IKZF1, SMAD7, FOXA1, SMAD3, SNAI2, FOXP1, STAT3, HDAC5, CDKN1C, H…	1050	266	13528	3.43891	6.60182e-17	4.52179e-19	2.77362e-17
GOTERM_MF_FAT	GO:0019900~kinase binding	57	5.20073	1.76011e-20	PDLIM5, BCAR1, TLR4, FOXO3, PRDX3, CTNNB1, PDPK1, CDKN2A, CDKN2B, CDKN2C, SLC2A1, PRKACA, FAS, TOP2A, MAP2K7, INSR, ADAM9, DLG1, GHR, IRAK1, IRS2, ADAM10, BRAF, RELA, RAD9A, RB1, IRS1, FLNA, JUP, MAPK1, CCND1, CCND3, CCND2, PEBP1, PRKCZ, CAV2, CAV1, VIM, ITGB2, CHEK1, CDH2, TCF7L2, FTH1, IGF1R, SQSTM1, PTK2B, MAP3K1, CD24, APC, PTPRC, MAP2K1, TGFBR2, SMAD3, BAD, STAT3, DVL1, GSK3B	1010	179	12983	4.09332	1.99596e-17	1.81451e-18	2.82548e-17
UP_SEQ_FEATURE	signal peptide	304	27.7372	2.44445e-20	CGA, A2M, NOG, PTGS2, CADM1, IL6ST, OSMR, PGC, FST, SHH, B2M, BDNF, APOD, CD44, APOE, SERPINE1, FAS, ADAM9, BSG, EFNB2, LIFR, CD40, PLAUR, VEGFB, VEGFC, IFNB1, CD34, F3, F2, VEGFA, PLA2G2A, PDGFRA, PDGFRB, ADAMTS1, AMFR, WFDC2, GC, ERBB4, ERBB3, ERBB2, ELN, PTH1R, DAG1, ACP5, EPHB3, SERPINH1, EPHB2, LIF, IL17A, EPHB6, INS, LAMB1, SPP1, COL18A1, BMP4, BMP2, TGFBR1, TGFBR2, HGF, MCAM, AGER, ACPP, E…	1094	3250	19113	1.63419	8.81714e-17	1.10214e-17	4.49197e-17
GOTERM_BP_FAT	GO:0048666~neuron development	81	7.39051	3.79196e-20	S100A6, NRP1, OPCML, UCHL1, PAX6, GJA1, PRKG1, GLI2, CXCL12, PTEN, SHH, TGFB2, BDNF, HTRA2, CD44, CXCR4, ROBO1, ILK, POU4F1, PITX3, RPS27A, EGFR, PRKCA, RET, MYO6, RXRA, OTX2, LIFR, CDK5, CTNNA2, HES1, ASCL1, VEGFA, UBC, SIAH1, VCAN, NGFR, DST, DCC, FGFR1, CDK5R1, ERBB3, ERBB2, TH, CLU, CDH1, EPHB3, SRF, EPHB2, LIF, HOXA1, IGF1R, PTK2, PTK2B, RAC3, BCL2, RAC1, NKX2-1, CD24, LAMB1, RUNX3, APC, IL6…	1050	339	13528	3.07843	1.69766e-16	1.15487e-18	7.13237e-17
UP_SEQ_FEATURE	disulfide bond	273	24.9088	4.14394e-20	CGA, NOG, A2M, PTGS2, CADM1, IL6ST, OSMR, PGC, FST, PRKG1, B2M, BDNF, APOD, CD44, FAS, ADAM9, BSG, EFNB2, LIFR, CD40, PLAUR, VEGFB, VEGFC, SSTR5, CCR5, IFNB1, F3, CX3CR1, ST14, F2, VEGFA, PLA2G2A, PDGFRA, PDGFRB, ADAMTS1, WFDC2, GC, ERBB4, ERBB3, ERBB2, PTH1R, ELN, DAG1, MME, ACP5, CD74, LIF, IL17A, INS, LAMB1, COL18A1, BMP4, BMP2, LGALS3, TGFBR1, TGFBR2, S100A11, HGF, MCAM, AGER, ACPP, EPHA2, LA…	1094	2819	19113	1.69192	1.49472e-16	1.6608e-17	7.61498e-17
SP_PIR_KEYWORDS	growth factor	42	3.83212	4.58967e-20	CXCL1, FGF7, PDGFB, FGF9, PDGFA, CSF1, TGFB3, MDK, CXCL12, TGFB1, IL11, TGFB2, LIF, BDNF, INS, PTN, TGFA, PDGFC, TFF1, NRG1, EGF, FGF1, FIGF, FGF2, FGF3, IL4, BMP4, BMP2, IL6, IGF1, IGF2, HGF, INHA, INHBB, VEGFB, INHBA, VEGFC, EREG, VEGFA, AREG, GDF15, BMP7, BMP6	1095	131	19235	5.63191	3.10261e-17	1.29276e-18	6.88917e-17
SP_PIR_KEYWORDS	autophosphorylation	27	2.4635	5.00744e-20	FGFR2, FGFR1, FGFR4, FGR, ERBB2, PRKG1, SRC, IGF1R, TEK, INSR, CSF1R, SYK, EGFR, PRKCA, FLT1, BRAF, FLT4, MET, PIM1, PRKCB, PRKD1, FYN, ARAF, NTRK2, PDGFRA, PDGFRB, CAMK1	1095	49	19235	9.67934	3.38503e-17	1.35401e-18	7.51625e-17
GOTERM_MF_FAT	GO:0004713~protein tyrosine kinase activity	54	4.92701	6.73159e-20	NRP1, MAP3K7, ILK, CSK, MAP2K7, INSR, MAP2K6, MAP2K5, SYK, EGFR, RET, IRS1, TYK2, DDR1, CRKL, IGF2R, PDGFRA, PDGFRB, FGFR2, FGFR1, CAV2, FGFR4, ERBB4, FGR, ERBB3, ERBB2, KIT, EPHB3, CCL4, MST4, SRC, EPHB2, IRAK4, IGF1R, PTK2, EPHB6, PTK2B, TEK, ZAP70, LMTK2, CSF1R, FLT1, MAP2K1, FLT4, MAP2K4, MET, BMX, EPHA2, KDR, FYN, NTRK2, JAK1, WIF1, TNK2	1010	166	12983	4.18157	7.63362e-17	6.36135e-18	1.08061e-16
GOTERM_BP_FAT	GO:0048598~embryonic morphogenesis	76	6.93431	6.91048e-20	NOG, HNF1A, FOXA2, FGF9, LMO4, DICER1, GNA12, TGFB3, TP63, PDX1, PAX3, GLI2, GLI3, SHH, GLI1, CTNNB1, MAP3K7, WNT1, SPRY2, PCGF2, CASP8, PRKACA, RARB, MYC, TWIST1, RET, MYO6, GSC, TP53, LEF1, MECOM, HES1, FAM48A, ACVR2A, VEGFC, MIB1, ACVR2B, MSX1, TFAP2A, GNAS, TGFB1I1, MED1, SMARCA4, ACVR1, HOXA11, TH, BMPR2, COL2A1, ZBTB16, TCF7L2, MSX2, TCF21, HOXA1, ACD, LHX1, FBN2, TRAF6, BMP4, TBX3, HTT, ES…	1050	307	13528	3.18948	3.09382e-16	2.09042e-18	1.29981e-16
GOTERM_BP_FAT	GO:0045637~regulation of myeloid cell differentiation	35	3.19343	6.93646e-20	TNF, STAT5A, CSF1, STAT5B, NFKBIA, TLR3, TLR4, ZBTB16, JAG1, FOXO3, CCL5, CTNNB1, LIF, ACVR1B, FAS, APC, IL4, ZFP36, ZBTB7A, ESRRA, IKZF1, CDK6, RB1, INHA, LEP, INHBA, ACVR2A, NME2, HIF1A, TNFSF11, ID2, NME1, ETS1, MAPK14, JUN, GNAS	1050	70	13528	6.4419	3.10545e-16	2.0842e-18	1.30469e-16
GOTERM_CC_FAT	GO:0009986~cell surface	78	7.11679	6.99995e-20	CYP3A4, PDGFB, IL6ST, PDGFA, TGFB3, TLR2, FASLG, TLR4, MMP25, SHH, TGFB1, GPC4, ACVR1B, GPC3, SRPX, CD44, APOE, ROBO1, TGFA, RARA, FAS, GHR, ADAM9, ICAM1, ADAM10, CD40, IL6R, FSHR, PLAUR, SDC1, ACVR2B, CCR5, CD34, F3, VEGFA, ADAM17, HSPB1, PEBP1, CTSB, CTSG, FGFR2, PPFIA2, CAV2, CAV1, TNF, BMPR2, ITGB3, KIT, CX3CL1, TIMP2, ITGB1, CD74, HMMR, VCAM1, FGG, FGA, FGB, ITGAV, HSPA5, CD24, THBS1, HSPA8,…	912	348	12782	3.14137	3.97597e-17	4.41774e-18	1.02608e-16
GOTERM_BP_FAT	GO:0008406~gonad development	44	4.0146	7.1105e-20	CGA, FGF7, TSPY1, FGF9, STAT5A, LEPR, STAT5B, FST, BCL2L1, FOXO3, SOX9, WT1, PGR, CCNE1, OSR1, ANG, BCL2, NKX2-1, NOS3, ANGPT1, ERCC1, BMP4, AR, MSH2, BRCA2, INHA, MMP14, SOD1, SIRT1, FSHR, KDR, INHBB, LEP, INHBA, ACVR2A, CCND1, SDC1, EREG, CCND2, NCOA4, BAX, VEGFA, ADAMTS1, BMPR1B	1050	112	13528	5.0615	3.18337e-16	2.12225e-18	1.33743e-16
SP_PIR_KEYWORDS	serine/threonine-specific protein kinase	29	2.64599	1.64728e-19	PRKCZ, ADRBK1, MAPKAPK2, PRKG1, CSNK2A1, ILK, PRKACA, PRKACB, PRKCA, CDK1, ROCK1, BRAF, PIM1, CDK6, PRKCE, PRKCD, CDK5, CDK2, DAPK1, PRKCB, PRKD1, ACVR2A, MAPK1, RPS6KA3, PLK1, ARAF, MAPK3, CAMK1, ACVR1	1095	60	19235	8.49033	1.11356e-16	4.28293e-18	2.4726e-16
GOTERM_BP_FAT	GO:0043523~regulation of neuron apoptosis	39	3.55839	2.06362e-19	XRCC4, CDK5R1, HRAS, TNF, XRCC2, WFS1, ERBB3, SNCA, TGFB3, BCL2L1, PRDX3, TGFB2, BDNF, KRAS, CASP9, BCL2, ILK, RHOA, NQO1, ADAM9, GHR, ROCK1, HTT, MSH2, ESR1, TP53, HRK, NR4A2, LIG4, ESR2, SOD1, CDK5, ATM, TP73, SOD2, NRAS, JUN, BAX, F2R	1050	90	13528	5.58298	9.23881e-16	6.11842e-18	3.8815e-16
GOTERM_BP_FAT	GO:0001655~urogenital system development	43	3.92336	2.44447e-19	NOG, HNF1B, WFS1, HOXA11, HOXB13, TP63, ZBTB16, GLI2, GLI3, SHH, WT1, TCF21, BDNF, ACD, GPC3, OSR1, CD44, LHX1, BCL2, PAX8, ILK, NKX3-1, RARB, HELLS, APC, BMP4, ODC1, AR, BMP2, RET, TGFBR1, FOXA1, SMAD4, LEF1, ACVR2B, SDC1, LAMA5, BAX, PDGFRB, PBX1, ADAMTS1, BMP7, ACVR1	1050	110	13528	5.0364	1.09439e-15	7.19992e-18	4.59785e-16
GOTERM_BP_FAT	GO:0002521~leukocyte differentiation	47	4.28832	2.46509e-19	XRCC4, TNF, ONECUT1, MMP9, STAT5A, CSF1, STAT5B, PPARG, PRKDC, PTPN22, KIT, TPD52, ITGB1, CD74, TGFB1, IL10, IL11, CTNNB1, VCAM1, BCL2, CASP8, ZAP70, CD24, FAS, TRAF6, CHUK, PIK3R1, APC, SYK, CEBPA, IL4, EGR1, PTPRC, KLF6, IKZF1, MSH2, RELB, TGFBR2, TP53, IFI16, LIG4, FOXP1, HDAC5, HDAC4, TNFSF11, BAX, ADAM17	1050	131	13528	4.62244	1.10362e-15	7.2132e-18	4.63664e-16
KEGG_PATHWAY	hsa04620:Toll-like receptor signaling pathway	51	4.65328	2.83626e-19	TLR1, TLR2, TIRAP, TLR3, TLR4, NFKB1, TLR5, TLR9, CXCL10, MAP3K7, AKT1, FOS, MYD88, CASP8, PIK3CA, MAP2K7, MAP2K6, CHUK, AKT3, AKT2, PIK3CG, IRAK1, PIK3CB, RELA, PIK3CD, CD40, IFNAR1, MAPK1, IFNB1, JUN, RIPK1, MAPK3, TNF, NFKBIA, CCL5, CCL4, IRAK4, RAC1, PIK3R5, PIK3R3, TRAF6, PIK3R1, SPP1, IL6, MAP2K1, IL8, MAP2K4, STAT1, MAPK14, IKBKB, CD14	664	101	5085	3.86698	4.45292e-17	2.78308e-18	3.41367e-16
SP_PIR_KEYWORDS	Secreted	186	16.9708	3.34974e-19	CGA, A2M, NOG, PDGFB, S100A8, IL16, IL6ST, PDGFA, PGC, MMP9, FST, S100A9, MMP7, TGFB3, MMP3, CXCL12, MMP2, SHH, TGFB1, IL10, MMP1, IL11, TGFB2, B2M, CXCL10, WNT1, TTR, BDNF, APOD, ISG15, APOE, TGFBI, SERPINE1, PDGFC, FAS, IL1A, ADAM9, EGFR, SEMG1, PLXNB1, SPARCL1, SEMG2, CST3, LIFR, HLA-C, HLA-B, CD40, PLAUR, PTHLH, VEGFB, VEGFC, IFNB1, VEGFA, F2, ADAMTS1, COL1A1, WFDC2, DEAF1, GC, FGFR2, CCL2, E…	1095	1689	19235	1.93447	2.26443e-16	8.38677e-18	5.02803e-16
GOTERM_BP_FAT	GO:0032504~multicellular organism reproduction	99	9.03285	3.53709e-19	PTGS2, CADM1, STAT5A, STAT5B, FST, TGFB3, FOXO3, CXCL12, TGFB1, TGFB2, PGR, CREB3L4, CCNA1, EGFR, SEMG1, JUNB, PTHLH, NME2, NME1, VEGFA, BPY2, ADAMTS1, WFDC2, DEAF1, CAV2, CAV1, CCL2, SOX3, ERBB2, CHEK1, TIMP4, BCL2L1, ITGB1, WT1, LIF, NKX2-1, AXIN1, BMP4, DNMT3A, BMP2, HTT, TGFBR1, MET, BRCA2, ATM, KDR, SREBF2, NOTCH1, TSGA10, MTOR, FGF7, LEPR, PAX5, MLH1, GLI1, AKT1, CCNE1, DYNLL1, HSF1, ANG, C…	1050	487	13528	2.61909	1.58356e-15	1.02828e-17	6.65299e-16
GOTERM_BP_FAT	GO:0048609~reproductive process in a multicellular organism	99	9.03285	3.53709e-19	PTGS2, CADM1, STAT5A, STAT5B, FST, TGFB3, FOXO3, CXCL12, TGFB1, TGFB2, PGR, CREB3L4, CCNA1, EGFR, SEMG1, JUNB, PTHLH, NME2, NME1, VEGFA, BPY2, ADAMTS1, WFDC2, DEAF1, CAV2, CAV1, CCL2, SOX3, ERBB2, CHEK1, TIMP4, BCL2L1, ITGB1, WT1, LIF, NKX2-1, AXIN1, BMP4, DNMT3A, BMP2, HTT, TGFBR1, MET, BRCA2, ATM, KDR, SREBF2, NOTCH1, TSGA10, MTOR, FGF7, LEPR, PAX5, MLH1, GLI1, AKT1, CCNE1, DYNLL1, HSF1, ANG, C…	1050	487	13528	2.61909	1.58356e-15	1.02828e-17	6.65299e-16
GOTERM_BP_FAT	GO:0006974~response to DNA damage stimulus	84	7.66423	3.64173e-19	XRCC5, XRCC4, XRCC3, NBN, XRCC2, RBM4, XRCC6, MLH1, TP63, FOXO3, FOXO4, XRCC1, MUTYH, RAD21, CRY2, MCM7, CASP9, PMS2, CRY1, TOP2A, CCNA2, MAP2K6, CDK1, MYO6, AIFM1, LIG1, TP53, RAD9A, POLB, TOPORS, LIG4, IFI16, RAD52, RAD51, MAPK1, CCND1, XPC, RFC4, TIMELESS, FANCD2, RUVBL2, GADD45A, HMGB1, XIAP, MGMT, PML, PRKDC, CHEK1, SFN, CHEK2, SUMO1, ERCC5, ACD, ERCC6, ERCC4, ERCC1, ERCC2, APC, RECQL4, MSH6…	1050	373	13528	2.90145	1.6304e-15	1.05187e-17	6.84981e-16
SP_PIR_KEYWORDS	disulfide bond	276	25.1825	4.0942e-19	CGA, A2M, NOG, PTGS2, CADM1, IL6ST, OSMR, PGC, FST, PRKG1, B2M, BDNF, APOD, CD44, FAS, ADAM9, BSG, EFNB2, LIFR, CD40, PLAUR, VEGFB, VEGFC, SSTR5, CCR5, IFNB1, F3, CX3CR1, ST14, F2, VEGFA, PLA2G2A, PDGFRA, PDGFRB, ADAMTS1, WFDC2, GC, ERBB4, ERBB3, ERBB2, PTH1R, ELN, DAG1, MME, ACP5, CD74, LIF, IL17A, INS, LAMB1, COL18A1, BMP4, BMP2, LGALS3, TGFBR1, TGFBR2, S100A11, HGF, MCAM, AGER, ACPP, EPHA2, LA…	1095	2924	19235	1.6581	2.76768e-16	9.88457e-18	6.14547e-16
SP_PIR_KEYWORDS	tyrosine-specific protein kinase	26	2.37226	4.76894e-19	FGFR2, FGFR1, FGFR4, FGR, ERBB2, SRC, IGF1R, TEK, ZAP70, CSK, INSR, CSF1R, SYK, EGFR, RET, FLT1, FLT4, MET, BMX, KDR, DDR1, FYN, NTRK2, PDGFRA, PDGFRB, TNK2	1095	48	19235	9.51503	3.22381e-16	1.11166e-17	7.15827e-16
GOTERM_BP_FAT	GO:0048584~positive regulation of response to stimulus	64	5.83942	5.77848e-19	CADM1, PDGFB, IL16, OSMR, IL6ST, STAT5A, BCAR1, CRP, STAT5B, F2RL1, TLR2, TLR3, PTPN22, TLR4, CXCL12, TGFB1, TGFB2, B2M, MAP3K7, EDNRA, MYD88, SYK, PRKCA, IRAK1, ADAM10, RELA, IL6R, IRS1, OSM, MAPK1, EREG, TNFSF13B, IFNB1, F3, VEGFA, PLA2G2A, ADAM17, TNF, CLU, NFKBIA, TAC1, CX3CL1, CCL5, SRC, INS, ZAP70, SH2B2, CD24, TRAF6, THBS1, AXIN1, PTPRC, IL6, CREB3, IL8, SMAD3, ITGA2, IGF2, AGER, BRCA1, KD…	1050	236	13528	3.49391	2.58703e-15	1.65835e-17	1.08689e-15
KEGG_PATHWAY	hsa04110:Cell cycle	57	5.20073	7.13332e-19	E2F1, MAD1L1, E2F3, E2F4, E2F5, TGFB3, TGFB1, TGFB2, CCNE1, MCM7, CDKN2A, RAD21, CDKN2B, CDKN2C, CCNA1, CCNA2, MYC, CUL1, CDK1, CDC6, RBL2, SKP2, TP53, CDK6, RB1, MCM2, CDK2, CCND1, MAD2L1, EP300, CCND3, CCND2, MDM2, GADD45A, PRKDC, ANAPC10, CHEK1, CHEK2, SFN, CREBBP, SMAD4, SMAD3, CDC20, SMAD2, CDC25C, CDC25A, ATM, CDC25B, CCNB1, CDKN1C, CDKN1A, HDAC2, CDKN1B, HDAC1, PLK1, GSK3B, PCNA	664	125	5085	3.49211	1.11993e-16	6.58783e-18	8.58555e-16
INTERPRO	IPR008266:Tyrosine protein kinase, active site	37	3.37591	7.55559e-19	FGFR2, FGFR1, FGFR4, ERBB4, FGR, ERBB3, ERBB2, KIT, EPHB3, SRC, EPHB2, IGF1R, PTK2, PTK2B, TEK, LMTK2, ZAP70, CSK, INSR, SYK, CSF1R, EGFR, RET, FLT1, FLT4, MET, BMX, EPHA2, KDR, TYK2, DDR1, FYN, NTRK2, PDGFRA, JAK1, PDGFRB, TNK2	1074	97	16659	5.91663	1.28974e-15	3.22435e-16	1.27501e-15
GOTERM_BP_FAT	GO:0022602~ovulation cycle process	32	2.91971	1.01667e-18	FGF7, ERBB2, LEPR, STAT5A, STAT5B, TGFB3, BCL2L1, FOXO3, TGFB2, PGR, CCNE1, ANG, BCL2, NKX2-1, NOS3, ANGPT1, BMP4, INHA, SOD1, MMP14, FSHR, SIRT1, KDR, INHBB, LEP, INHBA, EREG, CCND2, BAX, VEGFA, ADAMTS1, BMPR1B	1050	62	13528	6.64971	4.55163e-15	2.89913e-17	1.91228e-15
GOTERM_BP_FAT	GO:0051052~regulation of DNA metabolic process	43	3.92336	1.16046e-18	NBN, HRAS, PDGFB, PDGFA, TGFB3, MLH1, GLI2, TGFB1, IL10, GLI1, STAT6, IGF1R, ACD, INS, SHC1, PDGFC, ERCC4, MYC, INSR, ERCC1, EPO, IL4, MSH6, CDC6, PTPRC, MSH3, MSH2, GMNN, S100A11, TP53, IGF1, BRCA2, IGF2, RAD9A, CD40, BRCA1, CDK2, RAD51, EREG, JUN, PDGFRA, PCNA, ID3, AREG	1050	114	13528	4.85968	5.19538e-15	3.28822e-17	2.18274e-15
GOTERM_BP_FAT	GO:0010551~regulation of specific transcription from RNA polymerase II promoter	39	3.55839	1.25302e-18	PPARA, HNF1A, FOXA2, XRCC6, PPARG, NFKBIA, PRKDC, NFKB1, SRF, TCF7L2, CTNNB1, VDR, GATA2, KDM1A, AES, MAP3K1, NR1H3, CEBPA, IKZF1, SMAD7, CREB1, RXRA, MLXIPL, TP53, SMAD3, SIRT1, HES1, HDAC5, HDAC4, HHEX, NOTCH1, HDAC3, HDAC2, HDAC1, ETS1, ENG, SMARCA2, NCOR2, SMARCA4	1050	94	13528	5.34541	5.60979e-15	3.52817e-17	2.35684e-15
SP_PIR_KEYWORDS	transmembrane protein	97	8.85036	1.25638e-18	CYP3A4, CASR, AQP1, VIPR1, FDFT1, WNT1, CD44, FAS, INSR, EGFR, RET, HLA-A, HLA-C, CD40, HLA-B, COX6C, SSTR5, THBD, CCR5, CD34, F3, CX3CR1, PDGFRA, PDGFRB, AMFR, FGFR2, FGFR1, FXYD3, CAV1, FGFR4, MCL1, ERBB2, PTH1R, ITGB4, MME, KCNA3, ITGB2, ITGB3, ITGB1, CD74, ITGAV, TEK, EGF, CSF1R, MUC1, GABRA1, MET, ITGA2, ITGA3, MCAM, KDR, NOTCH2, ITGA6, ITGA5, NTRK2, ITGA7, TGFBR3, AREG, ENG, SLC5A5, MSR1, G…	1095	642	19235	2.65408	8.49315e-16	2.83105e-17	1.88585e-15
GOTERM_BP_FAT	GO:0007389~pattern specification process	68	6.20438	1.51363e-18	BMI1, GNA13, NOG, HNF1B, CDX2, NRP1, FOXA2, FST, PAX6, TP63, GLI2, CXCL12, GLI3, SHH, GLI1, CTNNB1, EDNRA, WNT1, PCGF2, HOXC8, PROP1, CXCR4, PAX7, CYR61, GSC, YY1, RING1, LEF1, HES1, CTNNBIP1, ASCL1, HHEX, ACVR2A, MIB1, ACVR2B, CRKL, EP300, VEGFA, ACVR1, HOXA11, BMPR2, PRKDC, ZBTB16, HOXA1, ACD, LHX1, NKX3-1, NKX2-1, AXIN1, APC, BMP4, FLT1, TBX3, HTT, TGFBR1, TGFBR2, SMAD4, EN1, SMAD2, ATM, NOTCH…	1050	267	13528	3.28127	6.77651e-15	4.23532e-17	2.84702e-15
GOTERM_BP_FAT	GO:0030155~regulation of cell adhesion	47	4.28832	1.90531e-18	PRKCZ, TNF, ONECUT1, ERBB3, STAT5A, CSF1, ERBB2, STAT5B, CX3CL1, TPM1, PTEN, SRC, TGFB1, TGFB2, CDKN2A, GSN, BCL2, TGFBI, ILK, CD24, NRG1, FGF1, THBS1, PIK3R1, SPP1, APC, ADAM9, CYR61, ICAM1, ADAM10, VAV3, MAP2K1, IL8, PIK3CB, SMAD7, SMAD3, ITGA2, CDK6, MMP14, DDR1, LAMA1, LAMA3, ITGA6, LAMA5, COL1A1, ENG, ALOX12	1050	137	13528	4.41999	8.53008e-15	5.29819e-17	3.58374e-15
GOTERM_BP_FAT	GO:0050767~regulation of neurogenesis	52	4.74453	2.03786e-18	XRCC5, XRCC4, NBN, NOG, NRP1, XRCC2, LZTS1, FOXA2, XRCC6, PPARG, PAX6, GLI2, SHH, TGFB1, BDNF, TIAM1, APOE, ROBO1, ILK, RHOA, LIMK1, PLXNB1, RELA, TP53, LIG4, HES1, VEGFC, MIB1, ASCL1, CCND2, NGFR, SEMA4D, CDK5R1, KIT, CDH2, TIMP2, EPHB2, PTK2, BCL2, CD24, DNMT3B, SPP1, BMP4, BMP2, FOXA1, NTN1, NOTCH1, NTRK2, NEUROD1, PBX1, BMP7, BMPR1A	1050	166	13528	4.03589	9.12351e-15	5.6318e-17	3.83306e-15
SP_PIR_KEYWORDS	tumor suppressor	41	3.74088	2.09527e-18	DCC, FHIT, LZTS1, CADM1, MLH1, CTCF, KCNRG, PDCD4, PTEN, SUFU, WT1, EPHB2, MUTYH, CDKN2A, CDKN2B, CDKN2C, PIK3CA, PMS2, XAF1, WWOX, AXIN1, APC, MAF, MUC1, EGFR, DAB2IP, RBL2, MSH2, TP53, BRCA2, RB1, BRCA1, PARK7, ATM, TP73, CDKN1C, NME2, NME1, BAX, RASSF1, RASSF2, BIN1	1095	137	19235	5.25704	1.4164e-15	4.56904e-17	3.14504e-15
GOTERM_BP_FAT	GO:0045321~leukocyte activation	64	5.83942	2.27172e-18	XRCC4, NBN, STAT5A, STAT5B, SNCA, TLR1, TLR2, TLR3, MLH1, PTPN22, TLR4, TPD52, CXCL12, TGFB1, IL10, IL11, CTNNB1, CXCR4, FAS, SYK, ADAM9, EGR1, ICAM1, ADAM10, RELB, TP53, CD40, LIG4, PRKCD, IFNAR1, CCND3, IFNB1, ADAM17, ONECUT1, CSF1, PRKDC, CX3CL1, ITGB1, CD74, VCAM1, INS, BCL2, ZAP70, CD24, TRAF6, PIK3R1, ERCC1, HELLS, APC, IL4, MSH6, PTPRC, KLF6, IKZF1, IL8, MSH2, TGFBR2, SMAD3, IGF2, FOXP1, H…	1050	242	13528	3.40729	1.01705e-14	6.23956e-17	4.27292e-15
KEGG_PATHWAY	hsa04722:Neurotrophin signaling pathway	56	5.10949	2.60757e-18	HRAS, FASLG, NFKB1, FOXO3, AKT1, BDNF, RHOA, PIK3CA, SHC1, CSK, MAP2K7, AKT3, AKT2, MAP2K5, PIK3CG, IRAK1, IRS2, BRAF, PIK3CB, RELA, PIK3CD, TP53, IRS1, PRKCD, MAPK1, CRKL, JUN, MAPK3, NGFR, GRB2, NFKBIA, MAPKAPK2, IRAK4, KRAS, BCL2, MAP3K1, SOS1, RAC1, PIK3R5, SH2B2, PIK3R3, TRAF6, PIK3R1, MAP2K1, RAF1, BAD, TP73, NRAS, ATF4, RPS6KA3, MAPK14, GSK3B, BAX, NTRK2, IKBKB, CRK	664	124	5085	3.45851	4.09388e-16	2.27438e-17	3.13842e-15
GOTERM_BP_FAT	GO:0010740~positive regulation of protein kinase cascade	52	4.74453	2.71469e-18	PPARD, FGF9, IL6ST, LEPR, TLR3, GJA1, FASLG, TLR4, TGFB1, IL11, CTNNB1, TGFB2, MAP3K7, MYD88, ILK, CASP8, RHOA, CAT, INSR, GHR, RELA, CD40, IL6R, PIM2, FLNA, OSM, ADRB2, TNFRSF10B, F3, RIPK1, TNF, ERBB3, ERBB2, KCNRG, LIF, INS, TRAF6, AXIN1, EPO, IL4, CFLAR, PTPRC, IL6, TGFBR1, LGALS1, IGF1, IGF2, BIRC2, LEP, TNFSF10, NEDD4, MTOR, F2R	1050	167	13528	4.01173	1.21537e-14	7.41078e-17	5.10613e-15
GOTERM_BP_FAT	GO:0032103~positive regulation of response to external stimulus	32	2.91971	3.31708e-18	IL16, PDGFB, OSMR, IL6ST, STAT5A, F2RL1, STAT5B, TAC1, TLR4, CX3CL1, CCL5, CXCL12, TGFB1, EDNRA, CD24, THBS1, PRKCA, IL6, ADAM10, CREB3, IL8, SMAD3, ITGA2, IL6R, AGER, KDR, OSM, F3, VEGFA, PLA2G2A, FABP4, ADAM17	1050	64	13528	6.4419	1.48506e-14	9.00034e-17	6.23916e-15
GOTERM_BP_FAT	GO:0000904~cell morphogenesis involved in differentiation	64	5.83942	3.54339e-18	S100A4, NOG, S100A6, NRP1, UCHL1, PAX6, GLI2, CXCL12, TGFB1, SHH, CTNNB1, TGFB2, BDNF, DAB2, ROBO1, CXCR4, ILK, POU4F1, RPS27A, PRKCA, RXRA, OTX2, LEF1, CDK5, CTNNA2, HES1, HIF1A, UBC, VCAN, SIAH1, NGFR, DST, DCC, CDK5R1, ERBB3, ERBB2, SOX9, EPHB3, EPHB2, HOXA1, IGF1R, PTK2, BCL2, RAC1, NKX2-1, LAMB1, RUNX3, FN1, APC, COL18A1, BMP2, ESRRB, CREB1, NR4A2, HGF, SOD1, NTN1, DVL1, SEMA6A, NOTCH1, LAMA…	1050	244	13528	3.37936	1.58637e-14	9.55647e-17	6.66483e-15
GOTERM_BP_FAT	GO:0048511~rhythmic process	45	4.10584	3.79742e-18	FGF7, ERBB3, STAT5A, ERBB2, LEPR, STAT5B, TGFB3, TIMP4, BCL2L1, FOXO3, TGFB2, PGR, CCNE1, NPAS2, CRY2, ANG, BCL2, PER1, NKX2-1, NOS3, ANGPT1, PER3, CRY1, BMP4, EGFR, BMP2, PROKR2, ARNTL, INHA, MMP14, SOD1, SIRT1, FSHR, KDR, INHBB, LEP, INHBA, EREG, TIMELESS, CCND2, JUN, BAX, VEGFA, ADAMTS1, BMPR1B	1050	128	13528	4.52946	1.7001e-14	1.01803e-16	7.14264e-15
GOTERM_BP_FAT	GO:0043193~positive regulation of gene-specific transcription	37	3.37591	4.07858e-18	TNF, PPARG, XRCC6, TGFB3, NFKBIA, PRKDC, SRF, TCF7L2, IL10, CTNNB1, GATA2, MAP3K1, EPO, NR1H3, CEBPA, IL4, IL6, CREB1, MLXIPL, TP53, SMAD3, IGF1, SMAD2, ESR2, PPARGC1A, HES1, HDAC5, HDAC4, HHEX, NOTCH1, HIF1A, HDAC2, HDAC1, ETS1, ENG, SMARCA2, SMARCA4	1050	87	13528	5.47932	1.82598e-14	1.08689e-16	7.67149e-15
GOTERM_BP_FAT	GO:0060348~bone development	44	4.0146	4.43565e-18	NOG, CASR, PTGS2, FGF9, HOXA11, PTH1R, TGFB3, FHL2, ACP5, COL2A1, SOX9, GLI2, MMP2, TGFB1, SHH, GLI1, TNFRSF11A, INS, BCL2, JUND, PTN, TRAF6, RUNX2, WWOX, SPP1, GHR, ERCC2, BMP4, EGFR, BMP2, HSPG2, SMAD3, IGF1, IGF2, SPARC, MMP14, PTHLH, TNFSF11, GNAS, COL1A1, BMP7, IGFBP3, BMP6, IGFBP5, CDH11	1050	123	13528	4.60884	1.98584e-14	1.17505e-16	8.3431e-15
SP_PIR_KEYWORDS	cell cycle control	21	1.91606	4.78424e-18	CDK1, MKI67, RBL2, SKP2, CDK6, RB1, CDC25C, CDKN3, ATM, CDK2, CDC25A, CDC25B, CCNB1, CCNE1, CCND1, CDKN2A, CCND3, CDKN2B, CCND2, CDKN2C, CCNA2	1095	31	19235	11.8997	3.23415e-15	1.01067e-16	7.18123e-15
SP_PIR_KEYWORDS	serine/threonine-protein kinase	70	6.38686	4.79807e-18	AURKA, PRKG1, MAP3K7, AKT1, ACVR1B, PDPK1, CSNK2A1, PAK2, ILK, PRKACA, PRKACB, MAP2K7, MAP2K6, CHUK, AKT3, AKT2, MAP2K5, PRKCA, IRAK1, CDK1, BRAF, ROCK1, LIMK1, PIM1, WNK1, CDK6, PIM2, PRKCE, PRKCD, CDK5, CDK2, DAPK1, PRKCB, PRKD1, MAPK1, ACVR2A, ACVR2B, MAST2, RIPK1, HIPK3, MAPK3, CAMK1, MAP3K14, ACVR1, PRKCZ, BMPR2, PRKDC, ADRBK1, CHEK1, MAPKAPK2, CHEK2, MST4, IRAK4, MAP3K1, LMTK2, MAP2K1, TGFB…	1095	381	19235	3.22739	3.2435e-15	9.82878e-17	7.20199e-15
GOTERM_BP_FAT	GO:0046545~development of primary female sexual characteristics	33	3.01095	4.87028e-18	FGF7, LEPR, STAT5A, STAT5B, FST, TP63, BCL2L1, FOXO3, PGR, CCNE1, ANG, BCL2, NKX2-1, NOS3, ANGPT1, BMP4, TBX3, BRCA2, INHA, SOD1, MMP14, FSHR, SIRT1, KDR, INHBB, LEP, INHBA, EREG, CCND2, BAX, VEGFA, ADAMTS1, BMPR1B	1050	69	13528	6.16182	2.18043e-14	1.2826e-16	9.16062e-15
GOTERM_BP_FAT	GO:0046660~female sex differentiation	33	3.01095	4.87028e-18	FGF7, LEPR, STAT5A, STAT5B, FST, TP63, BCL2L1, FOXO3, PGR, CCNE1, ANG, BCL2, NKX2-1, NOS3, ANGPT1, BMP4, TBX3, BRCA2, INHA, SOD1, MMP14, FSHR, SIRT1, KDR, INHBB, LEP, INHBA, EREG, CCND2, BAX, VEGFA, ADAMTS1, BMPR1B	1050	69	13528	6.16182	2.18043e-14	1.2826e-16	9.16062e-15
GOTERM_BP_FAT	GO:0001701~in utero embryonic development	53	4.83577	6.21616e-18	GNA13, XRCC4, HNF1B, NBN, HNF1A, XRCC2, CDX2, GNA12, TGFB3, GLI3, EDNRA, ACVR1B, GATA2, KDM1A, PCGF2, DAB2, HSF1, SOX10, AR, ADAM10, TP53, SPINT1, LIG4, MECOM, JUNB, HES1, MIB1, HIF1A, MSX1, GRN, PDGFRA, PDGFRB, ACVR1, SMARCA4, MED1, CDH1, EGLN1, BCL2L1, SRF, ITGB1, TPM1, DAD1, PKD1, ERCC2, CEBPA, TBX3, EPAS1, ESRRB, MSH2, TGFBR1, BRCA2, SMAD2, TGFBR3	1050	176	13528	3.87978	2.78298e-14	1.62747e-16	1.16921e-14
GOTERM_BP_FAT	GO:0007178~transmembrane receptor protein serine/threonine kinase signaling pathway	40	3.64964	6.60136e-18	NOG, CCL2, PDGFB, PDGFA, FST, PML, TGFB3, BMPR2, TGFB1, TGFB2, MAP3K7, MSX2, FOS, ACVR1B, MAP3K1, ADAM9, BMP4, IRAK1, BMP2, SMAD9, SMAD7, CREB1, TGFBR1, TGFBR2, SMAD4, SMAD3, SMAD2, ACVR2A, ACVR2B, MSX1, JUN, TGFBR3, TGFB1I1, GDF15, BMPR1B, BMP7, ENG, BMP6, ACVR1, BMPR1A	1050	103	13528	5.00342	2.95543e-14	1.71827e-16	1.24166e-14
GOTERM_MF_FAT	GO:0019901~protein kinase binding	48	4.37956	7.99915e-18	PRKCZ, PDLIM5, BCAR1, VIM, CHEK1, ITGB2, PRDX3, FOXO3, CDH2, TCF7L2, PDPK1, CDKN2A, CDKN2B, SQSTM1, PTK2B, CDKN2C, MAP3K1, PRKACA, CD24, MAP2K7, INSR, TOP2A, DLG1, ADAM9, GHR, APC, IRAK1, PTPRC, IRS2, ADAM10, MAP2K1, BRAF, RELA, TGFBR2, SMAD3, RAD9A, BAD, IRS1, STAT3, FLNA, DVL1, JUP, MAPK1, CCND1, CCND3, CCND2, GSK3B, PEBP1	1010	147	12983	4.19737	9.07104e-15	6.97772e-16	1.28409e-14
GOTERM_CC_FAT	GO:0044451~nucleoplasm part	99	9.03285	1.01526e-17	CDX2, LMO4, RBM4, XRCC6, CTNNB1, KDM1A, PROP1, CSNK2A1, INTS6, MYO6, RBL2, MTA2, RELA, YY1, MLXIPL, MTA1, ARNTL, PPARGC1A, PPARGC1B, PPP1CA, HIF1A, EP300, SMARCE1, PIAS3, JUN, PIAS1, DEAF1, HOXA11, HOXB13, CHEK2, WT1, SRY, NPM1, NKX2-1, RUNX2, SMAD9, EPAS1, SMAD7, CREBBP, SMAD4, TEAD1, SMAD3, SMAD2, HDAC5, HDAC4, ATF4, HDAC3, HDAC2, GCM1, HDAC1, PARP1, HDAC8, NCOR2, HDAC7, HDAC6, E2F1, E2F3, HNF1…	912	555	12782	2.50004	5.76667e-15	5.76667e-16	1.48821e-14
GOTERM_BP_FAT	GO:0051781~positive regulation of cell division	25	2.28102	1.34464e-17	S100A6, FGF7, PDGFB, PDGFA, FGF9, TGFB3, MDK, TGFB1, TGFB2, INS, TGFA, PTN, PDGFC, CAT, FGF1, FGF2, FIGF, FGF3, IL1A, APC, IGF2, VEGFB, OSM, VEGFC, EREG, VEGFA	1050	39	13528	8.25885	6.01993e-14	3.47973e-16	2.52915e-14
GOTERM_BP_FAT	GO:0051101~regulation of DNA binding	43	3.92336	1.46363e-17	TNF, TLR2, NFKBIA, TLR3, TLR4, EGLN1, PRDX3, IL10, TGFB1, SHH, KDM1A, SUMO1, ACD, MYD88, KRAS, CDKN2A, NPM1, CAT, ERCC2, IL4, ICAM1, IRAK1, IL6, SMAD7, RELA, PIM1, ITGA2, SIRT1, FLNA, HDAC5, PTHLH, HDAC4, NME2, HDAC2, EP300, NCOA3, ID2, NME1, RIPK1, TGFBR3, PBX1, ID3, IKBKB, SMARCA4	1050	121	13528	4.57854	6.55265e-14	3.76589e-16	2.75296e-14
KEGG_PATHWAY	hsa04210:Apoptosis	45	4.10584	1.50535e-17	TNF, XIAP, NFKBIA, FASLG, NFKB1, BCL2L1, AKT1, IRAK4, MYD88, CASP9, BCL2, CASP8, PIK3CA, PPP3CC, PRKACA, PIK3R5, PRKACB, FAS, PIK3R3, CHUK, AKT3, PIK3R1, IL1A, AKT2, PIK3CG, IRAK1, CFLAR, AIFM1, PIK3CB, RELA, PIK3CD, TP53, BAD, BIRC3, BIRC2, ATM, CAPN1, TNFRSF10A, TNFSF10, TNFRSF10B, TNFRSF10D, RIPK1, BAX, IKBKB, MAP3K14	664	87	5085	3.9611	2.36341e-15	1.2439e-16	1.81182e-14
GOTERM_BP_FAT	GO:0032989~cellular component morphogenesis	84	7.66423	1.96727e-17	S100A4, NOG, S100A6, NRP1, E2F4, UCHL1, PAX6, GJA1, GLI2, CXCL12, TGFB1, SHH, CTNNB1, TGFB2, WNT1, BDNF, DAB2, CXCR4, ROBO1, ILK, RHOA, POU4F1, RPS27A, DLG1, EGFR, PRKCA, RXRA, OTX2, LIFR, LEF1, CDK5, CTNNA2, HES1, KRT19, HIF1A, UBC, SIAH1, VCAN, NGFR, DST, DCC, CDK5R1, ONECUT1, ERBB3, ERBB2, CLU, EPHB3, SOX9, TPM1, CCL4, ITGB1, EPHB2, HOXA1, CD9, IGF1R, PTK2, EZR, BCL2, RAC1, NKX2-1, LAMB1, RUNX…	1050	397	13528	2.72605	8.80746e-14	5.03284e-16	3.70028e-14
GOTERM_BP_FAT	GO:0045165~cell fate commitment	46	4.19708	2.20694e-17	FGFR4, ERBB4, FOXA2, MCL1, ONECUT1, HOXA11, PPARG, PAX6, PRKDC, JAG1, PAX3, SOX9, GLI2, ITGB1, GLI3, TCF7L2, SHH, TGFB2, CTNNB1, SPRY2, WNT1, GATA2, BCL2, PAX7, NKX2-1, FGF1, RUNX2, FGF2, FGF3, PITX1, BMP4, BMP2, TGFBR1, FOXA1, TP53, SMAD4, SMAD2, KDR, HES1, NOTCH2, ASCL1, NOTCH1, GCM1, NEUROD1, TGFB1I1, SMARCA4	1050	139	13528	4.26371	9.88046e-14	5.6139e-16	4.15108e-14
GOTERM_BP_FAT	GO:0002237~response to molecule of bacterial origin	36	3.28467	2.23727e-17	CCL2, PTGS2, SNCA, STAT5B, TLR2, NFKBIA, FASLG, TAC1, TLR4, TIMP4, PRDX3, CCL5, IL10, B2M, FOS, MYD88, HSF1, NKX2-1, NOS3, SERPINA1, CD24, SELP, IRAK1, IL6, SOCS3, RELA, IL6R, STAT1, MAPK1, THBD, MAPK14, JUN, ADAM17, SELE, CD14, F2R	1050	86	13528	5.39322	1.00163e-13	5.6589e-16	4.20813e-14
SP_PIR_KEYWORDS	cell cycle	77	7.02555	2.38298e-17	E2F1, MAD1L1, E2F3, NBN, LZTS1, E2F4, MLH1, AURKA, FOXO4, CCNE1, RAD21, MCM7, CDKN2A, CDKN2B, CDKN2C, CCNA1, CCNA2, KHDRBS1, CDK1, CDC6, RBL2, LIG1, PIM1, TP53, CDK6, RB1, MCM2, LIG4, CDK5, AHR, CDK2, TACC1, MAPK1, PPP1CA, CCND1, EP300, KRT18, MAD2L1, TIMELESS, CCND3, CCND2, FANCD2, MAPK3, PSME3, SIAH1, RUVBL1, GADD45A, HCFC1, ANAPC10, CHEK1, CHEK2, PIN1, HELLS, TXNIP, MKI67, IKZF1, GMNN, TREX2, …	1095	461	19235	2.93405	1.6109e-14	4.73793e-16	3.5769e-14
KEGG_PATHWAY	hsa04010:MAPK signaling pathway	87	7.93796	3.00455e-17	HRAS, FGF7, PDGFB, FGF9, PDGFA, GNA12, TGFB3, FASLG, NFKB1, TGFB1, TGFB2, AKT1, MAP3K7, ACVR1B, FOS, BDNF, PAK2, PRKACA, PRKACB, FAS, FGF1, FGF2, MYC, MAP2K7, FGF3, IL1A, AKT3, MAP2K6, CHUK, AKT2, MAP2K5, PRKCA, EGFR, BRAF, RELA, RELB, TP53, MECOM, FLNA, PRKCB, MAPK1, CRKL, JUN, MAPK3, PLA2G2A, PDGFRA, PDGFRB, HSPB1, STMN1, MAP3K14, GADD45A, FGFR2, FGFR1, FGFR4, TNF, GRB2, ELK1, HSPA1A, MAPKAPK2,…	664	267	5085	2.49535	4.71715e-15	2.35857e-16	3.61623e-14
GOTERM_BP_FAT	GO:0006954~inflammatory response	74	6.75182	3.12873e-17	A2M, ELF3, S100A8, CRP, STAT5B, S100A9, TLR1, TLR2, TIRAP, TLR3, NFKB1, TLR4, TLR5, MMP25, TGFB1, IL10, CXCL10, TLR9, AKT1, FOS, MYD88, CD44, CXCR4, SERPINA3, SERPINA1, IL1A, RELA, RXRA, LYZ, CD40, IL6R, MECOM, HIF1A, CCR5, DARC, F3, F2, NFE2L1, ACVR1, CXCL1, CCL2, TNF, CCR1, CLU, TAC1, ITGB2, CCL5, CCL4, MIF, IL17A, INS, RAC1, CD24, THBS1, SPP1, FN1, SELP, BMP2, IL6, IL8, ANXA1, IGF2, AGER, STAT…	1050	325	13528	2.93354	1.40073e-13	7.86929e-16	5.8849e-14
GOTERM_BP_FAT	GO:0051090~regulation of transcription factor activity	39	3.55839	4.86385e-17	TNF, TLR2, NFKBIA, TLR3, TLR4, EGLN1, PRDX3, IL10, TGFB1, SHH, KDM1A, SUMO1, MYD88, KRAS, CDKN2A, NPM1, CAT, IL4, ICAM1, IRAK1, IL6, SMAD7, RELA, PIM1, SIRT1, FLNA, HDAC5, PTHLH, HDAC4, HDAC2, EP300, NCOA3, ID2, RIPK1, TGFBR3, PBX1, ID3, IKBKB, SMARCA4	1050	103	13528	4.87834	2.17755e-13	1.21651e-15	9.14852e-14
GOTERM_BP_FAT	GO:0010720~positive regulation of cell development	32	2.91971	5.0126e-17	XRCC5, XRCC4, XRCC2, HOXA11, PPARG, XRCC6, PAX6, TGFB3, KIT, TGFB1, SHH, EPHB2, TGFB2, ROBO1, TIAM1, BCL2, ILK, RHOA, BMP2, PLXNB1, LIMK1, RELA, SMAD4, SMAD3, SMAD2, LIG4, NTN1, VEGFC, NOTCH1, SEMA4D, NGFR, TGFB1I1	1050	69	13528	5.9751	2.24414e-13	1.24675e-15	9.42831e-14
SMART	SM00219:TyrKc	44	4.0146	5.41722e-17	FGFR2, FGFR1, FGFR4, ERBB4, FGR, ERBB3, ERBB2, KIT, EPHB3, MST4, SRC, EPHB2, MAP3K7, IRAK4, IGF1R, EPHB6, PTK2, PTK2B, ILK, TEK, LMTK2, ZAP70, CSK, INSR, SYK, CSF1R, EGFR, RET, FLT1, LIMK1, FLT4, MET, BMX, EPHA2, KDR, TYK2, DDR1, FYN, RIPK1, NTRK2, PDGFRA, JAK1, PDGFRB, TNK2	797	118	9079	4.24767	1.69017e-14	1.69017e-14	7.28233e-14
GOTERM_BP_FAT	GO:0009314~response to radiation	55	5.01825	1.12295e-16	XRCC4, HRAS, XRCC2, XRCC6, TGFB1, AKT1, FOS, CASP9, CAT, MYC, TUBB3, EGFR, SOCS3, RELA, TP53, IL6R, LIG4, CDK5, JUNB, CCND1, THBD, XPC, FANCD2, KRT14, CAV1, CCL2, PML, PRKDC, BCL2L1, KIT, ERCC5, ERCC6, KRAS, BCL2, ERCC4, DNMT3B, ERCC1, ERCC2, MSH6, PTPRC, NES, HTT, MSH2, BRCA2, SNAI2, BRCA1, ATM, SOD2, NRAS, CDKN1A, TNFSF11, NEDD4, POLD1, BAX, LRP2	1050	200	13528	3.54305	4.97047e-13	2.77556e-15	2.10942e-13
GOTERM_BP_FAT	GO:0032868~response to insulin stimulus	38	3.46715	1.12441e-16	PPARA, GRB2, ERBB3, BCAR1, PPARG, PRKDC, FOXO1, FOXO4, CCL5, IL10, AKT1, IGF1R, EIF4EBP1, PDPK1, INS, SH2B2, SHC1, PIK3R3, INSR, PIK3R1, GHR, AKT2, AR, IRS2, PTPN2, SOCS3, RELA, RXRA, IGF2, STAT1, IRS1, LEP, HDAC5, CCND2, FABP3, MTOR, PTPN1, IGFBP1, PARP1	1050	100	13528	4.89585	4.97047e-13	2.77556e-15	2.10942e-13
GOTERM_MF_FAT	GO:0043566~structure-specific DNA binding	46	4.19708	1.4305e-16	DEAF1, XRCC5, CDX2, HNF1A, FOXA2, THRB, STAT5B, XRCC6, TP63, MLH1, CTCF, ZBTB16, WT1, CTNNB1, FOS, ERCC5, MCM7, PMS2, ERCC4, MYC, ERCC1, RECQL4, EGR1, EGFR, MSH6, KLF6, MSH3, MSH2, CREB1, RXRA, HNRNPA2B1, MECP2, TP53, SMAD3, BRCA2, SMAD2, IFI16, JUNB, PURA, RAD51, NOTCH1, XPC, JUN, PCNA, NEUROD1, HSPD1	1010	145	12983	4.07797	1.25899e-13	8.99281e-15	1.77636e-13
GOTERM_BP_FAT	GO:0051325~interphase	39	3.55839	1.48035e-16	E2F1, E2F4, CHEK1, ANAPC10, FOXO4, ITGB1, AKT1, CCNE1, ACVR1B, CDKN2A, CDKN2B, CDKN2C, BCL2, KRT7, CUL1, KHDRBS1, EGFR, CDC6, PIM1, SKP2, CDK6, BIRC5, RB1, CDC25C, CDKN3, CDC25A, CDK2, CDKN1C, CCNB1, INHBA, CDKN1A, CCND1, CDKN1B, CCND2, POLD1, MDM2, ADAM17, GADD45A, ACVR1	1050	106	13528	4.74027	4.97047e-13	2.66454e-15	2.10942e-13
GOTERM_BP_FAT	GO:0042476~odontogenesis	28	2.55474	1.76909e-16	ERBB4, ERBB3, CSF1, FST, TGFB3, TP63, GLI2, GLI3, TGFB1, SHH, TGFB2, CTNNB1, TRAF6, LAMB1, CHUK, BMP4, BMP2, BSG, LEF1, ACVR2B, SDC1, ITGA6, LAMA5, BAX, PDGFRA, COL1A1, BMP7, BMPR1A	1050	54	13528	6.68049	9.94094e-13	5.44009e-15	4.21885e-13
GOTERM_BP_FAT	GO:0032355~response to estradiol stimulus	28	2.55474	1.76909e-16	PDGFB, PTGS2, PDGFA, STAT5B, AURKA, PTEN, TGFB1, SHH, CCNE1, ENO2, NOS3, RARA, SERPINA1, TFF1, CCNA2, INSR, RNF14, GHR, TXNIP, BMP4, PRKCA, SOCS2, SOCS3, STAT3, CCND2, PDGFRA, BMP7, IGFBP2	1050	54	13528	6.68049	9.94094e-13	5.44009e-15	4.21885e-13
SP_PIR_KEYWORDS	acetylation	248	22.6277	1.82326e-16	S100A4, XRCC5, HRAS, S100A6, PDLIM5, XRCC6, STAT5B, PRKG1, RPL10, MAP2K7, MAP2K6, MAP2K5, CAPNS1, ROCK1, BRAF, MECP2, CTNNA1, MECOM, CTNNA2, JUP, MAPK1, KRT19, NME2, PPP1CA, RFC4, KRT18, MAD2L1, TAGLN, NME1, MAPK3, VEGFA, LMNB1, ADRBK1, HSPA1A, PXN, PIN1, RPS27, KRAS, ZAP70, LGALS3, MAP2K1, MKI67, SMAD7, PHB, LGALS1, CREBBP, MAP2K4, S100A11, SMAD4, ACACA, SMAD3, S100A10, SMAD2, DDX5, ATM, PTPN12,…	1095	2635	19235	1.65329	1.50102e-13	4.32987e-15	3.33067e-13
GOTERM_BP_FAT	GO:0007049~cell cycle	128	11.6788	2.00801e-16	S100A6, XRCC2, BTRC, AURKA, FOXO4, TGFB1, TGFB2, CTNNB1, RAD21, CDKN2A, CDKN2B, CDKN2C, ILK, CCNA1, CCNA2, CUL1, MAP2K6, RPS27A, EGFR, RBL2, LIG1, SKP2, PIM1, PIM2, LIG4, AHR, TACC1, HHEX, MAPK1, PA2G4, PPP1CA, EP300, KRT18, MAD2L1, TIMELESS, MAPK3, STMN1, DST, ANAPC10, CHEK1, CHEK2, ITGB1, PIN1, NPM1, HELLS, MAP2K1, MKI67, TREX2, BRCA2, SMAD3, CDC20, HGF, BRCA1, ATM, CDKN1C, NOTCH2, CDKN1A, HDAC…	1050	776	13528	2.12516	9.94094e-13	5.32907e-15	4.21885e-13
GOTERM_BP_FAT	GO:0000902~cell morphogenesis	77	7.02555	2.49084e-16	S100A4, NOG, S100A6, NRP1, E2F4, UCHL1, PAX6, GJA1, GLI2, CXCL12, TGFB1, SHH, CTNNB1, TGFB2, WNT1, BDNF, DAB2, CXCR4, ROBO1, ILK, RHOA, POU4F1, RPS27A, DLG1, EGFR, PRKCA, RXRA, OTX2, LIFR, LEF1, CDK5, CTNNA2, HES1, HIF1A, UBC, SIAH1, VCAN, NGFR, DST, DCC, CDK5R1, ONECUT1, ERBB3, ERBB2, CLU, EPHB3, SOX9, CCL4, EPHB2, HOXA1, IGF1R, PTK2, EZR, BCL2, RAC1, NKX2-1, LAMB1, RUNX3, FN1, APC, COL18A1, BMP…	1050	356	13528	2.78667	9.94094e-13	5.32907e-15	4.21885e-13
GOTERM_MF_FAT	GO:0003690~double-stranded DNA binding	37	3.37591	2.73934e-16	DEAF1, XRCC5, HNF1A, CDX2, THRB, FOXA2, XRCC6, STAT5B, TP63, MLH1, ZBTB16, WT1, CTNNB1, FOS, ERCC5, PMS2, MYC, RECQL4, EGR1, EGFR, MSH6, KLF6, MSH3, MSH2, CREB1, RXRA, MECP2, TP53, SMAD3, SMAD2, IFI16, JUNB, PURA, RAD51, JUN, PCNA, NEUROD1	1010	97	12983	4.90325	2.51799e-13	1.67644e-14	3.55271e-13
GOTERM_MF_FAT	GO:0032403~protein complex binding	54	4.92701	3.25317e-16	MLH1, ACVR1B, CCNE1, PDPK1, MUTYH, ILK, TGFBI, PMS2, SHC1, PRKACA, INSR, SYK, ADAM9, ICAM1, IRS2, ADAM10, ACTN4, RELA, IRS1, ACVR2A, CCND1, ADRB2, ACVR2B, ADAM17, DST, ACVR1, NFKBIA, ITGB3, TIMP2, ITGB1, VCAM1, IGF1R, ERCC6, INS, PTK2B, THBS1, PIK3R1, MSH6, LGALS3, SMAD7, MSH2, TGFBR1, IGF1, ITGA2, IGF2, VWF, CDKN1A, ITGA6, ITGA5, LAMA5, FBLN5, PCNA, PTPN1, ENG, HDAC6	1010	196	12983	3.54153	3.77698e-13	2.36478e-14	5.32907e-13
GOTERM_BP_FAT	GO:0008585~female gonad development	30	2.73723	3.86315e-16	FGF7, LEPR, STAT5A, STAT5B, FST, FOXO3, BCL2L1, PGR, CCNE1, ANG, BCL2, NOS3, ANGPT1, BMP4, BRCA2, INHA, SOD1, MMP14, FSHR, SIRT1, KDR, INHBB, LEP, INHBA, EREG, CCND2, BAX, VEGFA, ADAMTS1, BMPR1B	1050	64	13528	6.03929	1.49114e-12	7.99361e-15	6.21725e-13
GOTERM_BP_FAT	GO:0051329~interphase of mitotic cell cycle	38	3.46715	4.54542e-16	E2F1, E2F4, CHEK1, ANAPC10, FOXO4, ITGB1, AKT1, CCNE1, ACVR1B, CDKN2A, CDKN2B, CDKN2C, BCL2, CUL1, KHDRBS1, EGFR, CDC6, PIM1, SKP2, CDK6, BIRC5, RB1, CDC25C, CDKN3, CDK2, CDC25A, CDKN1C, CCNB1, INHBA, CDKN1A, CCND1, CDKN1B, CCND2, POLD1, MDM2, ADAM17, GADD45A, ACVR1	1050	103	13528	4.75325	1.98819e-12	1.05471e-14	8.32667e-13
GOTERM_BP_FAT	GO:0043408~regulation of MAPKKK cascade	39	3.55839	5.4091e-16	CAV1, TNF, FGF9, ERBB2, LEPR, TLR3, TLR4, TIMP2, PDCD4, IL11, TGFB2, CTNNB1, MAP3K7, LIF, AKT1, ERCC6, INS, PTK2B, MAP3K1, ILK, CD24, INSR, AXIN1, SYK, AKT2, APC, PTPRC, IL6, IGF2, IL6R, TP73, LEP, OSM, HDAC3, ADRB2, RIPK1, HIPK3, PEBP1, CBS, F2R	1050	109	13528	4.6098	2.48523e-12	1.31006e-14	1.04361e-12
GOTERM_BP_FAT	GO:0001503~ossification	40	3.64964	6.24141e-16	NOG, CASR, PTGS2, FGF9, PTH1R, TGFB3, FHL2, COL2A1, GLI2, MMP2, TGFB1, SHH, GLI1, TNFRSF11A, INS, BCL2, JUND, PTN, TRAF6, RUNX2, WWOX, SPP1, ERCC2, BMP4, EGFR, BMP2, HSPG2, SMAD3, IGF1, IGF2, SPARC, MMP14, PTHLH, TNFSF11, GNAS, COL1A1, BMP7, IGFBP3, BMP6, IGFBP5, CDH11	1050	115	13528	4.48133	2.98228e-12	1.56541e-14	1.25455e-12
GOTERM_BP_FAT	GO:0006259~DNA metabolic process	95	8.66788	6.48796e-16	XRCC5, XRCC4, FHIT, NBN, XRCC3, XRCC2, PDGFB, RBM4, XRCC6, MLH1, CTCF, XRCC1, FOS, TOP1, MUTYH, RAD21, CRY2, CDKN2A, MCM7, PMS2, CRY1, MYC, TOP2A, TERT, CDC6, AIFM1, LIG1, TP53, RAD9A, POLB, LIG4, MCM2, RAD52, HMGA1, CDK2, PURA, RAD51, XPC, RFC4, FANCD2, RUVBL2, RUVBL1, GADD45A, MED1, HMGB1, MGMT, PML, PRKDC, CHEK1, SUMO1, ERCC5, ACD, SET, ERCC6, TRDMT1, KRT7, EGF, DNMT3B, ERCC4, HELLS, ERCC1, ER…	1050	506	13528	2.4189	2.98228e-12	1.56541e-14	1.25455e-12
GOTERM_CC_FAT	GO:0005667~transcription factor complex	53	4.83577	7.10475e-16	E2F1, HNF1B, E2F3, E2F4, HNF1A, E2F5, LMO4, XRCC6, RBM4, CTNNB1, FOS, KDM1A, PROP1, GSC, RBL2, RELA, YY1, TP53, MLXIPL, LEF1, TLE1, RB1, ARNTL, HMGA1, CDK2, HIF1A, EP300, JUN, DEAF1, HOXA11, HOXB13, PRKDC, NFYC, TCF7L2, ERCC5, NPAS2, NKX2-1, RUNX2, ERCC2, CEBPA, SMAD9, EPAS1, SMAD7, CREB1, CREBBP, SMAD4, SMAD3, TEAD1, SMAD2, ATF4, GCM1, PBX1, PARP1, RBM14	912	210	12782	3.53721	3.78364e-13	3.44169e-14	9.76996e-13
KEGG_PATHWAY	hsa04350:TGF-beta signaling pathway	43	3.92336	8.27268e-16	NOG, E2F4, TNF, E2F5, FST, TGFB3, BMPR2, DCN, TGFB1, TGFB2, ACVR1B, CDKN2B, PPP2CB, RHOA, THBS1, MYC, CUL1, BMP4, BMP2, SMAD9, RBL2, ROCK1, SMAD7, TGFBR1, TGFBR2, CREBBP, SMAD4, SMAD3, SMAD2, INHBB, MAPK1, INHBA, ACVR2A, ACVR2B, EP300, ID2, MAPK3, ID3, BMPR1B, BMP7, BMP6, ACVR1, BMPR1A	664	87	5085	3.78505	1.22014e-13	5.77316e-15	9.32587e-13
GOTERM_CC_FAT	GO:0031091~platelet alpha granule	27	2.4635	9.33691e-16	A2M, CLU, TGFB3, ITGB3, TGFB1, TIMP1, TGFB2, CD9, FGG, FGA, FGB, ALB, SERPINA1, THBS1, EGF, FIGF, FN1, SELP, ACTN4, IGF1, SPARC, HGF, VEGFB, VWF, VEGFC, PECAM1, VEGFA	912	56	12782	6.7574	5.04485e-13	4.20775e-14	1.29896e-12
GOTERM_BP_FAT	GO:0031175~neuron projection development	62	5.65693	9.48128e-16	S100A6, NRP1, UCHL1, PAX6, GJA1, GLI2, PRKG1, CXCL12, PTEN, SHH, BDNF, CD44, ROBO1, CXCR4, ILK, POU4F1, RPS27A, EGFR, PRKCA, MYO6, RXRA, OTX2, LIFR, CDK5, CTNNA2, UBC, VCAN, SIAH1, NGFR, DST, DCC, FGFR1, CDK5R1, ERBB3, ERBB2, CLU, CDH1, EPHB3, EPHB2, HOXA1, IGF1R, PTK2, RAC3, PTK2B, BCL2, RAC1, NKX2-1, CD24, LAMB1, RUNX3, APC, IL6, MAP2K1, CREB1, NR4A2, NTN1, DVL1, SEMA6A, NOTCH1, NEDD4, BMPR1B, …	1050	256	13528	3.1203	4.47342e-12	2.33147e-14	1.87628e-12
GOTERM_BP_FAT	GO:0021700~developmental maturation	37	3.37591	1.36667e-15	PPARD, ERBB4, PTGS2, PTH1R, PPARG, FOXO3, MMP2, TIMP1, TGFB2, CTNNB1, PGR, AKT1, GATA2, WNT1, CD44, ANG, PTK2B, RUNX2, RUNX3, AXIN1, EPO, ERCC2, CEBPA, SOX10, RET, EPAS1, FOXA1, NR4A2, BRCA2, CDC25B, KDR, HES1, CDKN1C, CCNB1, NOTCH1, EREG, VEGFA	1050	101	13528	4.71981	5.96456e-12	3.08642e-14	2.5091e-12
GOTERM_BP_FAT	GO:0030030~cell projection organization	77	7.02555	1.36945e-15	S100A6, NRP1, E2F4, PDGFB, PDGFA, UCHL1, PAX6, GJA1, PRKG1, GLI2, CXCL12, PTEN, SHH, AKT1, BDNF, CD44, ROBO1, CXCR4, ILK, POU4F1, RPS27A, EGFR, PRKCA, MYO6, ROCK1, RXRA, OTX2, LIFR, CDK5, CTNNA2, UBC, SIAH1, VCAN, NGFR, DST, DCC, FGFR1, CDK5R1, ONECUT1, ERBB3, ERBB2, CLU, ITGB4, CDH1, EPHB3, TPM1, EPHB2, HOXA1, IGF1R, PTK2, PTK2B, RAC3, BCL2, RAC1, NKX2-1, CD24, LAMB1, RUNX3, APC, KLF5, IL6, VAV3…	1050	368	13528	2.6958	5.96456e-12	3.07532e-14	2.5091e-12
GOTERM_BP_FAT	GO:0006275~regulation of DNA replication	29	2.64599	1.49877e-15	NBN, HRAS, PDGFB, PDGFA, TGFB3, GLI2, TGFB1, GLI1, IGF1R, ACD, INS, PDGFC, SHC1, INSR, EPO, CDC6, GMNN, S100A11, TP53, BRCA2, IGF1, IGF2, RAD9A, CDK2, EREG, JUN, PDGFRA, PCNA, ID3, AREG	1050	62	13528	6.0263	6.46161e-12	3.30846e-14	2.72005e-12
GOTERM_CC_FAT	GO:0060205~cytoplasmic membrane-bounded vesicle lumen	24	2.18978	1.52175e-15	A2M, ACTN4, PDGFB, PDGFA, CLU, TGFB3, IGF1, SPARC, HGF, TGFB1, TIMP1, TGFB2, VEGFB, VEGFC, FGG, FGA, ALB, FGB, VEGFA, SERPINA1, EGF, THBS1, FIGF, FN1	912	44	12782	7.64474	8.82849e-13	6.79456e-14	2.27596e-12
GOTERM_CC_FAT	GO:0042995~cell projection	110	10.0365	1.7026e-15	S100A4, GNA13, SNCG, S100A6, CADM1, WFS1, PDGFA, SNCA, UTRN, GNA12, AQP1, TGFB1, TGFB2, CTNNB1, ROBO1, APOE, ILK, PIK3CA, MYO6, ACTN4, RXRA, CTNNA2, MAPK1, PPP1CA, NME2, HIF1A, PIAS3, NME1, CAV2, CDK5R1, ERBB2, PTH1R, ADRBK1, ITGB1, PXN, PTK2, RAC3, RAC1, SPP1, MAP2K1, HTT, FSCN1, MET, S100A11, ITGA2, EVL, SREBF2, DVL1, SEMA6A, ITGA5, NTRK2, TSGA10, MTOR, NRP1, LZTS1, HNF1A, BCAR1, UCHL1, TP63, G…	912	697	12782	2.21189	9.4591e-13	6.76126e-14	2.44249e-12
GOTERM_BP_FAT	GO:0022402~cell cycle process	101	9.21533	2.05696e-15	XRCC2, BTRC, AURKA, FOXO4, TGFB1, TGFB2, CTNNB1, CDKN2A, RAD21, CDKN2B, CDKN2C, ILK, CCNA1, CCNA2, RPS27A, MAP2K6, CUL1, EGFR, PIM1, SKP2, PIM2, PA2G4, MAD2L1, TIMELESS, STMN1, DST, CHEK1, ANAPC10, ITGB1, NPM1, HELLS, MAP2K1, MKI67, TREX2, SMAD3, BRCA2, CDC20, HGF, BRCA1, ATM, CDKN1C, NOTCH2, HDAC3, CDKN1A, CDKN1B, PLK1, POLD1, E2F1, MAD1L1, NBN, E2F4, MLH1, AKT1, CCNE1, ACVR1B, MYC, TUBB3, KHDRB…	1050	565	13528	2.30312	9.44389e-12	4.81837e-14	3.9635e-12
GOTERM_BP_FAT	GO:0032496~response to lipopolysaccharide	32	2.91971	2.48728e-15	CCL2, PTGS2, SNCA, STAT5B, NFKBIA, FASLG, TAC1, TIMP4, TLR4, PRDX3, CCL5, IL10, FOS, MYD88, HSF1, NKX2-1, NOS3, SERPINA1, SELP, IRAK1, SOCS3, RELA, IL6R, STAT1, MAPK1, THBD, MAPK14, JUN, ADAM17, SELE, CD14, F2R	1050	77	13528	5.35431	1.0935e-11	5.55112e-14	4.59632e-12
GOTERM_BP_FAT	GO:0030879~mammary gland development	29	2.64599	2.5306e-15	CAV2, CAV1, ERBB4, ELF3, ERBB3, STAT5A, ERBB2, STAT5B, HK2, TGFB3, GLI2, GLI3, TGFB1, PGR, IGF1R, NRG1, IRS2, TBX3, CREB1, MET, LEF1, BRCA2, ITGA2, IGF1, NTN1, IRS1, PTHLH, DDR1, NME2, NME1	1050	63	13528	5.93064	1.14321e-11	5.77316e-14	4.80727e-12
GOTERM_BP_FAT	GO:0018108~peptidyl-tyrosine phosphorylation	25	2.28102	2.64871e-15	ERBB4, ERBB3, ERBB2, STAT5A, ABI1, KIT, SRC, EPHB2, PTK2B, ZAP70, EGF, INSR, GHR, SYK, FLT1, STAT1, TYK2, OSM, DDR1, FYN, F2, PDGFRA, PDGFRB, JAK1, F2R	1050	46	13528	7.00207	1.19291e-11	5.9952e-14	5.00711e-12
GOTERM_MF_FAT	GO:0042803~protein homodimerization activity	72	6.56934	2.67521e-15	NOG, HNF1B, S100A6, HNF1A, CADM1, PDGFB, IL6ST, PDGFA, NFKB1, TPD52, TGFB1, TGFB2, APOE, PDGFC, CAT, NOS2, TOP2A, TERT, GHR, IRAK1, HSP90AA1, ADAM10, ACTN4, MLXIPL, IL6R, FLNA, INHBB, ADRB2, MAD2L1, TIMELESS, VEGFA, PDGFRA, TXNRD2, ACVR1, CAV2, MVD, ERBB3, CSF1, PML, ZBTB16, SRF, NR2C1, ERCC5, SH3GLB1, BCL2, NPM1, ENO2, FIGF, AXIN1, CSF1R, BMP4, CEBPA, SHMT1, BMP2, MSH3, CREB3, MSH2, LGALS1, S100…	1010	334	12983	2.77102	3.02158e-12	1.77747e-13	4.27436e-12
GOTERM_MF_FAT	GO:0008083~growth factor activity	47	4.28832	2.73525e-15	CXCL1, FGF7, PDGFB, FGF9, PDGFA, CSF1, TGFB3, JAG1, MDK, CXCL12, TGFB1, IL10, IL11, TGFB2, LIF, BDNF, INS, PTN, TGFA, PDGFC, TFF1, NRG1, EGF, FGF1, FIGF, FGF2, FGF3, IL4, BMP4, BMP2, IL6, IGF1, IGF2, HGF, INHA, INHBB, LEP, OSM, VEGFB, INHBA, VEGFC, EREG, GRN, VEGFA, AREG, GDF15, BMP7, BMP6	1010	161	12983	3.75254	3.14748e-12	1.7486e-13	4.45199e-12
GOTERM_BP_FAT	GO:0030278~regulation of ossification	32	2.91971	3.7486e-15	THRB, IL6ST, CSF1, TGFB3, BMPR2, SOX9, TGFB1, TGFB2, CTNNB1, PTK2B, BCL2, JUND, RUNX2, APC, BMP4, IL6, BMP2, ESRRA, SMAD3, CDK6, IL6R, ACVR2A, ACVR2B, ADRB2, PBX1, GNAS, BMPR1B, BMP7, HDAC7, BMP6, ACVR1, BMPR1A	1050	78	13528	5.28567	1.68996e-11	8.4488e-14	7.10543e-12
GOTERM_MF_FAT	GO:0046982~protein heterodimerization activity	54	4.92701	4.21955e-15	HNF1B, HNF1A, PDGFB, PDGFA, PPARG, TGFB3, TPD52, TGFB1, TGFB2, FOS, ROBO1, APOE, TOP2A, EGFR, IRAK1, CAPNS1, BRAF, LIMK1, RING1, TP53, MLXIPL, INHA, INHBA, HIF1A, TIMELESS, PDGFRA, BIN1, MCL1, ERBB3, ERBB2, PML, BCL2L1, ITGB1, BCL2, NPM1, PPP2CB, ENO2, EPAS1, IKZF1, TGFBR1, TGFBR2, NR4A2, ITGA2, NR4A1, BIRC5, HGF, FOXP1, SMC4, NOTCH2, BAX, BNIP3L, NEUROD1, PBX1, IKBKB	1010	208	12983	3.33721	4.78417e-12	2.51799e-13	6.77236e-12
GOTERM_BP_FAT	GO:0032870~cellular response to hormone stimulus	42	3.83212	4.79848e-15	CGA, GRB2, ERBB3, STAT5A, IGFBP7, BCAR1, STAT5B, PPARG, PRKDC, FOXO1, FOXO4, AKT1, IGF1R, FOS, EIF4EBP1, PDPK1, INS, PRKACA, SH2B2, SHC1, PRKACB, PIK3R3, INSR, PIK3R1, GHR, AKT2, IRS2, SOCS2, PTPN2, RXRA, ITGA2, IGF2, STAT1, IRS1, JUNB, STAT3, HDAC5, CCND2, GNAS, IGFBP1, PTPN1, IGFBP2, PARP1	1050	133	13528	4.06857	2.1373e-11	1.06359e-13	8.9817e-12
GOTERM_BP_FAT	GO:0051302~regulation of cell division	25	2.28102	4.9149e-15	S100A6, FGF7, PDGFB, PDGFA, FGF9, TGFB3, MDK, TGFB1, TGFB2, INS, TGFA, PTN, PDGFC, CAT, FGF1, FGF2, FIGF, FGF3, IL1A, APC, IGF2, VEGFB, OSM, VEGFC, EREG, VEGFA	1050	47	13528	6.85309	2.18701e-11	1.08247e-13	9.19265e-12
GOTERM_CC_FAT	GO:0031982~vesicle	106	9.67153	5.03131e-15	GNA13, A2M, CADM1, PDGFB, PDGFA, TLR1, TGFB3, TGFB1, SHH, TGFB2, BDNF, DAB2, SLC2A1, EGFR, BSG, MYO6, ACTN4, SEMG1, SEMG2, VEGFB, MIB1, VEGFC, VEGFA, PLA2G2A, ADAMTS1, BIN1, DST, CAV2, CAV1, GRB2, CLU, ITGB3, ITGB1, TIMP1, FGG, FGA, ALB, FGB, RAC1, EGF, SPP1, AXIN1, HIP1, FN1, SREBF1, BMP4, P4HB, BMP2, HTT, BRCA2, HGF, ATM, DVL1, SREBF2, NOTCH1, MYH11, HSPD1, PTPN1, BMP7, HSP90AB1, GJA1, FASLG, P…	912	670	12782	2.21735	2.83773e-12	1.89182e-13	7.32747e-12
GOTERM_CC_FAT	GO:0031983~vesicle lumen	24	2.18978	5.32761e-15	A2M, ACTN4, PDGFB, PDGFA, CLU, TGFB3, IGF1, SPARC, HGF, TGFB1, TIMP1, TGFB2, VEGFB, VEGFC, FGG, FGA, ALB, FGB, VEGFA, SERPINA1, EGF, THBS1, FIGF, FN1	912	46	12782	7.31236	3.02691e-12	1.89182e-13	7.81597e-12
GOTERM_BP_FAT	GO:0010212~response to ionizing radiation	28	2.55474	5.53616e-15	XRCC4, CAV1, XRCC2, CCL2, XRCC6, PML, PRKDC, ERCC6, BCL2, DNMT3B, ERCC1, PTPRC, NES, SOCS3, MSH2, TP53, BRCA2, LIG4, IL6R, ATM, BRCA1, SOD2, CCND1, THBD, FANCD2, BAX, KRT14, LRP2	1050	60	13528	6.01244	2.48523e-11	1.22458e-13	1.04361e-11
GOTERM_BP_FAT	GO:0001890~placenta development	28	2.55474	5.53616e-15	PPARD, HNF1A, CDX2, PTGS2, PPARG, EGLN1, PRDX3, LIF, AKT1, GATA2, VDR, HSF1, ANG, SPP1, CEBPA, BSG, EPAS1, ESRRB, RXRA, LEF1, SPINT1, SOD1, BIRC2, JUNB, VWF, HIF1A, EPOR, MED1	1050	60	13528	6.01244	2.48523e-11	1.22458e-13	1.04361e-11
GOTERM_BP_FAT	GO:0030900~forebrain development	45	4.10584	6.1872e-15	E2F1, NOG, ERBB4, SOX3, PAX6, PEX5, CDH1, PRKG1, GLI2, GLI3, SHH, SRC, APLP1, CTNNB1, GLI1, WNT1, GATA2, KDM1A, PROP1, HTRA2, LHX1, RAC1, NKX2-1, PITX1, BMP4, GSC, IKZF1, TBX3, HTT, CREB1, OTX2, LEF1, MECOM, CDK5, TP73, ATRX, HES1, HHEX, ASCL1, NOTCH1, MSX1, FYN, BAX, LRP2, SMARCA4	1050	152	13528	3.81429	2.78346e-11	1.36446e-13	1.16906e-11
GOTERM_BP_FAT	GO:0060249~anatomical structure homeostasis	37	3.37591	7.69554e-15	XRCC5, NBN, FGF7, HNF1A, ERBB4, CSF1, PTH1R, XRCC6, PRKDC, ACP5, COL2A1, SRF, CTNNB1, COL9A1, ACD, BCL2, PTH, RAC1, SERPINA3, TFF1, ERCC4, TERT, APC, EPAS1, ACACA, ITGA2, SOD1, KDR, PTHLH, ADRB2, HIF1A, TNFSF11, BAX, VEGFA, PDGFRB, PARP1, F2R	1050	106	13528	4.49718	3.42962e-11	1.67311e-13	1.44107e-11
UP_SEQ_FEATURE	domain:Leucine-zipper	33	3.01095	7.87542e-15	E2F1, XRCC5, E2F3, BACH2, E2F4, E2F5, PRKDC, PAWR, TSC22D1, FOS, XBP1, JUND, CREB3L4, MYB, MYC, CHUK, SREBF1, MAF, CEBPA, CREB3, CEBPD, CREB1, RELB, MLXIPL, FOXP1, JUNB, SREBF2, ATF4, ATF3, JUN, MLX, NFE2L1, IKBKB	1094	110	19113	5.24122	2.84325e-11	2.84328e-12	1.44884e-11
GOTERM_BP_FAT	GO:0031960~response to corticosteroid stimulus	33	3.01095	8.44834e-15	CAV1, A2M, TNF, CCL2, PTGS2, IGFBP7, CCL5, IL10, SRC, CCNE1, FOS, KRAS, BCL2, FAS, INSR, ADAM9, GHR, BMP4, PRKCA, IL6, MAP2K1, RXRA, IL6R, JUNB, PPARGC1B, SDC1, CDKN1A, CCND1, EP300, PEBP1, FABP4, COL1A1, IGFBP2	1050	85	13528	5.00195	3.77756e-11	1.83409e-13	1.58762e-11
GOTERM_BP_FAT	GO:0044092~negative regulation of molecular function	71	6.4781	8.50102e-15	NOG, LEPR, SNCA, PPARG, NFKB1, PRDX3, PDCD4, SPRY4, TGFB2, AKT1, EDNRB, KDM1A, SPRY2, PDPK1, CDKN2A, AES, PAK2, APOE, ILK, NOS3, CAT, NQO1, INSR, RPS27A, PRKCA, IRAK1, PIM1, TP53, CST3, RB1, PRKCD, FLNA, PTHLH, SSTR5, ADRB2, MAD2L1, PSME2, HIPK3, UBC, PSME3, CSTA, GADD45A, PRKCZ, CAV1, NFKBIA, ANAPC10, EGLN1, SFN, SUMO1, INS, HSPA5, APC, PTPRC, SMAD7, NR4A1, CDC20, BIRC5, IGF2, SIRT1, TP73, DVL1,…	1050	334	13528	2.73877	3.82726e-11	1.84852e-13	1.6076e-11
GOTERM_BP_FAT	GO:0002009~morphogenesis of an epithelium	36	3.28467	8.97584e-15	HOXA11, LMO4, DAG1, HOXB13, TP63, PDX1, PAX3, JAG1, GLI2, GLI3, SHH, CTNNB1, MAP3K7, TCF21, GPC3, CD44, BCL2, ILK, CASP8, TRAF6, CHUK, TWIST1, BMP4, BMP2, RET, HTT, SMAD4, NOTCH2, MIB1, LAMA1, VEGFC, TIMELESS, LAMA5, TFAP2A, PBX1, TGFB1I1	1050	101	13528	4.59225	4.02608e-11	1.93512e-13	1.69198e-11
GOTERM_BP_FAT	GO:0018212~peptidyl-tyrosine modification	25	2.28102	9.13306e-15	ERBB4, ERBB3, ERBB2, STAT5A, ABI1, KIT, SRC, EPHB2, PTK2B, ZAP70, EGF, INSR, GHR, SYK, FLT1, STAT1, TYK2, OSM, DDR1, FYN, F2, PDGFRA, PDGFRB, JAK1, F2R	1050	48	13528	6.71032	4.07578e-11	1.95066e-13	1.71196e-11
GOTERM_BP_FAT	GO:0046649~lymphocyte activation	52	4.74453	1.01881e-14	XRCC4, NBN, STAT5A, STAT5B, PTPN22, MLH1, TPD52, CXCL12, TGFB1, IL10, IL11, CTNNB1, CXCR4, FAS, SYK, EGR1, ICAM1, RELB, TP53, CD40, LIG4, PRKCD, IFNAR1, CCND3, IFNB1, ADAM17, ONECUT1, PRKDC, ITGB1, CD74, VCAM1, INS, BCL2, ZAP70, CD24, PIK3R1, ERCC1, HELLS, APC, IL4, KLF6, PTPRC, MSH6, IKZF1, MSH2, SMAD3, IGF2, FOXP1, HDAC5, HDAC4, FYN, BAX, HSPD1	1050	199	13528	3.36662	4.57283e-11	2.17715e-13	1.92069e-11
GOTERM_BP_FAT	GO:0001822~kidney development	35	3.19343	1.02628e-14	NOG, HNF1B, WFS1, HOXA11, ZBTB16, GLI2, GLI3, SHH, WT1, TCF21, BDNF, GPC3, OSR1, CD44, LHX1, BCL2, PAX8, ILK, RARB, APC, BMP4, ODC1, BMP2, RET, TGFBR1, SMAD4, LEF1, ACVR2B, SDC1, LAMA5, BAX, PDGFRB, PBX1, ADAMTS1, BMP7	1050	96	13528	4.69722	4.57283e-11	2.16716e-13	1.92069e-11
INTERPRO	IPR008271:Serine/threonine protein kinase, active site	66	6.0219	1.08039e-14	AURKA, PRKG1, MAP3K7, AKT1, ACVR1B, PDPK1, CSNK2A1, PAK2, ILK, PRKACA, PRKACB, MAP2K7, MAP2K6, CHUK, AKT3, AKT2, MAP2K5, PRKCA, IRAK1, CDK1, BRAF, ROCK1, LIMK1, PIM1, WNK1, CDK6, PIM2, PRKCE, PRKCD, CDK5, CDK2, DAPK1, PRKCB, PRKD1, MAPK1, ACVR2A, ACVR2B, MAST2, RIPK1, HIPK3, MAPK3, CAMK1, MAP3K14, ACVR1, PRKCZ, BMPR2, ADRBK1, CHEK1, MAPKAPK2, CHEK2, MST4, IRAK4, MAP3K1, MAP2K1, TGFBR1, MAP2K4, RA…	1074	354	16659	2.89191	1.8383e-11	3.67661e-12	1.81744e-11
GOTERM_BP_FAT	GO:0060341~regulation of cellular localization	59	5.38321	1.21375e-14	SNCG, HNF1A, CADM1, FST, SNCA, TGFB3, GLI3, IL10, SHH, TGFB1, IL11, TGFB2, CDKN2A, ANG, RHOA, PRKACA, NOS2, TRPV6, KCNQ1, FGF2, IL1A, SYK, ADAM9, PRKCA, KHDRBS1, CD40, INHA, CDK5, FLNA, OSM, INHBB, SSTR5, VEGFC, INHBA, TNF, NFKBIA, ADRBK1, CDH1, KRT20, TCF7L2, LIF, INS, TRAF6, EGF, APC, BMP4, IL6, TGFBR1, CREB1, SMAD4, SMAD3, IGF2, SIRT1, LEP, KCNN4, NEDD4, GSK3B, NTRK2, NEUROD1, BMPR1A	1050	248	13528	3.0651	5.41781e-11	2.55573e-13	2.27596e-11
GOTERM_BP_FAT	GO:0042113~B cell activation	31	2.82847	1.30034e-14	XRCC4, NBN, ONECUT1, PRKDC, MLH1, TPD52, ITGB1, IL10, IL11, VCAM1, BCL2, CD24, ERCC1, PIK3R1, IL4, MSH6, KLF6, PTPRC, IKZF1, MSH2, TP53, LIG4, CD40, PRKCD, FOXP1, HDAC5, HDAC4, IFNB1, BAX, ADAM17, HSPD1	1050	76	13528	5.25524	5.81545e-11	2.73004e-13	2.4436e-11
GOTERM_CC_FAT	GO:0043235~receptor complex	37	3.37591	1.32948e-14	OSMR, IL6ST, ERBB3, ERBB2, CSF1, ITGB4, TLR4, ITGB2, ITGB3, ITGB1, ACVR1B, ITGAV, ZAP70, INSR, GHR, SYK, CSF1R, IRAK1, IL6, TGFBR1, TGFBR2, SMAD3, ITGA2, ITGA3, IL6R, IRS1, OSM, ADRB2, ITGA6, ITGA5, RIPK1, ITGA7, HSPD1, BMPR1B, ENG, CD14, ACVR1	912	116	12782	4.47041	7.56728e-12	4.45088e-13	1.95288e-11
GOTERM_BP_FAT	GO:0001558~regulation of cell growth	51	4.65328	1.46651e-14	NRP1, IGFBP7, BCAR1, PPARG, TP63, TGFB1, TGFB2, AKT1, ACVR1B, DAB2, CDKN2A, CD44, APOE, CDKN2C, ILK, NRG1, FGF2, MAP2K5, CYR61, ADAM10, SOCS2, LIMK1, TP53, RB1, ESR2, VEGFB, INHBA, DDR1, EP300, ADAM17, ALOX12, PML, EGLN2, SFN, INS, PTK2B, BCL2, ENO1, SPP1, TGFBR1, SMAD4, SMAD3, IGF2, NTN1, TP73, CDKN1A, CDKN1B, IGFBP1, IGFBP2, IGFBP3, IGFBP4, IGFBP5	1050	194	13528	3.38698	6.56102e-11	3.06644e-13	2.75668e-11
GOTERM_MF_FAT	GO:0003677~DNA binding	276	25.1825	1.6922e-14	XRCC5, XRCC4, XRCC3, XRCC2, CDX2, STAT5A, XRCC6, STAT5B, XRCC1, CTNNB1, PGR, FLI1, RARA, CREB3L4, RARB, CRY1, PITX3, PITX1, TWIST1, RXRB, YY1, RXRA, LIG1, MECP2, POLB, LIG4, MECOM, PPARGC1A, HES1, NME2, MSX1, RFC4, NME1, JUN, PRDM2, PIAS1, DEAF1, HOXA11, HOXB13, MYBL2, TCF21, RPS27, ACD, LHX1, LHX3, NKX2-1, DNMT3B, NR1H3, KLF5, RECQL4, DNMT3A, KLF6, ESRRA, SMAD9, IKZF1, SMAD7, ESRRB, TP53BP1, CRE…	1010	2331	12983	1.52202	1.91367e-11	9.5679e-13	2.70894e-11
KEGG_PATHWAY	hsa04060:Cytokine-cytokine receptor interaction	81	7.39051	1.77835e-14	PDGFB, OSMR, IL6ST, PDGFA, LEPR, TGFB3, FASLG, CXCL12, TGFB1, IL10, IL11, CXCL10, TGFB2, ACVR1B, TNFRSF11B, TNFRSF11A, CXCR4, PDGFC, FAS, IL1A, CSF2RA, GHR, EGFR, LIFR, CD40, IL6R, IFNAR1, OSM, TNFRSF10A, VEGFB, INHBB, VEGFC, ACVR2A, INHBA, ACVR2B, TNFRSF10B, CCR5, TNFSF13B, IFNB1, TNFRSF10D, CX3CR1, VEGFA, PDGFRA, PDGFRB, NGFR, ACVR1, CXCL1, CCL2, TNF, CXCL5, CSF1, CCR1, BMPR2, KIT, CX3CL1, CCL5…	664	262	5085	2.36759	2.78888e-12	1.26787e-13	2.13829e-11
GOTERM_BP_FAT	GO:0006979~response to oxidative stress	46	4.19708	2.64781e-14	HNF1A, ERBB4, PTGS2, CLU, SNCA, PML, TLR4, ADRBK1, BCL2L1, PRDX3, CCL5, TPM1, PXN, FOS, ERCC6, PTK2B, APOE, BCL2, PPP2CB, SERPINE1, CAT, SEPP1, NQO1, ETV5, ERCC1, ADAM9, ERCC2, PRKCA, TXNIP, EGFR, MAP2K1, EPAS1, RELA, MMP14, STAT1, SOD1, PARK7, SOD2, SDC1, EP300, HIF1A, JUN, PEBP1, TXNRD2, COL1A1, HDAC6	1050	164	13528	3.61375	1.18297e-10	5.50227e-13	4.97047e-11
GOTERM_BP_FAT	GO:0002684~positive regulation of immune system process	57	5.20073	2.67595e-14	CADM1, IL6ST, STAT5A, BCAR1, STAT5B, F2RL1, CRP, TLR2, TLR3, PTPN22, TLR4, PNP, CXCL12, AQP3, TGFB1, TGFB2, B2M, MAP3K7, MYD88, RARA, NOS2, SYK, IRAK1, ICAM1, ADAM10, RELA, IL6R, CD40, MAPK1, EREG, TNFSF13B, IFNB1, VEGFA, ADAM17, CLU, NFKBIA, TAC1, CD74, VCAM1, STAT6, ZAP70, SH2B2, CD24, TRAF6, THBS1, IL4, PTPRC, IL6, IKZF1, TGFBR2, ITGA2, BAD, FOXP1, CD55, CDKN1A, FYN, HSPD1	1050	238	13528	3.08562	1.19788e-10	5.54556e-13	5.03264e-11
UP_SEQ_FEATURE	short sequence motif:Nuclear localization signal	58	5.29197	2.74767e-14	BMI1, NBN, HNF1A, FOXA2, EZH1, NFKB1, FOXO3, PAWR, PDX1, PDCD4, PGR, PCGF2, PAK2, PITX3, PITX1, WWOX, AIFM1, PIK3C2A, RELA, RELB, HNRNPA2B1, RING1, TLE3, TLE1, RB1, IFI16, TLE2, MECOM, PTHLH, HIF1A, SENP1, XPC, EP300, MDM2, PIAS1, DEAF1, LMNB1, CTNND1, MYBL2, TCF7L2, ERCC5, ERCC6, NPM1, PER1, PER3, ERCC4, ERCC1, ERCC2, LMNA, BRIP1, CDKN1C, CDKN1A, CDKN1B, POLD1, FABP4, NEUROD1, DNMT1, PARP1	1094	325	19113	3.11786	9.8913e-11	8.99214e-12	5.0393e-11
GOTERM_BP_FAT	GO:0032869~cellular response to insulin stimulus	29	2.64599	2.77628e-14	ERBB3, GRB2, BCAR1, PPARG, PRKDC, FOXO1, FOXO4, AKT1, IGF1R, PDPK1, EIF4EBP1, INS, SH2B2, SHC1, PIK3R3, INSR, PIK3R1, GHR, AKT2, IRS2, PTPN2, RXRA, IGF2, STAT1, IRS1, HDAC5, CCND2, PTPN1, IGFBP1, PARP1	1050	68	13528	5.49457	1.24262e-10	5.72653e-13	5.22027e-11
GOTERM_BP_FAT	GO:0050730~regulation of peptidyl-tyrosine phosphorylation	29	2.64599	2.77628e-14	PRKCZ, CAV1, PDGFB, PDGFA, IL6ST, ITGB2, TLR4, IL11, LIF, INS, PDGFC, CD24, EGF, EPO, GHR, SYK, IL4, EGFR, PRKCA, PTPRC, IL6, IGF1, IGF2, IL6R, PRKCE, PRKCD, OSM, PDGFRB, MTOR, TNK2	1050	68	13528	5.49457	1.24262e-10	5.72653e-13	5.22027e-11
GOTERM_BP_FAT	GO:0003002~regionalization	51	4.65328	2.82596e-14	BMI1, HNF1B, NOG, FOXA2, PAX6, TP63, GLI2, GLI3, SHH, GLI1, CTNNB1, WNT1, HOXC8, PCGF2, PROP1, PAX7, GSC, YY1, RING1, LEF1, HES1, CTNNBIP1, MIB1, ACVR2A, HHEX, ACVR2B, CRKL, EP300, HOXA11, BMPR2, PRKDC, ZBTB16, HOXA1, ACD, LHX1, NKX2-1, NKX3-1, APC, BMP4, TBX3, HTT, TGFBR1, SMAD4, SMAD2, EN1, ATM, NOTCH1, NEUROD1, PBX1, BMPR1B, BMPR1A	1050	197	13528	3.3354	1.26747e-10	5.81424e-13	5.32463e-11
GOTERM_BP_FAT	GO:0051384~response to glucocorticoid stimulus	31	2.82847	2.9812e-14	CAV1, A2M, TNF, CCL2, PTGS2, IGFBP7, CCL5, IL10, CCNE1, FOS, KRAS, BCL2, FAS, INSR, ADAM9, GHR, BMP4, PRKCA, IL6, MAP2K1, RXRA, IL6R, JUNB, PPARGC1B, SDC1, CDKN1A, CCND1, EP300, PEBP1, FABP4, IGFBP2	1050	78	13528	5.12049	1.33706e-10	6.10512e-13	5.61773e-11
GOTERM_BP_FAT	GO:0007584~response to nutrient	42	3.83212	3.37165e-14	CAV1, A2M, CCL2, PTGS2, IL6ST, PDGFA, IGFBP7, PPARG, TTPA, TIMP3, PTEN, AQP3, TGFB1, SHH, CCNE1, VDR, TNFRSF11B, CDKN2B, CD44, GSN, BCL2, DAD1, RARA, ANGPT1, INSR, SPP1, BMP4, MUC1, BMP2, RELA, RXRA, TGFBR2, BRCA2, ITGA2, STAT1, CCND1, MTOR, ALOX5, COL1A1, LRP2, IGFBP2, BMP7	1050	140	13528	3.86514	1.51102e-10	6.86784e-13	6.34826e-11
GOTERM_CC_FAT	GO:0031988~membrane-bounded vesicle	93	8.4854	3.8927e-14	HSP90AB1, GNA13, A2M, PDGFB, CADM1, PDGFA, TGFB3, FASLG, GJA1, TGFB1, SHH, TGFB2, PDPK1, BDNF, DAB2, SLC2A1, SERPINA1, MLANA, KLK13, AKT2, EGFR, BSG, HSP90AA1, MYO6, ADAM10, ACTN4, SEMG1, PIK3C2A, PIK3C2B, RAB4A, SEMG2, CFTR, MMP14, VEGFB, VEGFC, IGF2R, VEGFA, PLA2G2A, MDM2, PEBP1, SIAH1, CTSB, BIN1, DST, COPE, CAV2, GANAB, GRB2, TH, CLU, ITGB3, KIT, ITGB1, TIMP1, CD9, FGG, FGA, ALB, FGB, RAC1, F…	912	568	12782	2.29477	2.21343e-11	1.22968e-12	5.7121e-11
GOTERM_BP_FAT	GO:0031099~regeneration	29	2.64599	4.33399e-14	CCL2, PPARG, TIMP3, TGFB1, LIF, CCNE1, FGA, ATIC, GSN, BCL2, PAX7, SERPINE1, ANGPT1, CCNA2, SOCS3, RXRA, TGFBR1, LIFR, IGF1, PLAUR, CCNB1, NOTCH2, CDKN1A, CCND1, NOTCH1, VCAN, IGFBP1, LRP2, PLAU	1050	69	13528	5.41493	1.93848e-10	8.77187e-13	8.1446e-11
GOTERM_CC_FAT	GO:0031093~platelet alpha granule lumen	22	2.0073	4.45988e-14	A2M, ACTN4, CLU, TGFB3, IGF1, SPARC, HGF, TGFB1, TIMP1, TGFB2, VEGFB, VEGFC, FGG, FGA, ALB, FGB, VEGFA, SERPINA1, EGF, THBS1, FIGF, FN1	912	41	12782	7.52043	2.53504e-11	1.33427e-12	6.54254e-11
SP_PIR_KEYWORDS	heterodimer	31	2.82847	4.56502e-14	CGA, HNF1A, S100A8, PPARG, S100A9, ITGB4, ITGB2, ITGB1, B2M, FOS, ITGAV, PPP3CC, FN1, CAPNS1, HLA-A, ITGA2, ITGA3, HLA-C, INHA, HLA-B, HGF, CAPN1, INHBB, INHBA, HIF1A, LRP1, ITGA6, ITGA5, PDGFRB, NGFR, PLAU, GSTP1	1095	103	19235	5.28692	3.0846e-11	8.5687e-13	6.84897e-11
SP_PIR_KEYWORDS	transferase	149	13.5949	4.77646e-14	AURKA, PRKG1, PNP, FDFT1, MAP3K7, GSTM3, CSNK2A1, ILK, PIK3CA, PRKACA, PRKACB, MAP2K7, INSR, MAP2K6, MAP2K5, SYK, PIK3CG, EGFR, RET, ROCK1, BRAF, PIK3CB, PIK3CD, WNK1, PIM1, POLB, PIM2, MAPK1, NME2, EP300, NME1, MAPK3, PDGFRA, PDGFRB, CAMK1, PRDM2, FGFR2, FGFR1, FGFR4, ERBB4, MVD, FGR, ERBB3, ERBB2, BMPR2, CHEK1, ADRBK1, CHEK2, MAPKAPK2, EPHB3, MST4, SRC, EPHB2, IRAK4, PTK2, TEK, ZAP70, LMTK2, GN…	1095	1394	19235	1.87759	3.2272e-11	8.72191e-13	7.16538e-11
GOTERM_BP_FAT	GO:0043524~negative regulation of neuron apoptosis	25	2.28102	5.21006e-14	XRCC4, HRAS, XRCC2, ERBB3, WFS1, SNCA, TGFB3, PRDX3, BCL2L1, BDNF, KRAS, BCL2, ILK, RHOA, ROCK1, MSH2, HTT, NR4A2, LIG4, SOD1, TP73, SOD2, NRAS, BAX, F2R	1050	51	13528	6.31559	2.33115e-10	1.05005e-12	9.79439e-11
GOTERM_MF_FAT	GO:0016564~transcription repressor activity	67	6.11314	6.47822e-14	E2F1, PPARD, CDX2, HNF1A, THRB, ELF3, PPARG, EZH2, TP63, NFKB1, CTCF, PAWR, PAX3, KDM1A, HOXC8, AES, EED, KHDRBS1, CTBP2, MTA2, YY1, RELB, RING1, MECP2, MLXIPL, TLE1, RB1, IFI16, MBD2, JUNB, HES1, HHEX, MSX1, NCOA2, IFNB1, MDM2, PIAS1, PML, ZBTB16, TCF7L2, SUFU, NR2C1, SKIL, DNMT3B, ENO1, ZBTB7A, BMP2, TBX3, IKZF1, HTT, PHB, SMAD3, SIRT1, FOXP1, HDAC5, CDKN1C, HDAC4, HDAC3, HDAC2, ATF3, ID2, TRPS…	1010	316	12983	2.72547	7.35252e-11	3.5012e-12	1.04083e-10
GOTERM_BP_FAT	GO:0043388~positive regulation of DNA binding	29	2.64599	6.69412e-14	TNF, TLR2, TLR3, TLR4, PRDX3, IL10, TGFB1, SHH, ACD, KRAS, MYD88, NPM1, CAT, ERCC2, IL4, IRAK1, ICAM1, IL6, RELA, ITGA2, HDAC5, HDAC4, NME2, EP300, NCOA3, NME1, RIPK1, TGFBR3, IKBKB, SMARCA4	1050	70	13528	5.33758	2.99719e-10	1.34404e-12	1.25921e-10
GOTERM_BP_FAT	GO:0019221~cytokine-mediated signaling pathway	29	2.64599	6.69412e-14	TNF, CCL2, IL6ST, STAT5A, CCR1, LEPR, STAT5B, KIT, CX3CL1, IRAK4, STAT6, KRAS, SH2B2, IL1A, CEBPA, KLF6, IRAK1, IL6, RELA, LIFR, BAD, IL6R, STAT1, STAT3, LEP, KRT18, EREG, RIPK1, JAK1	1050	70	13528	5.33758	2.99719e-10	1.34404e-12	1.25921e-10
GOTERM_BP_FAT	GO:0030522~intracellular receptor-mediated signaling pathway	30	2.73723	6.8156e-14	RBM4, PML, FHL2, EGLN2, CTNNB1, PGR, CCNE1, VDR, RARA, NOS2, RNF14, AR, FLT1, RXRA, ESR1, RB1, ESR2, PPARGC1A, BRCA1, PPARGC1B, NCOA1, NCOA2, NCOA3, NEDD4, NCOA4, PIAS1, TGFB1I1, CARM1, RBM14, PMEPA1, MED1	1050	75	13528	5.15352	3.05187e-10	1.36247e-12	1.2822e-10
INTERPRO	IPR017442:Serine/threonine protein kinase-related	65	5.93066	7.24465e-14	AURKA, PRKG1, MAP3K7, AKT1, ACVR1B, PDPK1, CSNK2A1, PAK2, PRKACA, PRKACB, MAP2K7, MAP2K6, CHUK, AKT3, AKT2, MAP2K5, PRKCA, IRAK1, CDK1, BRAF, ROCK1, LIMK1, PIM1, WNK1, CDK6, PIM2, PRKCE, PRKCD, CDK5, CDK2, DAPK1, PRKCB, PRKD1, MAPK1, ACVR2A, ACVR2B, MAST2, RIPK1, HIPK3, MAPK3, CAMK1, MAP3K14, ACVR1, PRKCZ, BMPR2, ADRBK1, CHEK1, MAPKAPK2, CHEK2, MST4, IRAK4, MAP3K1, MAP2K1, TGFBR1, MAP2K4, RAF1, R…	1074	359	16659	2.80843	1.23753e-10	2.06255e-11	1.22335e-10
KEGG_PATHWAY	hsa04810:Regulation of actin cytoskeleton	70	6.38686	8.94094e-14	GNA13, HRAS, FGF7, PDGFB, FGF9, PDGFA, BCAR1, GNA12, PAK2, GSN, TIAM1, RHOA, PIK3CA, PDGFC, FGF1, CSK, FGF2, FGF3, EGFR, PIK3CG, BRAF, ROCK1, ACTN4, LIMK1, PIK3CB, PIK3CD, MAPK1, PPP1CA, CRKL, CHRM3, MAPK3, F2, PDGFRA, PDGFRB, FGFR2, FGFR1, FGFR4, APC2, ITGB4, ITGB2, ITGB3, ITGB1, PXN, PTK2, KRAS, EZR, INS, RAC3, SOS1, ITGAV, RAC1, PIK3R5, PIK3R3, EGF, PIK3R1, FN1, APC, VAV3, MAP2K1, RAF1, ITGA2,…	664	215	5085	2.49335	1.40316e-11	6.10068e-13	1.0757e-10
GOTERM_BP_FAT	GO:0045786~negative regulation of cell cycle	31	2.82847	9.72073e-14	PML, PDCD4, TGFB1, CDKN2A, BCL2, RUNX3, DLG1, APC, BMP4, EGFR, BMP2, CREB3, GMNN, TP53, SMAD3, CDK6, RB1, INHA, CDK5, ATM, INHBA, CDKN1A, HDAC3, CDKN1B, HDAC2, MAD2L1, HDAC1, ETS1, NGFR, BMP7, SMARCA4	1050	81	13528	4.93084	4.35413e-10	1.93512e-12	1.82931e-10
GOTERM_BP_FAT	GO:0033273~response to vitamin	28	2.55474	9.74878e-14	CCL2, PTGS2, PDGFA, IGFBP7, PPARG, TIMP3, TGFB1, SHH, AQP3, CCNE1, VDR, CD44, GSN, BCL2, RARA, ANGPT1, INSR, SPP1, MUC1, BMP4, BMP2, RXRA, RELA, ITGA2, CCND1, LRP2, BMP7, IGFBP2	1050	66	13528	5.46586	4.36407e-10	1.93101e-12	1.83342e-10
GOTERM_BP_FAT	GO:0070271~protein complex biogenesis	90	8.21168	1.01451e-13	E2F3, HRAS, PEX5, TP63, GJA1, MLH1, TGFB1, TAPBP, CTNNB1, PAK2, ANG, GSN, ILK, CASP8, PDGFC, ANGPT1, CAT, FAS, NRG1, INSR, MYC, TUBB3, SYK, IRAK1, HSP90AA1, BRAF, TP53, CD40, MBD2, PPARGC1A, IRS1, HMGA1, CDK5, FLNA, RAD51, JUP, ADRB2, MDM2, PEBP1, AMFR, MED1, CAV2, PRKCZ, CAV1, REPS2, APC2, GRB2, FKBP4, DAG1, PML, CDH1, CDH2, PXN, SRC, CD74, MIF, IGF1R, LPXN, PTK2, FGG, FGA, CSE1L, FGB, PTK2B, MA…	1050	505	13528	2.29612	4.54301e-10	2.00129e-12	1.9087e-10
GOTERM_BP_FAT	GO:0006461~protein complex assembly	90	8.21168	1.01451e-13	E2F3, HRAS, PEX5, TP63, GJA1, MLH1, TGFB1, TAPBP, CTNNB1, PAK2, ANG, GSN, ILK, CASP8, PDGFC, ANGPT1, CAT, FAS, NRG1, INSR, MYC, TUBB3, SYK, IRAK1, HSP90AA1, BRAF, TP53, CD40, MBD2, PPARGC1A, IRS1, HMGA1, CDK5, FLNA, RAD51, JUP, ADRB2, MDM2, PEBP1, AMFR, MED1, CAV2, PRKCZ, CAV1, REPS2, APC2, GRB2, FKBP4, DAG1, PML, CDH1, CDH2, PXN, SRC, CD74, MIF, IGF1R, LPXN, PTK2, FGG, FGA, CSE1L, FGB, PTK2B, MA…	1050	505	13528	2.29612	4.54301e-10	2.00129e-12	1.9087e-10
GOTERM_BP_FAT	GO:0032582~negative regulation of gene-specific transcription	24	2.18978	1.07887e-13	PPARA, BMP2, IKZF1, SMAD7, RXRA, PPARG, SMAD3, NFKB1, CDKN1C, HDAC5, HES1, HDAC4, KDM1A, HHEX, VDR, HDAC3, HDAC2, AES, CDKN1B, HDAC1, SMARCA2, ENG, NCOR2, SMARCA4	1050	48	13528	6.4419	4.8313e-10	2.11897e-12	2.02982e-10
GOTERM_BP_FAT	GO:0030098~lymphocyte differentiation	35	3.19343	1.11197e-13	XRCC4, ONECUT1, STAT5A, STAT5B, PRKDC, PTPN22, TPD52, ITGB1, CD74, IL10, TGFB1, IL11, CTNNB1, VCAM1, BCL2, ZAP70, FAS, CD24, PIK3R1, SYK, APC, EGR1, IL4, KLF6, PTPRC, IKZF1, MSH2, RELB, TP53, LIG4, FOXP1, HDAC5, HDAC4, BAX, ADAM17	1050	103	13528	4.37799	4.98041e-10	2.17482e-12	2.09244e-10
GOTERM_BP_FAT	GO:0007050~cell cycle arrest	35	3.19343	1.11197e-13	NBN, PML, FOXO4, TCF7L2, TGFB1, TGFB2, CDKN2A, CDKN2B, CDKN2C, ILK, PKD1, THBS1, MYC, MAP2K6, CUL1, APC, KHDRBS1, IL8, MSH2, TP53, SMAD3, RB1, INHA, CDKN3, TP73, CDKN1C, INHBA, NOTCH2, PA2G4, CDKN1A, CDKN1B, RASSF1, GADD45A, DST, TP53INP1	1050	103	13528	4.37799	4.98041e-10	2.17482e-12	2.09244e-10
GOTERM_CC_FAT	GO:0005576~extracellular region	227	20.7117	1.15846e-13	CGA, NOG, A2M, IL6ST, PGC, FST, SHH, B2M, BDNF, APOD, CD44, ISG15, APOE, SERPINE1, FAS, ADAM9, LIFR, CD40, PLAUR, VEGFB, VEGFC, IFNB1, F3, ST14, F2, VEGFA, PLA2G2A, ADAMTS1, WFDC2, DEAF1, GC, ERBB3, ERBB2, ELN, DAG1, LIF, IL17A, EPHB6, INS, LAMB1, SPP1, BMP4, COL18A1, BMP2, LGALS3, LGALS1, LGALS8, HGF, AGER, ACPP, LAMA1, LAMA3, LAMA5, TGFBR3, AREG, BMP7, ENG, PLAU, BMP6, FGF7, NRP1, MSR1, FGF9, M…	912	2010	12782	1.58283	6.57723e-11	3.28859e-12	1.69742e-10
GOTERM_BP_FAT	GO:0010552~positive regulation of specific transcription from RNA polymerase II promoter	26	2.37226	1.17111e-13	PPARG, XRCC6, PRKDC, NFKBIA, TCF7L2, SRF, CTNNB1, GATA2, MAP3K1, NR1H3, CEBPA, CREB1, TP53, MLXIPL, SMAD3, HDAC5, HES1, HDAC4, HHEX, NOTCH1, HDAC2, HDAC1, ETS1, SMARCA2, ENG, SMARCA4	1050	57	13528	5.87683	5.24384e-10	2.27995e-12	2.20313e-10
GOTERM_MF_FAT	GO:0010843~promoter binding	26	2.37226	1.22163e-13	XRCC5, HNF1A, XRCC6, CTCF, NFKB1, SRF, WT1, CTNNB1, KDM1A, VDR, FOS, NKX2-1, ETV5, CEBPA, SREBF1, IKZF1, SMAD7, RXRA, SMAD4, TP53, ESR1, SMAD3, SMAD2, HDAC5, HDAC4, JUN	1010	57	12983	5.86344	1.38489e-10	6.29496e-12	1.96043e-10
GOTERM_BP_FAT	GO:0048589~developmental growth	32	2.91971	1.2847e-13	CGA, NBN, PPARD, PTGS2, HOXA11, FOXO3, GLI2, TIMP3, GLI3, SHH, AKT1, CCNE1, FGA, GSN, BCL2, PAX7, SERPINE1, BMP4, SOX10, ESRRB, BRCA2, IGF1, PLAUR, CCNB1, NOTCH2, NOTCH1, EREG, IGFBP1, BMPR1B, PLAU, SMARCA4, IGFBP5	1050	87	13528	4.73887	5.75083e-10	2.48956e-12	2.41607e-10
GOTERM_BP_FAT	GO:0050921~positive regulation of chemotaxis	19	1.73358	1.36048e-13	PRKCA, IL6, ADAM10, PDGFB, IL16, IL8, CREB3, F2RL1, SMAD3, ITGA2, IL6R, CXCL12, AGER, TGFB1, KDR, F3, VEGFA, ADAM17, THBS1	1050	29	13528	8.44112	6.08882e-10	2.62446e-12	2.55806e-10
GOTERM_CC_FAT	GO:0044459~plasma membrane part	243	22.1715	1.52985e-13	HRAS, PTGS2, CADM1, IL6ST, OSMR, UTRN, AQP1, AQP3, CTNNB1, B2M, CD44, APOE, ILK, FAS, ADAM9, SYK, EFNB2, LIFR, CD40, LIG4, CTNNA1, CTNNA2, JUP, SSTR5, CCR5, CD34, F3, CX3CR1, ST14, PDGFRA, PDGFRB, TGFB1I1, CDK5R1, ERBB4, ERBB3, ERBB2, PTH1R, DAG1, MME, ADRBK1, BCL2L1, EPHB3, CD74, PXN, EPHB2, EPHB6, KRAS, RAC1, ZAP70, LAMB1, CNKSR1, SMAD7, TGFBR1, PHB, TGFBR2, KCNK1, AGER, KCNK3, EPHA2, KDR, NOTC…	912	2203	12782	1.54595	8.68976e-11	4.13802e-12	2.24254e-10
KEGG_PATHWAY	hsa04910:Insulin signaling pathway	52	4.74453	1.53961e-13	HRAS, FOXO1, AKT1, PDPK1, EIF4EBP1, PIK3CA, PRKACA, SHC1, PRKACB, INSR, AKT3, AKT2, PIK3CG, IRS2, SOCS2, BRAF, PIK3CB, SOCS3, PIK3CD, IRS1, PPARGC1A, MAPK1, PPP1CA, CRKL, MAPK3, PRKCZ, GRB2, HK2, ELK1, KRAS, INS, SOS1, FASN, PIK3R5, SH2B2, PIK3R3, PIK3R1, SREBF1, MAP2K1, CBL, ACACA, RAF1, IGF2, BAD, NRAS, GSK3B, ARAF, RHEB, MTOR, PTPN1, IKBKB, CRK, EIF4E2	664	135	5085	2.9498	2.41761e-11	1.00731e-12	1.85341e-10
GOTERM_MF_FAT	GO:0004714~transmembrane receptor protein tyrosine kinase activity	28	2.55474	1.58122e-13	FGFR2, FGFR1, FGFR4, NRP1, ERBB4, ERBB3, ERBB2, KIT, EPHB3, EPHB2, IGF1R, EPHB6, TEK, INSR, CSF1R, EGFR, RET, FLT1, FLT4, MET, IRS1, EPHA2, KDR, DDR1, IGF2R, NTRK2, PDGFRA, PDGFRB	1010	67	12983	5.37201	1.79281e-10	7.79476e-12	2.53786e-10
GOTERM_BP_FAT	GO:0008361~regulation of cell size	51	4.65328	1.84692e-13	E2F4, NRP1, PDGFB, PPARG, TGFB3, TP63, TGFB1, TGFB2, AKT1, ACVR1B, DAB2, CDKN2A, CDKN2C, ILK, NRG1, FGF2, MAP2K5, AR, ADAM10, LIMK1, TP53, RB1, ESR2, INHBA, EP300, ADAM17, ALOX12, FGFR2, FGFR1, FHL1, PML, SFN, INS, PTK2B, BCL2, NPM1, ENO1, SPP1, CREB1, TGFBR1, SMAD4, SMAD3, IGF2, DDX5, NTN1, TP73, NOTCH2, CDKN1A, CDKN1B, TGFBR3, IGFBP1, MTOR	1050	206	13528	3.18968	8.27086e-10	3.54972e-12	3.47489e-10
GOTERM_BP_FAT	GO:0007610~behavior	85	7.75547	2.09661e-13	SNCG, HRAS, CASR, PTGS2, PDGFB, IL16, PDGFA, WFS1, LEPR, UCHL1, SNCA, S100A9, CXCL12, PTEN, IL10, CXCL10, TGFB2, EDNRB, FOS, BDNF, HTRA2, ROBO1, CXCR4, POU4F1, SEPP1, PITX3, FGF2, CYR61, SYK, EGR1, PRKCA, MYO6, PIK3CB, ESR2, IL6R, MBD2, CDK5, PLAUR, OSM, MAPK1, CCR5, JUN, CX3CR1, PDGFRB, PEBP1, CXCL1, PRKCZ, CCL2, CXCL5, CCR1, TH, TAC1, ITGB2, KIT, CX3CL1, CCL5, CCL4, EPHB2, NPAS2, KRAS, BCL2, RA…	1050	469	13528	2.33502	9.38424e-10	4.01035e-12	3.94262e-10
GOTERM_BP_FAT	GO:0010332~response to gamma radiation	17	1.55109	2.23426e-13	XRCC4, PTPRC, CAV1, CCL2, XRCC2, SOCS3, TP53, PML, BRCA2, PRKDC, IL6R, LIG4, SOD2, ERCC6, FANCD2, BAX, BCL2	1050	23	13528	9.52282	1.00006e-09	4.2556e-12	4.20153e-10
GOTERM_BP_FAT	GO:0051099~positive regulation of binding	30	2.73723	2.24033e-13	TNF, CALD1, TLR2, TLR3, TLR4, PRDX3, IL10, TGFB1, SHH, ACD, KRAS, MYD88, NPM1, CAT, ERCC2, IL4, IRAK1, ICAM1, IL6, RELA, ITGA2, HDAC5, HDAC4, NME2, EP300, NCOA3, NME1, RIPK1, TGFBR3, IKBKB, SMARCA4	1050	78	13528	4.95531	1.00304e-09	4.25016e-12	4.21407e-10
GOTERM_BP_FAT	GO:0050679~positive regulation of epithelial cell proliferation	22	2.0073	2.37178e-13	EGFR, NOG, FGF7, ERBB4, FGF9, ERBB2, IGF1, TGFB1, FOXP1, KDR, LAMA1, VEGFC, NME2, CCND2, NME1, GRN, VEGFA, TGFA, LAMB1, FGF1, FGF2, MAP2K5, BMPR1A	1050	41	13528	6.91326	1.06169e-09	4.47975e-12	4.46043e-10
GOTERM_CC_FAT	GO:0031410~cytoplasmic vesicle	99	9.03285	2.37658e-13	GNA13, A2M, CADM1, PDGFB, PDGFA, TLR1, TGFB3, TGFB1, SHH, TGFB2, BDNF, DAB2, SLC2A1, EGFR, BSG, MYO6, ACTN4, SEMG1, SEMG2, VEGFB, MIB1, VEGFC, VEGFA, PLA2G2A, ADAMTS1, BIN1, DST, CAV2, CAV1, CLU, ITGB3, ITGB1, TIMP1, FGG, FGA, ALB, FGB, RAC1, EGF, AXIN1, HIP1, FN1, SREBF1, P4HB, HTT, BRCA2, HGF, ATM, DVL1, SREBF2, NOTCH1, MYH11, HSPD1, PTPN1, HSP90AB1, GJA1, FASLG, PDPK1, SERPINA1, KCNQ1, MLANA, …	912	642	12782	2.16125	1.35013e-10	6.13698e-12	3.48432e-10
GOTERM_BP_FAT	GO:0010038~response to metal ion	39	3.55839	2.39452e-13	CASR, CAV1, PTGS2, SNCA, BCL2L1, PTEN, AQP3, CTNNB1, TNFRSF11B, FGG, FGA, GSN, PTK2B, FGB, BCL2, NOS3, SERPINA1, TFF1, NEDD4L, THBS1, INSR, ADAM9, TXNIP, EGFR, BSG, HTT, RXRA, LEF1, SOD1, SREBF2, CCND1, SDC1, EP300, NEDD4, ANXA11, KRT14, PEBP1, TXNRD2, IGFBP2	1050	129	13528	3.89511	1.07213e-09	4.50473e-12	4.50429e-10
GOTERM_BP_FAT	GO:0051248~negative regulation of protein metabolic process	48	4.37956	2.5043e-13	HSP90AB1, A2M, EIF2C2, SNCA, PAX5, NFKB1, IL10, SHH, TGFB1, EIF4EBP1, CDKN2A, ANG, SERPINA5, INSR, RPS27A, PRKCA, RELA, PRKCD, CDK5, FLNA, MAD2L1, PSME2, JUN, UBC, PEBP1, PSME3, PRKCZ, CAV1, PML, IGF2BP1, ANAPC10, ITGB3, TIMP3, TIMP1, SET, INS, ITGAV, THBS1, DNMT3B, PTPRC, SMAD7, CDC20, IGF2, BAX, DNMT1, IGFBP3, ENG, IGFBP5, HDAC6	1050	187	13528	3.30707	1.12134e-09	4.6918e-12	4.71112e-10
SP_PIR_KEYWORDS	DNA damage	43	3.92336	2.91589e-13	XRCC5, XRCC4, NBN, XRCC3, XRCC2, MGMT, XRCC6, PRKDC, MLH1, CHEK1, XRCC1, ERCC5, MUTYH, ERCC6, RAD21, PMS2, ERCC4, ERCC1, ERCC2, MSH6, MSH3, MSH2, TP53BP1, LIG1, TREX2, BRIP1, BRCA2, POLB, RAD9A, LIG4, RAD52, BRCA1, ATM, RAD51, ATRX, CCND1, XPC, TIMELESS, FANCD2, PARP1, CHAF1A, OGG1, GADD45A	1095	205	19235	3.68462	1.97084e-10	5.18641e-12	4.37617e-10
KEGG_PATHWAY	hsa04062:Chemokine signaling pathway	63	5.74818	3.46542e-13	HRAS, BCAR1, STAT5B, NFKB1, FOXO3, CXCL12, CXCL10, AKT1, CXCR4, TIAM1, RHOA, PIK3CA, SHC1, PRKACA, PRKACB, CSK, CHUK, AKT3, AKT2, PIK3CG, BRAF, ROCK1, PIK3CB, RELA, PIK3CD, PRKCD, PRKCB, MAPK1, CRKL, CCR5, MAPK3, CX3CR1, CXCL1, PRKCZ, CCL2, CXCL5, FGR, GRB2, CCR1, NFKBIA, ADRBK1, CX3CL1, CCL5, CCL4, PXN, PTK2, KRAS, PTK2B, SOS1, RAC1, PIK3R5, PIK3R3, PIK3R1, VAV3, MAP2K1, IL8, RAF1, STAT1, STAT3,…	664	187	5085	2.58001	5.44006e-11	2.17604e-12	4.17044e-10
GOTERM_BP_FAT	GO:0035270~endocrine system development	28	2.55474	3.54402e-13	CGA, HNF1B, HNF1A, ONECUT1, FOXA2, CLU, PAX6, CDH1, PDX1, GLI2, MDK, GLI1, KDM1A, GATA2, PROP1, PAX8, NKX2-1, PITX1, BMP4, IL6, TGFBR1, CREB1, IL6R, HES1, HHEX, CRKL, NEUROD1, PBX1	1050	69	13528	5.22821	1.58657e-09	6.61071e-12	6.66567e-10
SP_PIR_KEYWORDS	chromosomal rearrangement	51	4.65328	3.77469e-13	FHIT, PDGFB, FOXO1, PAX5, FOXO3, PAX3, FOXO4, TGFB2, CTNNB1, TOP1, FLI1, PAX7, RARA, NRG1, MYC, RET, DAB2IP, LIFR, MECP2, MECOM, HMGA1, NCOA1, CCND1, EP300, NCOA4, PDGFRB, COL1A1, FGFR1, LMNB1, PML, ABI1, ZBTB16, WT1, SRY, SET, BCL2, NPM1, ETV1, HIP1, MAF, ERG, CREB1, MET, CREBBP, TGFBR2, WHSC1, BIRC3, FOXP1, FBLN1, MYH11, PBX1	1095	279	19235	3.21103	2.55174e-10	6.54288e-12	5.66602e-10
GOTERM_BP_FAT	GO:0009894~regulation of catabolic process	33	3.01095	4.34686e-13	HSP90AB1, PPARA, TNF, GJA1, EGLN2, TIMP3, IL10, SHH, TIMP1, AKT1, INS, APOE, NEDD4L, INSR, ADAM9, AKT2, APC, IRS2, SMAD7, RELA, CST3, MLXIPL, IGF1, IGF2, ARNTL, PIM2, IRS1, FLNA, HDAC4, HIF1A, NEDD4, MDM2, FABP1, MTOR	1050	96	13528	4.42881	1.94594e-09	8.07443e-12	8.17546e-10
GOTERM_BP_FAT	GO:0032880~regulation of protein localization	40	3.64964	5.05658e-13	PRKCZ, TNF, CADM1, TGFB3, NFKBIA, CDH1, KRT20, CDH2, GLI3, IL10, TGFB1, SHH, TGFB2, AKT1, SUMO1, PDPK1, INS, ANG, BCL2, RHOA, PRKACA, EGF, TRAF6, PIK3R1, IL1A, ADAM9, APC, BMP4, IL6, TGFBR1, SMAD4, SMAD3, IGF2, CD40, CDK5, SIRT1, FLNA, KCNN4, VEGFC, GSK3B, BMPR1A	1050	138	13528	3.73444	2.26405e-09	9.35552e-12	9.51195e-10
SP_PIR_KEYWORDS	dna repair	41	3.74088	5.08921e-13	XRCC5, XRCC4, NBN, XRCC3, XRCC2, MGMT, XRCC6, PRKDC, MLH1, CHEK1, XRCC1, ERCC5, MUTYH, ERCC6, RAD21, PMS2, GAPDH, ERCC4, ERCC1, ERCC2, MSH6, MSH3, MSH2, TP53BP1, LIG1, TREX2, BRIP1, BRCA2, POLB, RAD9A, LIG4, RAD52, BRCA1, ATM, RAD51, ATRX, XPC, FANCD2, PARP1, CHAF1A, OGG1	1095	191	19235	3.77076	3.44034e-10	8.6009e-12	7.63911e-10
GOTERM_BP_FAT	GO:0048634~regulation of muscle development	24	2.18978	5.46814e-13	BMP4, NOG, TBX3, FGF9, TGFBR2, SMAD3, LEF1, TGFB1, HDAC5, HDAC4, HDAC3, NOTCH1, ADRB2, HDAC1, BCL2, ILK, UBC, NGFR, NRG1, IGFBP3, FGF2, RPS27A, TWIST1, ACVR1	1050	51	13528	6.06297	2.44796e-09	1.00739e-11	1.02846e-09
GOTERM_BP_FAT	GO:0052547~regulation of peptidase activity	31	2.82847	6.06902e-13	CAV1, TNF, MGMT, SNCA, PML, CDH1, SFN, PMAIP1, CDKN2A, CASP9, HSPA5, MYC, HIP1, CST3, TP53, SMAD3, NR4A1, BIRC5, BAD, STAT1, TNFRSF10A, TNFRSF10B, VCP, IFNB1, BBC3, BAX, F3, F2, CSTA, HSPD1, F2R	1050	86	13528	4.64416	2.71686e-09	1.11346e-11	1.14143e-09
GOTERM_BP_FAT	GO:0045778~positive regulation of ossification	17	1.55109	6.22185e-13	BMP4, BMP2, THRB, BMPR2, TGFB3, SMAD3, TGFB1, TGFB2, ACVR2A, ACVR2B, ADRB2, BMPR1B, BMP7, RUNX2, BMP6, BMPR1A, ACVR1	1050	24	13528	9.12603	2.78545e-09	1.13692e-11	1.17025e-09
GOTERM_BP_FAT	GO:0008637~apoptotic mitochondrial changes	19	1.73358	6.98335e-13	CLU, TP53, SMAD3, BCL2L1, PIM2, PMAIP1, SFN, TP73, SOD2, AKT1, CDKN2A, BBC3, SH3GLB1, JUN, BAX, BCL2, MAP3K1, CD24, MYC	1050	31	13528	7.89653	3.12642e-09	1.27091e-11	1.3135e-09
GOTERM_BP_FAT	GO:0050920~regulation of chemotaxis	19	1.73358	6.98335e-13	PRKCA, IL6, ADAM10, PDGFB, IL16, IL8, CREB3, F2RL1, SMAD3, ITGA2, IL6R, CXCL12, AGER, TGFB1, KDR, F3, VEGFA, ADAM17, THBS1	1050	31	13528	7.89653	3.12642e-09	1.27091e-11	1.3135e-09
GOTERM_BP_FAT	GO:0007346~regulation of mitotic cell cycle	42	3.83212	6.98821e-13	CAV2, MAD1L1, NBN, TNF, STAT5A, STAT5B, PML, ANAPC10, FOXO4, TGFB1, PIN1, CDKN2A, CDKN2B, INS, BCL2, TGFA, EGF, MYC, CCNA2, INSR, IL1A, DLG1, APC, EGFR, CDK1, CDC6, TP53, SMAD3, IGF1, BRCA2, IGF2, BIRC5, RB1, CDC25C, ATM, CDK2, CCND1, HDAC3, MAD2L1, EREG, PEBP1, MDM2, SMARCA4	1050	152	13528	3.56	3.12841e-09	1.26656e-11	1.31434e-09
GOTERM_BP_FAT	GO:0007155~cell adhesion	110	10.0365	7.64545e-13	CADM1, LMO7, CXCL12, CTNNB1, CD44, ROBO1, ILK, TGFBI, SYK, ADAM9, EGFR, RET, ROCK1, PIK3CB, CTNNA1, CTNNA2, JUP, HES1, RND3, NME2, CD34, NME1, CX3CR1, TGFB1I1, DST, CDK5R1, CCL2, ITGB4, ITGB2, ITGB3, CX3CL1, CCL5, SOX9, ITGB1, CCL4, PXN, SRC, ITGAV, RAC1, TEK, LAMB1, FN1, SPP1, COL18A1, ITGA2, ITGA3, MCAM, LAMA1, LAMA3, ITGA6, ITGA5, LAMA5, ITGA7, ENG, PPARD, NRP1, OPCML, CLDN3, IGFBP7, BCAR1, CL…	1050	700	13528	2.0246	3.42266e-09	1.38011e-11	1.43796e-09
GOTERM_BP_FAT	GO:0045667~regulation of osteoblast differentiation	22	2.0073	7.9759e-13	BMP4, BMP2, ESRRA, IL6, IL6ST, BMPR2, SMAD3, CDK6, IL6R, CTNNB1, ACVR2A, ACVR2B, JUND, GNAS, BMP7, BMPR1B, RUNX2, HDAC7, BMP6, APC, BMPR1A, ACVR1	1050	43	13528	6.59172	3.57078e-09	1.43405e-11	1.50019e-09
GOTERM_CC_FAT	GO:0016023~cytoplasmic membrane-bounded vesicle	88	8.0292	8.05853e-13	HSP90AB1, GNA13, A2M, CADM1, PDGFB, PDGFA, TGFB3, GJA1, FASLG, TGFB1, SHH, TGFB2, PDPK1, BDNF, DAB2, SLC2A1, SERPINA1, MLANA, KLK13, AKT2, EGFR, BSG, HSP90AA1, MYO6, ADAM10, ACTN4, SEMG1, PIK3C2A, PIK3C2B, RAB4A, SEMG2, CFTR, MMP14, VEGFB, VEGFC, IGF2R, VEGFA, PLA2G2A, MDM2, PEBP1, SIAH1, CTSB, BIN1, DST, COPE, CAV2, GANAB, TH, CLU, ITGB3, KIT, ITGB1, TIMP1, CD9, FGG, FGA, ALB, FGB, RAC1, FASN, H…	912	550	12782	2.24246	4.57694e-10	1.98997e-11	1.18118e-09
GOTERM_BP_FAT	GO:0022610~biological adhesion	110	10.0365	8.39487e-13	CADM1, LMO7, CXCL12, CTNNB1, CD44, ROBO1, ILK, TGFBI, SYK, ADAM9, EGFR, RET, ROCK1, PIK3CB, CTNNA1, CTNNA2, JUP, HES1, RND3, NME2, CD34, NME1, CX3CR1, TGFB1I1, DST, CDK5R1, CCL2, ITGB4, ITGB2, ITGB3, CX3CL1, CCL5, SOX9, ITGB1, CCL4, PXN, SRC, ITGAV, RAC1, TEK, LAMB1, FN1, SPP1, COL18A1, ITGA2, ITGA3, MCAM, LAMA1, LAMA3, ITGA6, ITGA5, LAMA5, ITGA7, ENG, PPARD, NRP1, OPCML, CLDN3, IGFBP7, BCAR1, CL…	1050	701	13528	2.02171	3.75817e-09	1.50326e-11	1.57891e-09
KEGG_PATHWAY	hsa04115:p53 signaling pathway	34	3.10219	9.42405e-13	CHEK1, PMAIP1, CHEK2, SFN, PTEN, CCNE1, CDKN2A, CASP9, CASP8, SERPINE1, RCHY1, FAS, THBS1, CDK1, TP53, IGF1, CDK6, ATM, CDK2, TP73, CCNB1, CDKN1A, CCND1, TNFRSF10B, CCND3, CCND2, SERPINB5, BBC3, BAX, CD82, MDM2, SIAH1, GADD45A, IGFBP3	664	68	5085	3.82907	1.4795e-10	5.69034e-12	1.1342e-09
GOTERM_BP_FAT	GO:0007565~female pregnancy	35	3.19343	9.51951e-13	PPARD, PTGS2, STAT5A, LEPR, FKBP4, IGFBP7, STAT5B, TGFB3, TTPA, TGFB1, LIF, VDR, FOS, HSF1, BCL2, SULT1E1, LAMB1, EPO, SPP1, MUC1, BSG, FLT1, TGFBR1, RXRA, TGFBR2, SOD1, JUNB, PTHLH, DDR1, THBD, GRN, GNAS, EPOR, IGFBP2, PLAU	1050	110	13528	4.09939	4.26168e-09	1.69788e-11	1.79046e-09
GOTERM_BP_FAT	GO:0032269~negative regulation of cellular protein metabolic process	46	4.19708	9.94123e-13	HSP90AB1, PRKCZ, EIF2C2, CAV1, A2M, SNCA, PML, PAX5, IGF2BP1, NFKB1, ANAPC10, ITGB3, TIMP3, TGFB1, SHH, IL10, TIMP1, EIF4EBP1, SET, CDKN2A, INS, ANG, SERPINA5, ITGAV, THBS1, INSR, DNMT3B, RPS27A, PRKCA, PTPRC, SMAD7, IGF2, CDC20, CDK5, PRKCD, MAD2L1, PSME2, JUN, BAX, UBC, PEBP1, DNMT1, PSME3, ENG, IGFBP3, HDAC6, IGFBP5	1050	180	13528	3.29253	4.45056e-09	1.7661e-11	1.86982e-09
GOTERM_BP_FAT	GO:0043405~regulation of MAP kinase activity	40	3.64964	1.07243e-12	CAV1, TNF, PDGFB, ERBB2, TGFB3, KIT, PDCD4, CD74, SPRY4, TGFB1, SPRY2, ERCC6, KRAS, CXCR4, PTK2B, APOE, MAP3K1, ILK, TGFA, SHC1, CD24, THBS1, EGF, FGF2, INSR, MAP2K6, GHR, SYK, EGFR, PRKCA, PTPRC, MAP2K1, PIK3CB, MET, HGF, SOD1, TP73, RIPK1, HIPK3, CBS	1050	141	13528	3.65498	4.80147e-09	1.89782e-11	2.01724e-09
GOTERM_BP_FAT	GO:0045787~positive regulation of cell cycle	25	2.28102	1.08623e-12	TNF, STAT5A, STAT5B, HCFC1, TGFB2, AKT1, INS, TGFA, EGF, INSR, IL1A, EGFR, TBX3, PIM1, BRCA2, IGF1, BIRC5, IGF2, CCND1, EREG, ID2, CCND3, CCND2, ADAM17, MDM2, PEBP1	1050	57	13528	5.65079	4.86311e-09	1.91461e-11	2.04313e-09
GOTERM_MF_FAT	GO:0008022~protein C-terminus binding	40	3.64964	1.13095e-12	XRCC5, XRCC4, HRAS, CADM1, ERBB2, XRCC6, VIM, PEX5, ZBTB16, PRDX3, SRC, CTNNB1, DAB2, ERCC6, PROP1, DYNLL1, PPP2CB, CSK, TOP2A, ERCC4, ERCC1, DLG1, ERCC2, MKI67, MSH2, IGFALS, CDC20, LIG4, SIRT1, PRKCD, SREBF2, RAD51, ATF4, SDC1, EP300, PIAS3, SMARCC1, SIAH1, BIN1, DST	1010	141	12983	3.64665	1.28254e-09	5.3439e-11	1.81555e-09
GOTERM_CC_FAT	GO:0016323~basolateral plasma membrane	47	4.28832	1.16446e-12	CAV2, CAV1, CADM1, ERBB4, ERBB3, ERBB2, BCAR1, PTH1R, ITGB4, FHL2, CDH1, AQP1, ITGB1, AQP3, PXN, CTNNB1, EPCAM, PTK2, CD44, PTK2B, ILK, SLC2A1, AFAP1, DLG1, ADAM9, EGFR, PTPRC, LIMK1, TGFBR1, MET, ANXA1, ITGA2, EVL, CFTR, TRIM25, LIG4, AGER, CTNNA2, TNS4, SDC1, LAMA3, TNS1, ITGA6, ITGA5, ADAM17, TGFB1I1, DST	912	203	12782	3.24493	6.61443e-10	2.75602e-11	1.70699e-09
GOTERM_BP_FAT	GO:0001817~regulation of cytokine production	46	4.19708	1.22634e-12	TNF, CADM1, IL6ST, STAT5A, STAT5B, TLR1, PPARG, TLR2, TLR3, IGF2BP1, TLR4, NFKB1, TGFB1, IL10, TLR9, TGFB2, MAP3K7, MYD88, HSF1, INS, RARA, CD24, THBS1, TRAF6, IL1A, SYK, IL6, CREB1, RELA, SMAD4, SMAD3, IGF2, CD40, INHA, IL6R, SOD1, IFNAR1, INHBB, INHBA, HIF1A, MAST2, EREG, ADAM17, HSPD1, HDAC7, CD14, F2R	1050	181	13528	3.27434	5.49038e-09	2.15309e-11	2.30668e-09
SP_PIR_KEYWORDS	developmental protein	96	8.75912	1.22824e-12	NOG, CDX2, NRP1, ELF3, CADM1, FOXA2, FGF9, PAX6, PAX5, TP63, PDX1, PAX3, JAG1, FOXO4, SHH, SPRY4, GLI1, KDM1A, WNT1, SPRY2, HOXC8, ANG, ROBO1, PAX7, PAX8, POU4F1, ANGPT1, PITX3, FGF1, ANGPT2, FGF2, PHC1, PITX1, TWIST1, GSC, EFNB2, OTX2, MECOM, SIX6, CTNNA2, ASCL1, HHEX, FAM48A, VEGFC, MSX1, TIMELESS, EREG, VEGFA, CAMK1, SIAH1, SEMA4D, STMN1, NGFR, BIN1, DEAF1, DCC, TSPY1, MCL1, HOXA11, FHL1, HOXB…	1095	779	19235	2.16477	8.3029e-10	2.0251e-11	1.84361e-09
GOTERM_BP_FAT	GO:0048878~chemical homeostasis	88	8.0292	1.59887e-12	GNA13, PPARD, CASR, HNF1A, FGF7, IL6ST, WFS1, PPARG, SNCA, F2RL1, PDX1, PRDX3, FOXO3, CXCL12, TGFB1, EDNRA, EDNRB, APOE, CXCR4, ILK, SERPINE1, INSR, MYC, KCNQ1, PRKCA, IRS2, PIK3CB, MLXIPL, TP53, PPARGC1A, IRS1, CDK5, PRKCB, PTHLH, SSTR5, HIF1A, CCR5, JUN, F2, VEGFA, CLDN1, PRKCZ, CAV1, CCL2, ERBB4, CCR1, ERBB2, PTH1R, TAC1, EGLN1, BCL2L1, CCL5, TCF7L2, FTH1, VDR, CD9, ANXA7, INS, PTK2B, BCL2, PT…	1050	512	13528	2.2144	7.15797e-09	2.79609e-11	3.00728e-09
GOTERM_BP_FAT	GO:0045669~positive regulation of osteoblast differentiation	17	1.55109	1.60412e-12	BMP4, BMP2, IL6, IL6ST, BMPR2, IL6R, CTNNB1, ACVR2A, ACVR2B, JUND, GNAS, BMPR1B, BMP7, RUNX2, BMPR1A, ACVR1, BMP6	1050	25	13528	8.76099	7.18183e-09	2.79449e-11	3.0173e-09
GOTERM_BP_FAT	GO:0030518~steroid hormone receptor signaling pathway	25	2.28102	1.71823e-12	RBM4, EGLN2, FHL2, CTNNB1, PGR, CCNE1, RARA, RNF14, AR, ESR1, RB1, ESR2, PPARGC1A, PPARGC1B, BRCA1, NCOA1, NCOA2, NCOA3, NEDD4, NCOA4, PIAS1, TGFB1I1, CARM1, RBM14, PMEPA1, MED1	1050	58	13528	5.55337	7.6923e-09	2.98152e-11	3.23176e-09
GOTERM_BP_FAT	GO:0006281~DNA repair	60	5.47445	1.72112e-12	XRCC5, XRCC4, XRCC3, NBN, XRCC2, RBM4, XRCC6, MLH1, XRCC1, MUTYH, CRY2, RAD21, PMS2, CRY1, TOP2A, LIG1, TP53, RAD9A, POLB, LIG4, RAD52, RAD51, RFC4, XPC, FANCD2, RUVBL2, GADD45A, HMGB1, MGMT, PML, PRKDC, CHEK1, SUMO1, ERCC5, ERCC6, ERCC4, ERCC1, ERCC2, RECQL4, MSH6, MSH3, MSH2, TP53BP1, TREX2, BRIP1, BRCA2, SOD1, SIRT1, BRCA1, ATM, TP73, SOD2, ATRX, VCP, CSNK1E, POLD1, PCNA, RBM14, OGG1, PARP1, C…	1050	284	13528	2.72193	7.70522e-09	2.97499e-11	3.23719e-09
GOTERM_CC_FAT	GO:0043005~neuron projection	64	5.83942	1.78839e-12	S100A4, SNCG, LZTS1, NRP1, CADM1, WFS1, UTRN, UCHL1, SNCA, TP63, AQP1, TGFB1, CTNNB1, TGFB2, ANG, APOE, ROBO1, CXCR4, ILK, SYNJ2, TUBB3, AR, MYO6, RXRA, OTX2, ESR1, ESR2, CDK5, CTNNA2, MAPK1, PPP1CA, ADRB2, CHRM3, PIAS3, PEBP1, DCC, CDK5R1, CALD1, TH, VIM, TAC1, ADRBK1, ABI1, IGF1R, RAC3, KLC1, PTK2B, APC, NOS1, MAP2K1, HTT, ITGA2, SOD1, STAT1, PARK7, DVL1, SREBF2, SEMA6A, LRP1, GSK3B, NTRK2, TSG…	912	342	12782	2.62276	1.01578e-09	4.06313e-11	2.62144e-09
GOTERM_BP_FAT	GO:0001894~tissue homeostasis	26	2.37226	1.83172e-12	FGF7, HNF1A, ERBB4, CSF1, PTH1R, ACP5, COL2A1, CTNNB1, COL9A1, BCL2, RAC1, PTH, SERPINA3, TFF1, EPAS1, ACACA, ITGA2, SOD1, KDR, PTHLH, ADRB2, TNFSF11, BAX, VEGFA, PDGFRB, F2R	1050	63	13528	5.31713	8.20078e-09	3.15414e-11	3.44539e-09
SP_PIR_KEYWORDS	calcium binding	29	2.64599	2.08843e-12	S100A4, S100A6, S100A8, S100A9, CDH1, CDH2, CDH3, ANXA7, THBS1, LAMB1, S100A2, PRKCA, CAPNS1, S100P, S100A11, ANXA1, ITGA3, SPARC, ANXA4, ANXA3, ANXA2, CAPN1, PRKCB, LAMA1, HSP90B1, LRP1, F2, ANXA11, CDH11	1095	103	19235	4.94583	1.41179e-09	3.3614e-11	3.13479e-09
GOTERM_MF_FAT	GO:0004674~protein serine/threonine kinase activity	78	7.11679	2.37234e-12	AURKA, PRKG1, TGFB2, MAP3K7, AKT1, ACVR1B, PDPK1, CSNK2A1, PAK2, ILK, PRKACA, PRKACB, MAP2K7, MAP2K6, CHUK, AKT3, AKT2, MAP2K5, PRKCA, EGFR, IRAK1, CDK1, BRAF, ROCK1, LIMK1, PIM1, WNK1, CDK6, PIM2, PRKCE, PRKCD, CDK5, CDK2, DAPK1, PRKCB, PRKD1, MAPK1, ACVR2A, ACVR2B, MAST2, CCND3, RIPK1, HIPK3, MAPK3, CAMK1, MAP3K14, ACVR1, PRKCZ, CDK5R1, BMPR2, PRKDC, ADRBK1, CHEK1, MAPKAPK2, CHEK2, MST4, IRAK4,…	1010	430	12983	2.33174	2.69022e-09	1.07609e-10	3.80825e-09
GOTERM_BP_FAT	GO:0000079~regulation of cyclin-dependent protein kinase activity	24	2.18978	2.40631e-12	EGFR, CDC6, CDK5R1, PIM1, HERC5, CHEK1, SFN, CDC25C, CDKN3, PTEN, CDC25A, CDKN1C, AKT1, CCND1, CDKN1A, CDKN2A, CDKN1B, CDKN2B, CCND3, CCND2, CDKN2C, ADAM17, GADD45A, APC	1050	54	13528	5.72614	1.0773e-08	4.12759e-11	4.52606e-09
GOTERM_BP_FAT	GO:0042326~negative regulation of phosphorylation	22	2.0073	2.46135e-12	PRKCA, PTPRC, PRKCZ, CAV1, SMAD7, INHA, PRKCD, TGFB1, CDKN1C, INHBA, CDKN1A, CDKN2A, CDKN1B, DYNLL1, CDKN2B, CDKN2C, JUN, BAX, PEBP1, IGFBP3, INSR, ENG	1050	45	13528	6.29875	1.10195e-08	4.20592e-11	4.62963e-09
GOTERM_BP_FAT	GO:0048812~neuron projection morphogenesis	50	4.56204	2.76246e-12	S100A6, NRP1, UCHL1, PAX6, GJA1, GLI2, CXCL12, SHH, BDNF, ROBO1, CXCR4, ILK, POU4F1, RPS27A, PRKCA, EGFR, RXRA, OTX2, LIFR, CDK5, CTNNA2, UBC, VCAN, SIAH1, NGFR, DST, DCC, CDK5R1, ERBB3, ERBB2, CLU, EPHB3, EPHB2, HOXA1, IGF1R, PTK2, BCL2, RAC1, NKX2-1, RUNX3, APC, MAP2K1, CREB1, NR4A2, NTN1, DVL1, SEMA6A, NOTCH1, BMP7, BMPR1B	1050	213	13528	3.02437	1.23675e-08	4.70248e-11	5.19597e-09
GOTERM_BP_FAT	GO:0010553~negative regulation of specific transcription from RNA polymerase II promoter	21	1.91606	2.89513e-12	PPARA, IKZF1, SMAD7, RXRA, PPARG, SMAD3, NFKB1, HES1, HDAC5, HDAC4, KDM1A, VDR, HHEX, HDAC3, HDAC2, AES, HDAC1, SMARCA2, ENG, NCOR2, SMARCA4	1050	41	13528	6.59902	1.29615e-08	4.90965e-11	5.44551e-09
GOTERM_BP_FAT	GO:0002761~regulation of myeloid leukocyte differentiation	21	1.91606	2.89513e-12	IL4, ZBTB7A, ESRRA, TNF, IKZF1, STAT5A, CSF1, TLR3, TLR4, RB1, INHA, CCL5, CTNNB1, LIF, INHBA, NME2, TNFSF11, ID2, NME1, JUN, GNAS, APC	1050	41	13528	6.59902	1.29615e-08	4.90965e-11	5.44551e-09
GOTERM_CC_FAT	GO:0045121~membrane raft	38	3.46715	2.89845e-12	CAV2, PRKCZ, CAV1, TNF, ERBB4, PTGS2, ERBB2, BMPR2, DAG1, GJA1, FASLG, TLR4, ADRBK1, SHH, SRC, KRAS, PTK2B, SLC2A1, CASP8, NOS3, CD24, INSR, PRKCA, BSG, CBL, TGFBR2, BIRC3, BIRC2, IRS1, CD55, ADRB2, PEBP1, ADAM17, SELE, CD14, HDAC6, BMPR1A, F2R	912	143	12782	3.72436	1.64632e-09	6.33202e-11	4.24869e-09
GOTERM_BP_FAT	GO:0007569~cell aging	19	1.73358	3.02334e-12	HRAS, TBX3, HTT, TP53, PML, TP63, BRCA2, SOD1, SIRT1, PDCD4, NRAS, CDKN2A, KRAS, BCL2, ILK, NPM1, SERPINE1, ENG, ERCC1	1050	33	13528	7.41795	1.35356e-08	5.10777e-11	5.68671e-09
GOTERM_BP_FAT	GO:0045639~positive regulation of myeloid cell differentiation	19	1.73358	3.02334e-12	IKZF1, CSF1, STAT5A, RB1, FOXO3, JAG1, CCL5, LEP, LIF, ACVR1B, ACVR2A, INHBA, TNFSF11, HIF1A, ID2, ETS1, MAPK14, JUN, GNAS	1050	33	13528	7.41795	1.35356e-08	5.10777e-11	5.68671e-09
GOTERM_BP_FAT	GO:0006952~defense response	99	9.03285	3.04728e-12	A2M, S100A8, S100A9, SNCA, STAT5B, TLR1, TLR2, TIRAP, TLR3, TLR4, TLR5, IL10, TGFB1, TAPBP, TLR9, CXCL10, MYD88, CD44, GATA3, MX1, IL1A, RXRA, RELA, CST3, HLA-C, CD40, HLA-B, MECOM, HIF1A, CCR5, DARC, IFNB1, F3, F2, CX3CR1, PLA2G2A, NFE2L1, CCL2, FGR, CLU, ITGB2, CX3CL1, CCL5, ITGB1, CCL4, CD74, IL17A, INS, RAC1, SPP1, FN1, BMP2, AGER, HDAC5, HDAC4, CD55, BMP6, ELF3, CRP, PPARG, NFKB1, MMP25, AKT…	1050	615	13528	2.07398	1.36424e-08	5.12874e-11	5.7316e-09
GOTERM_BP_FAT	GO:0006350~transcription	246	22.4453	3.05698e-12	EIF2C2, CDX2, STAT5A, STAT5B, CTNNB1, PGR, FLI1, CRY2, RARA, CREB3L4, RARB, CRY1, PITX1, TWIST1, RXRB, YY1, RXRA, MECP2, PPARGC1A, PPARGC1B, HES1, NME2, MSX1, PIAS3, NME1, JUN, PRDM2, TGFB1I1, PIAS1, DEAF1, HOXA11, HOXB13, MYBL2, TCF21, LHX1, LHX3, NKX2-1, HIP1, NR1H3, KLF5, KLF6, ESRRA, SMAD9, IKZF1, SMAD7, ESRRB, TP53BP1, CREBBP, ESRRG, SMAD4, SMAD3, SMAD2, NOTCH2, NOTCH1, ZNF217, ETS1, TRPS1, …	1050	2101	13528	1.50853	1.36862e-08	5.12591e-11	5.74998e-09
GOTERM_BP_FAT	GO:0016202~regulation of striated muscle tissue development	23	2.09854	3.25124e-12	BMP4, NOG, TBX3, FGF9, TGFBR2, SMAD3, LEF1, TGFB1, HDAC5, HDAC4, HDAC3, NOTCH1, ADRB2, HDAC1, BCL2, ILK, UBC, NRG1, IGFBP3, FGF2, RPS27A, TWIST1, ACVR1	1050	50	13528	5.92655	1.4556e-08	5.43134e-11	6.11542e-09
GOTERM_BP_FAT	GO:0048469~cell maturation	28	2.55474	3.69405e-12	PPARG, PTH1R, FOXO3, TIMP1, CTNNB1, PGR, GATA2, ANG, PTK2B, RUNX2, RUNX3, AXIN1, ERCC2, EPO, CEBPA, SOX10, RET, EPAS1, FOXA1, NR4A2, BRCA2, CDC25B, KDR, CDKN1C, CCNB1, HES1, EREG, VEGFA	1050	75	13528	4.80996	1.65382e-08	6.14805e-11	6.94821e-09
GOTERM_BP_FAT	GO:0000302~response to reactive oxygen species	28	2.55474	3.69405e-12	ERBB4, ADRBK1, PRDX3, BCL2L1, TPM1, PXN, FOS, ERCC6, APOE, PTK2B, BCL2, SERPINE1, PPP2CB, CAT, ADAM9, TXNIP, PRKCA, RELA, STAT1, SOD1, PARK7, SOD2, SDC1, EP300, JUN, TXNRD2, COL1A1, HDAC6	1050	75	13528	4.80996	1.65382e-08	6.14805e-11	6.94821e-09
GOTERM_BP_FAT	GO:0070201~regulation of establishment of protein localization	36	3.28467	3.79884e-12	PRKCZ, TNF, CADM1, TGFB3, NFKBIA, CDH1, KRT20, GLI3, IL10, TGFB1, SHH, TGFB2, AKT1, PDPK1, INS, ANG, RHOA, PRKACA, EGF, TRAF6, PIK3R1, IL1A, ADAM9, BMP4, IL6, TGFBR1, SMAD4, SMAD3, IGF2, CD40, CDK5, SIRT1, FLNA, KCNN4, VEGFC, GSK3B, BMPR1A	1050	121	13528	3.8332	1.70075e-08	6.29906e-11	7.14534e-09
KEGG_PATHWAY	hsa04914:Progesterone-mediated oocyte maturation	38	3.46715	3.91607e-12	HSP90AB1, ANAPC10, PGR, AKT1, IGF1R, KRAS, INS, PIK3CA, PRKACA, PIK3R5, PRKACB, PIK3R3, CCNA1, CCNA2, AKT3, PIK3R1, AKT2, PIK3CG, CDK1, HSP90AA1, MAP2K1, BRAF, PIK3CB, PIK3CD, IGF1, RAF1, IGF2, CDC25C, CDC25A, CDK2, CDC25B, CCNB1, MAPK1, RPS6KA3, MAD2L1, PLK1, MAPK14, ARAF, MAPK3	664	86	5085	3.38383	6.14826e-10	2.27713e-11	4.71334e-09
GOTERM_BP_FAT	GO:0009952~anterior/posterior pattern formation	39	3.55839	3.95503e-12	HNF1B, FOXA2, HOXA11, PAX6, BMPR2, PRKDC, ZBTB16, GLI3, SHH, CTNNB1, WNT1, HOXA1, PCGF2, HOXC8, LHX1, NKX3-1, APC, TBX3, HTT, TGFBR1, YY1, RING1, SMAD4, LEF1, SMAD2, EN1, ATM, HES1, CTNNBIP1, MIB1, HHEX, ACVR2A, ACVR2B, NOTCH1, CRKL, EP300, NEUROD1, PBX1, BMPR1A	1050	140	13528	3.58906	1.77068e-08	6.53387e-11	7.43915e-09
GOTERM_BP_FAT	GO:0051091~positive regulation of transcription factor activity	25	2.28102	4.15103e-12	TNF, TLR2, TLR3, TLR4, PRDX3, IL10, TGFB1, SHH, KRAS, MYD88, NPM1, CAT, IL4, IRAK1, ICAM1, IL6, RELA, HDAC5, HDAC4, EP300, NCOA3, RIPK1, TGFBR3, IKBKB, SMARCA4	1050	60	13528	5.36825	1.85841e-08	6.83238e-11	7.80773e-09
GOTERM_BP_FAT	GO:0048660~regulation of smooth muscle cell proliferation	22	2.0073	4.20062e-12	PRKCA, EGFR, IL6, TNF, FLT1, PDGFB, PTGS2, STAT5B, TGFBR2, ITGA2, IGF1, IL6R, STAT1, AGER, EREG, ANG, JUN, ILK, VEGFA, NOS3, IGFBP3, IGFBP5	1050	46	13528	6.16182	1.88063e-08	6.88875e-11	7.90107e-09
KEGG_PATHWAY	hsa04370:VEGF signaling pathway	35	3.19343	4.92746e-12	HRAS, PTGS2, MAPKAPK2, PXN, SRC, AKT1, PTK2, KRAS, CASP9, RAC3, RAC1, PIK3CA, PPP3CC, NOS3, PIK3R5, PIK3R3, AKT3, PIK3R1, AKT2, PIK3CG, PRKCA, MAP2K1, PIK3CB, PIK3CD, RAF1, BAD, KDR, PRKCB, MAPK1, NRAS, MAPK14, VEGFA, MAPK3, PLA2G2A, HSPB1	664	75	5085	3.5738	7.73618e-10	2.76292e-11	5.93066e-09
GOTERM_BP_FAT	GO:0001649~osteoblast differentiation	21	1.91606	5.12718e-12	BMP4, NOG, BMP2, FGF9, PTH1R, FHL2, SMAD3, IGF1, IGF2, GLI2, SHH, GLI1, PTHLH, INS, JUND, COL1A1, IGFBP3, RUNX2, WWOX, BMP6, IGFBP5, SPP1	1050	42	13528	6.4419	2.29541e-08	8.37742e-11	9.64371e-09
GOTERM_BP_FAT	GO:0051051~negative regulation of transport	38	3.46715	5.52997e-12	TNF, PTGS2, ERBB3, FST, SNCA, NFKBIA, NFKB1, ITGB3, PTEN, TGFB1, IL10, IL11, LIF, AKT1, INS, BCL2, ITGAV, RAC1, NOS3, NEDD4L, EGF, NRG1, THBS1, KCNQ1, INSR, NR1H3, AKT2, PRKCA, IRS2, NOS1, IGF2, INHA, CDK5, FLNA, INHBB, OSM, INHBA, ADRB2, NEDD4	1050	135	13528	3.62655	2.47579e-08	9.00288e-11	1.04015e-08
GOTERM_MF_FAT	GO:0003712~transcription cofactor activity	69	6.29562	5.87773e-12	E2F1, CDX2, THRB, ELF3, RBM4, CTCF, PAWR, CTNNB1, CCNE1, AES, WDR77, RARA, NRG1, SOX10, CTBP2, RXRB, RXRA, YY1, RELB, RING1, MECP2, TLE1, RB1, ESR2, HMGA1, PPARGC1A, JUNB, PPARGC1B, NCOA1, EP300, NCOA2, NCOA3, SMARCE1, IFNB1, NCOA4, TFAP2A, NFE2L1, TGFB1I1, PIAS1, CARM1, SMARCA2, MED1, DCC, PML, HCFC1, FHL2, NFYC, SUFU, ELK4, NPM1, SKIL, DNMT3B, RNF14, NR1H3, ENO1, EPAS1, CREB3, HTT, CREB1, CREBB…	1010	363	12983	2.44341	6.66536e-09	2.5636e-10	9.43545e-09
GOTERM_BP_FAT	GO:0048520~positive regulation of behavior	19	1.73358	5.96129e-12	PRKCA, IL6, ADAM10, PDGFB, IL16, IL8, CREB3, F2RL1, SMAD3, ITGA2, IL6R, CXCL12, AGER, TGFB1, KDR, F3, VEGFA, ADAM17, THBS1	1050	34	13528	7.19978	2.66884e-08	9.66972e-11	1.12126e-08
GOTERM_BP_FAT	GO:0051054~positive regulation of DNA metabolic process	24	2.18978	6.03598e-12	HRAS, PDGFB, PDGFA, TGFB3, GLI2, TGFB1, GLI1, STAT6, IGF1R, INS, PDGFC, SHC1, INSR, EPO, IL4, PTPRC, IGF1, IGF2, CD40, BRCA1, RAD51, EREG, JUN, PDGFRA, AREG	1050	56	13528	5.52163	2.70229e-08	9.75557e-11	1.13532e-08
GOTERM_BP_FAT	GO:0031329~regulation of cellular catabolic process	25	2.28102	6.34618e-12	HSP90AB1, PPARA, TNF, TIMP3, IL10, SHH, TIMP1, AKT1, APOE, INS, INSR, ADAM9, AKT2, IRS2, SMAD7, CST3, MLXIPL, IGF1, IGF2, PIM2, IRS1, HDAC4, HIF1A, MDM2, FABP1, MTOR	1050	61	13528	5.28025	2.84117e-08	1.022e-10	1.19366e-08
GOTERM_BP_FAT	GO:0035107~appendage morphogenesis	32	2.91971	6.56549e-12	NOG, HNF1A, FGF9, HOXA11, DICER1, GNA12, TP63, COL2A1, ZBTB16, GLI3, SHH, CTNNB1, MSX2, ACD, FBN2, RARB, PITX1, TWIST1, TBX3, LEF1, EN1, MECOM, NOTCH2, NOTCH1, MSX1, BAX, PBX1, GNAS, BMPR1B, BMPR1A, SMARCA4, MED1	1050	99	13528	4.16446	2.93939e-08	1.05354e-10	1.23492e-08
GOTERM_BP_FAT	GO:0035108~limb morphogenesis	32	2.91971	6.56549e-12	NOG, HNF1A, FGF9, HOXA11, DICER1, GNA12, TP63, COL2A1, ZBTB16, GLI3, SHH, CTNNB1, MSX2, ACD, FBN2, RARB, PITX1, TWIST1, TBX3, LEF1, EN1, MECOM, NOTCH2, NOTCH1, MSX1, BAX, PBX1, GNAS, BMPR1B, BMPR1A, SMARCA4, MED1	1050	99	13528	4.16446	2.93939e-08	1.05354e-10	1.23492e-08
GOTERM_BP_FAT	GO:0006310~DNA recombination	33	3.01095	6.80089e-12	XRCC5, XRCC4, HMGB1, NBN, XRCC3, XRCC2, XRCC6, RBM4, PRKDC, MLH1, CHEK1, RAD21, PMS2, ERCC4, ERCC1, RECQL4, MSH6, MSH3, MSH2, LIG1, BRCA2, LIG4, RAD52, HMGA1, BRCA1, FOXP1, ATM, RAD51, ATRX, PPIA, RUVBL2, RUVBL1, HSPD1, RBM14	1050	105	13528	4.0492	3.04476e-08	1.08741e-10	1.27919e-08
GOTERM_BP_FAT	GO:0007517~muscle organ development	49	4.4708	7.10892e-12	UTRN, TP63, PAX3, FOXO4, PTEN, TGFB2, CXCL10, PAX7, RHOA, RARB, NRG1, PITX1, GSC, RXRB, RXRA, CDK5, IGSF8, EP300, MSX1, TAGLN, PDGFRB, MYL6, CAV2, CAV1, ERBB3, FHL1, ERBB2, TNC, ELN, ITGB1, TPM1, LIF, SMAD7, MET, HSPG2, LMNA, IGF1, SIRT1, FOXP1, DVL1, LAMA5, MAPK14, NDUFV2, ITGA7, MYH11, TGFBR3, ENG, F2R, IGFBP5	1050	211	13528	2.99197	3.18264e-08	1.13261e-10	1.33712e-08
KEGG_PATHWAY	hsa04660:T cell receptor signaling pathway	43	3.92336	7.73749e-12	HRAS, TNF, GRB2, NFKBIA, NFKB1, IL10, MAP3K7, AKT1, FOS, KRAS, PAK2, SOS1, ZAP70, RHOA, PIK3CA, PPP3CC, PIK3R5, PIK3R3, MAP2K7, CHUK, AKT3, PIK3R1, DLG1, AKT2, PIK3CG, IL4, PTPRC, VAV3, MAP2K1, PIK3CB, RELA, CBL, PIK3CD, RAF1, MAPK1, NRAS, FYN, MAPK14, GSK3B, JUN, MAPK3, MAP3K14, IKBKB	664	108	5085	3.04907	1.21478e-09	4.1889e-11	9.3127e-09
GOTERM_BP_FAT	GO:0030855~epithelial cell differentiation	38	3.46715	8.94216e-12	E2F4, ONECUT1, ELF3, FOXA2, PPARG, PAX6, HOXB13, TP63, EHF, JAG1, SFN, WT1, PGR, TCF21, GSTM3, EZR, NKX2-1, ADAM9, TXNIP, COL18A1, MAP2K1, FOXA1, ANXA1, KDR, PTHLH, LAMA1, LAMA3, EREG, LAMA5, JUN, VEGFA, KRT14, ID3, TGFB1I1, CSTA, BMP7, ENG, SMARCA4	1050	137	13528	3.57361	4.00341e-08	1.41965e-10	1.68195e-08
GOTERM_BP_FAT	GO:0051222~positive regulation of protein transport	26	2.37226	9.27267e-12	PRKCZ, TNF, CADM1, TGFB3, CDH1, GLI3, IL10, TGFB1, SHH, TGFB2, INS, ANG, RHOA, PRKACA, IL1A, ADAM9, BMP4, IL6, TGFBR1, SMAD4, SMAD3, IGF2, FLNA, VEGFC, KCNN4, GSK3B, BMPR1A	1050	67	13528	4.99969	4.15138e-08	1.46692e-10	1.74412e-08
GOTERM_BP_FAT	GO:0050900~leukocyte migration	24	2.18978	9.38445e-12	PRKCA, SELP, ICAM1, IL6, TNF, CCL2, ROCK1, PDGFB, IL16, IL8, S100A9, ITGB2, IL6R, CX3CL1, CCL5, IL10, TGFB2, VCAM1, EDNRB, ITGA6, CD34, CD24, SELE, SYK	1050	57	13528	5.42476	4.20144e-08	1.47938e-10	1.76515e-08
GOTERM_BP_FAT	GO:0007398~ectoderm development	47	4.28832	1.08419e-11	PPARA, PPARD, FGF7, PTGS2, FOXA2, ELF3, PDGFA, FST, PAX6, HOXB13, TP63, SFN, JAG1, GLI2, SOX9, SHH, GLI1, CTNNB1, TGFB2, AKT1, ACVR1B, CDKN2A, LHX1, BCL2, RUNX3, APC, ADAM9, ERCC2, TXNIP, MAP2K1, RELA, ANXA1, LEF1, PTHLH, NOTCH1, LAMA3, EREG, KRT17, LAMA5, KRT15, KRT14, TFAP2A, NGFR, CSTA, COL1A1, SMARCA4, BMPR1A	1050	199	13528	3.04291	4.85391e-08	1.70313e-10	2.03927e-08
SP_PIR_KEYWORDS	polymorphism	762	69.5255	1.13321e-11	XRCC5, XRCC4, XRCC3, A2M, XRCC2, PTGS2, OSMR, XRCC1, CTNNB1, PGR, ISG15, WDR77, SERPINE1, RPL10, PIK3CA, FAS, MAP2K7, CCNA2, MAP2K5, SYK, BSG, ROCK1, BRAF, PIK3CB, RXRA, LIG1, LIFR, SKP2, MECP2, NAA25, LIG4, CTNNA1, MECOM, PLAUR, JUP, SSTR5, TAGLN, IFNB1, F3, JUN, F2, ST14, MAPK3, ADAMTS1, FCHSD1, GC, ERBB4, ERBB3, ERBB2, UBA7, MAGEA1, ACP5, HSPA1A, MYBL2, MST4, SERPINH1, INS, RAC1, ZAP70, DNMT3B…	1095	11550	19235	1.15891	7.66046e-09	1.7815e-10	1.70096e-08
GOTERM_BP_FAT	GO:0045936~negative regulation of phosphate metabolic process	22	2.0073	1.16142e-11	PRKCA, PTPRC, PRKCZ, CAV1, SMAD7, INHA, PRKCD, TGFB1, CDKN1C, INHBA, CDKN1A, CDKN2A, CDKN1B, DYNLL1, CDKN2B, CDKN2C, JUN, BAX, PEBP1, IGFBP3, INSR, ENG	1050	48	13528	5.90508	5.19971e-08	1.81808e-10	2.18455e-08
GOTERM_BP_FAT	GO:0043410~positive regulation of MAPKKK cascade	22	2.0073	1.16142e-11	PTPRC, IL6, TNF, FGF9, LEPR, ERBB2, TLR3, TLR4, IGF2, IL6R, IL11, CTNNB1, TGFB2, LEP, MAP3K7, LIF, OSM, ADRB2, INS, ILK, INSR, F2R, AXIN1	1050	48	13528	5.90508	5.19971e-08	1.81808e-10	2.18455e-08
GOTERM_BP_FAT	GO:0010563~negative regulation of phosphorus metabolic process	22	2.0073	1.16142e-11	PRKCA, PTPRC, PRKCZ, CAV1, SMAD7, INHA, PRKCD, TGFB1, CDKN1C, INHBA, CDKN1A, CDKN2A, CDKN1B, DYNLL1, CDKN2B, CDKN2C, JUN, BAX, PEBP1, IGFBP3, INSR, ENG	1050	48	13528	5.90508	5.19971e-08	1.81808e-10	2.18455e-08
GOTERM_BP_FAT	GO:0009617~response to bacterium	46	4.19708	1.33031e-11	CCL2, TNF, PTGS2, FGR, STAT5B, SNCA, TLR2, NFKBIA, TLR3, FASLG, TAC1, TLR4, TIMP4, PRDX3, CCL5, IL10, TLR9, B2M, FOS, MYD88, HSF1, NKX2-1, NOS3, SERPINA1, NOS2, CD24, IRAK1, SELP, IL6, SOCS3, RELA, LYZ, IL6R, STAT1, MECOM, MAPK1, THBD, IFNB1, MAPK14, JUN, PLA2G2A, ADAM17, SELE, CTSG, CD14, F2R	1050	193	13528	3.07075	5.95581e-08	2.0752e-10	2.50222e-08
GOTERM_BP_FAT	GO:0001889~liver development	23	2.09854	1.35176e-11	CEBPA, HNF1A, CADM1, ONECUT1, RXRA, ERBB2, RELA, STAT5B, ITGA2, HGF, SOD2, CTNNB1, HES1, CCNE1, HHEX, VWF, HDAC3, NOTCH1, CCND1, EP300, CCND2, TGFBR3, MED1	1050	53	13528	5.59109	6.05184e-08	2.10133e-10	2.54256e-08
INTERPRO	IPR013088:Zinc finger, NHR/GATA-type	21	1.91606	1.44686e-11	PPARA, PPARD, ESRRA, AR, THRB, RXRB, ESRRB, PPARG, ESRRG, NR4A2, ESR1, NR4A1, ESR2, NR2C1, PGR, GATA2, VDR, GATA3, TRPS1, RARB, NR1H3	1074	51	16659	6.38695	2.4698e-08	3.52828e-09	2.4416e-08
UP_SEQ_FEATURE	zinc finger region:NR C4-type	19	1.73358	1.46682e-11	PPARA, PPARD, ESRRA, AR, THRB, RXRB, RXRA, PPARG, ESRRG, NR4A2, ESR1, NR4A1, ESR2, NR2C1, PGR, VDR, RARA, RARB, NR1H3	1094	45	19113	7.37654	5.2908e-08	4.409e-09	2.69544e-08
UP_SEQ_FEATURE	DNA-binding region:Nuclear receptor	19	1.73358	1.46682e-11	PPARA, PPARD, ESRRA, AR, THRB, RXRB, RXRA, PPARG, ESRRG, NR4A2, ESR1, NR4A1, ESR2, NR2C1, PGR, VDR, RARA, RARB, NR1H3	1094	45	19113	7.37654	5.2908e-08	4.409e-09	2.69544e-08
GOTERM_BP_FAT	GO:0001656~metanephros development	21	1.91606	1.51226e-11	BMP4, RET, BMP2, NOG, HOXA11, SMAD4, GLI3, WT1, SHH, TCF21, BDNF, GPC3, OSR1, CD44, LHX1, LAMA5, BCL2, PAX8, ILK, PBX1, RARB	1050	44	13528	6.14909	6.77042e-08	2.34271e-10	2.84446e-08
GOTERM_BP_FAT	GO:0043281~regulation of caspase activity	28	2.55474	1.51499e-11	TNF, SNCA, MGMT, PML, CDH1, SFN, PMAIP1, CDKN2A, CASP9, HSPA5, MYC, HIP1, TP53, SMAD3, NR4A1, BIRC5, BAD, STAT1, TNFRSF10A, TNFRSF10B, VCP, IFNB1, BBC3, BAX, F3, F2, HSPD1, F2R	1050	79	13528	4.56641	6.7826e-08	2.33883e-10	2.84957e-08
GOTERM_BP_FAT	GO:0032844~regulation of homeostatic process	34	3.10219	1.53402e-11	CAV1, STAT5A, STAT5B, TAC1, FOXO3, CDH2, CCL5, TGFB1, EDNRA, ACVR1B, TNFRSF11B, ACD, CD44, BCL2, CD24, MYC, ERCC4, ERCC1, SPP1, PTPRC, NOS1, SMAD7, CDK6, INHBA, ACVR2A, HIF1A, TNFSF11, ETS1, MAPK14, BAX, VEGFA, F2, ADAM17, F2R	1050	114	13528	3.84254	6.8678e-08	2.36007e-10	2.88537e-08
GOTERM_BP_FAT	GO:0048858~cell projection morphogenesis	53	4.83577	1.5671e-11	S100A6, NRP1, E2F4, UCHL1, PAX6, GJA1, GLI2, CXCL12, SHH, BDNF, ROBO1, CXCR4, ILK, POU4F1, RPS27A, PRKCA, EGFR, RXRA, OTX2, LIFR, CDK5, CTNNA2, UBC, VCAN, SIAH1, NGFR, DST, DCC, CDK5R1, ONECUT1, ERBB3, ERBB2, CLU, EPHB3, EPHB2, HOXA1, IGF1R, PTK2, BCL2, RAC1, NKX2-1, RUNX3, APC, MAP2K1, CREB1, NR4A2, NTN1, DVL1, SEMA6A, NOTCH1, LAMA5, BMPR1B, BMP7	1050	245	13528	2.78711	7.01587e-08	2.40269e-10	2.94758e-08
INTERPRO	IPR001628:Zinc finger, nuclear hormone receptor-type	20	1.82482	1.57315e-11	PPARA, PPARD, ESRRA, AR, THRB, RXRB, ESRRB, RXRA, PPARG, ESRRG, NR4A2, ESR1, NR4A1, ESR2, NR2C1, PGR, VDR, RARA, RARB, NR1H3	1074	46	16659	6.74399	2.68537e-08	3.35671e-09	2.65471e-08
GOTERM_BP_FAT	GO:0045664~regulation of neuron differentiation	37	3.37591	1.59266e-11	NOG, NBN, CDK5R1, LZTS1, NRP1, FOXA2, PAX6, CDH2, TIMP2, GLI2, SHH, EPHB2, PTK2, BDNF, ROBO1, APOE, TIAM1, BCL2, ILK, RHOA, CD24, DNMT3B, SPP1, PLXNB1, LIMK1, FOXA1, NTN1, HES1, MIB1, ASCL1, NOTCH1, CCND2, NTRK2, NEUROD1, PBX1, SEMA4D, NGFR	1050	133	13528	3.58422	7.13034e-08	2.43356e-10	2.99567e-08
GOTERM_BP_FAT	GO:0048871~multicellular organismal homeostasis	29	2.64599	1.75421e-11	FGF7, HNF1A, ERBB4, CSF1, PTH1R, ACP5, COL2A1, CTNNB1, COL9A1, BCL2, PTH, RAC1, SERPINA3, TFF1, IL1A, EPAS1, ACACA, ITGA2, SOD1, PPARGC1A, STAT3, KDR, PTHLH, ADRB2, TNFSF11, BAX, VEGFA, PDGFRB, F2R	1050	85	13528	4.39565	7.85359e-08	2.67129e-10	3.29953e-08
GOTERM_MF_FAT	GO:0047485~protein N-terminus binding	27	2.4635	1.83443e-11	NBN, PDLIM5, PEX5, DCN, TGFB1, PGR, ERCC5, ERCC6, CSNK2A1, ERCC4, ERCC2, DAB2IP, ACTN4, RELA, TP53, ESR1, MECP2, ATM, VWF, NCOA1, SMARCE1, NCOA3, PIAS3, SMARCC1, PARP1, NCOR2, SMARCA4	1010	74	12983	4.69014	2.08025e-08	7.70462e-10	2.94479e-08
GOTERM_BP_FAT	GO:0045740~positive regulation of DNA replication	17	1.55109	1.9102e-11	HRAS, PDGFB, PDGFA, TGFB3, IGF1, IGF2, GLI2, GLI1, IGF1R, EREG, INS, JUN, PDGFRA, SHC1, PDGFC, AREG, INSR, EPO	1050	28	13528	7.82231	8.55194e-08	2.89896e-10	3.59293e-08
KEGG_PATHWAY	hsa04664:Fc epsilon RI signaling pathway	35	3.19343	1.92055e-11	HRAS, TNF, GRB2, AKT1, KRAS, RAC3, SOS1, RAC1, PIK3CA, PIK3R5, PIK3R3, MAP2K7, AKT3, MAP2K6, PIK3R1, SYK, AKT2, PIK3CG, IL4, PRKCA, VAV3, MAP2K1, PIK3CB, MAP2K4, PIK3CD, RAF1, PRKCE, PRKCD, PRKCB, MAPK1, NRAS, FYN, MAPK14, MAPK3, PLA2G2A	664	78	5085	3.43634	3.01525e-09	1.00508e-10	2.31153e-08
GOTERM_CC_FAT	GO:0030424~axon	39	3.55839	2.00824e-11	DCC, SNCG, CDK5R1, NRP1, CADM1, VIM, SNCA, UCHL1, TH, TAC1, ADRBK1, AQP1, TGFB1, TGFB2, ROBO1, KLC1, PTK2B, ILK, SYNJ2, TUBB3, APC, AR, MYO6, MAP2K1, HTT, RXRA, ESR1, ITGA2, STAT1, CDK5, PARK7, CTNNA2, DVL1, MAPK1, SEMA6A, ADRB2, CHRM3, NTRK2, PEBP1	912	159	12782	3.43773	1.14069e-08	4.22476e-10	2.94378e-08
GOTERM_BP_FAT	GO:0030501~positive regulation of bone mineralization	14	1.27737	2.02663e-11	BMP4, BMP2, TGFB3, BMPR2, SMAD3, TGFB1, ACVR2A, ACVR2B, ADRB2, BMPR1B, BMP7, BMPR1A, ACVR1, BMP6	1050	18	13528	10.0207	9.07324e-08	3.06528e-10	3.81194e-08
GOTERM_BP_FAT	GO:0048736~appendage development	32	2.91971	2.08388e-11	NOG, HNF1A, FGF9, HOXA11, DICER1, GNA12, TP63, COL2A1, ZBTB16, GLI3, SHH, CTNNB1, MSX2, ACD, FBN2, RARB, PITX1, TWIST1, TBX3, LEF1, EN1, MECOM, NOTCH2, NOTCH1, MSX1, BAX, PBX1, GNAS, BMPR1B, BMPR1A, SMARCA4, MED1	1050	103	13528	4.00274	9.32952e-08	3.14125e-10	3.91961e-08
GOTERM_BP_FAT	GO:0060173~limb development	32	2.91971	2.08388e-11	NOG, HNF1A, FGF9, HOXA11, DICER1, GNA12, TP63, COL2A1, ZBTB16, GLI3, SHH, CTNNB1, MSX2, ACD, FBN2, RARB, PITX1, TWIST1, TBX3, LEF1, EN1, MECOM, NOTCH2, NOTCH1, MSX1, BAX, PBX1, GNAS, BMPR1B, BMPR1A, SMARCA4, MED1	1050	103	13528	4.00274	9.32952e-08	3.14125e-10	3.91961e-08
GOTERM_BP_FAT	GO:0045927~positive regulation of growth	28	2.55474	2.12024e-11	CSF1, STAT5A, STAT5B, PEX5, SFN, TGFB2, AKT1, HSF1, PTK2B, INS, BCL2, ILK, NRG1, INSR, GHR, MAP2K5, ADAM10, IKZF1, LIMK1, CREB1, TGFBR1, TGFBR2, IGF2, NTN1, ADRB2, EP300, ADAM17, IGFBP1, ALOX12	1050	80	13528	4.50933	9.49235e-08	3.18535e-10	3.98802e-08
GOTERM_BP_FAT	GO:0048863~stem cell differentiation	18	1.64234	2.16502e-11	XRCC5, SOX10, NOG, CDX2, ESRRB, DICER1, CREBBP, IGF1, KIT, LIG4, TCF7L2, LIF, NOTCH2, PAX7, PLA2G2A, APC, BMPR1A, ERCC2	1050	32	13528	7.24714	9.69281e-08	3.24174e-10	4.07224e-08
GOTERM_BP_FAT	GO:0044057~regulation of system process	61	5.56569	2.18345e-11	SNCG, HRAS, LZTS1, THRB, PTGS2, IL6ST, SNCA, FST, IL10, TGFB2, EDNRB, BDNF, APOE, PRKACA, NOS3, NOS2, KCNQ1, RPS27A, PRKCA, EGFR, EGR1, MYO6, INHA, CDK5, INHBB, INHBA, ADRB2, CHRM3, UBC, PEBP1, PRKCZ, CAV1, CCL2, TNF, ERBB4, TH, BMPR2, TAC1, ADRBK1, KIT, CDH2, SRF, TPM1, EPHB2, KRAS, INS, NOS1, FLT1, S100P, EPAS1, MAP2K1, HTT, SMAD7, ITGA2, IGF2, SOD1, LEP, NRAS, HDAC4, NTRK2, ALOX5, F2R	1050	309	13528	2.54341	9.77532e-08	3.25844e-10	4.1069e-08
GOTERM_BP_FAT	GO:0050865~regulation of cell activation	43	3.92336	2.38398e-11	PDGFB, IL6ST, PDGFA, STAT5A, ERBB2, STAT5B, SNCA, TAC1, TLR4, PAWR, PNP, CD74, SHH, TGFB1, IL10, MIF, MAP3K7, STAT6, VCAM1, CDKN2A, APOE, ZAP70, NOS3, RARA, CD24, FAS, THBS1, TRAF6, SYK, IL4, PTPRC, SELP, IL6, IKZF1, TGFBR2, BAD, CD40, INHA, SOD1, INHBA, CDKN1A, TNFSF13B, HSPD1	1050	175	13528	3.16574	1.06731e-07	3.54588e-10	4.48408e-08
GOTERM_CC_FAT	GO:0031012~extracellular matrix	62	5.65693	2.48986e-11	FGF9, MMP9, MMP7, TGFB3, MMP3, MMP2, MMP25, MMP1, TGFB1, TGFB2, GPC4, WNT1, TNFRSF11B, GPC3, CD44, ANG, TGFBI, SERPINA1, FGF1, SPARCL1, MMP14, F3, VEGFA, ADAMTS1, VCAN, COL1A1, DST, TNC, ELN, DAG1, COL2A1, TIMP4, DCN, TIMP2, TIMP3, TIMP1, APLP1, COL9A1, FBN2, LAMB1, THBS1, FN1, COL18A1, BMP4, LPL, COL4A1, LGALS3, EFEMP2, LGALS1, EFEMP1, HSPG2, SPARC, SOD1, NTN1, ANXA2, LAMA1, VWF, FBLN1, LAMA3, L…	912	345	12782	2.5187	1.41424e-08	5.05084e-10	3.64973e-08
GOTERM_BP_FAT	GO:0032535~regulation of cellular component size	56	5.10949	2.56976e-11	E2F4, NRP1, PDGFB, PPARG, TGFB3, TP63, CXCL12, TGFB1, TGFB2, AKT1, ACVR1B, DAB2, CDKN2A, GSN, CDKN2C, ILK, NRG1, FGF2, MAP2K5, AR, ADAM10, LIMK1, TP53, RB1, ESR2, INHBA, EP300, ADAM17, ALOX12, FGFR2, FGFR1, FHL1, ELN, PML, SFN, INS, PTK2B, BCL2, MAP3K1, NPM1, RAC1, SPP1, ENO1, TGFBR1, CREB1, SMAD4, SMAD3, IGF2, DDX5, NTN1, TP73, NOTCH2, CDKN1A, CDKN1B, TGFBR3, IGFBP1, MTOR	1050	271	13528	2.66234	1.15048e-07	3.80953e-10	4.83351e-08
GOTERM_BP_FAT	GO:0032990~cell part morphogenesis	54	4.92701	2.70535e-11	S100A6, NRP1, E2F4, UCHL1, PAX6, GJA1, GLI2, CXCL12, SHH, BDNF, ROBO1, CXCR4, ILK, POU4F1, RPS27A, PRKCA, EGFR, RXRA, OTX2, LIFR, CDK5, CTNNA2, UBC, VCAN, SIAH1, NGFR, DST, DCC, CDK5R1, ONECUT1, ERBB3, ERBB2, CLU, EPHB3, EPHB2, HOXA1, IGF1R, PTK2, BCL2, RAC1, NKX2-1, RUNX3, APC, MAP2K1, CREB1, NR4A2, NTN1, DVL1, SEMA6A, NOTCH1, LAMA5, BAX, BMPR1B, BMP7	1050	256	13528	2.71768	1.21118e-07	3.99731e-10	5.08855e-08
KEGG_PATHWAY	hsa04662:B cell receptor signaling pathway	34	3.10219	2.80506e-11	HRAS, GRB2, NFKBIA, NFKB1, AKT1, FOS, KRAS, RAC3, SOS1, RAC1, PIK3CA, PPP3CC, PIK3AP1, PIK3R5, PIK3R3, CHUK, AKT3, PIK3R1, SYK, AKT2, PIK3CG, VAV3, MAP2K1, PIK3CB, RELA, PIK3CD, RAF1, PRKCB, MAPK1, NRAS, GSK3B, JUN, MAPK3, IKBKB	664	75	5085	3.47169	4.40394e-09	1.42062e-10	3.37612e-08
GOTERM_BP_FAT	GO:0050680~negative regulation of epithelial cell proliferation	16	1.45985	3.12096e-11	PPARD, PAX6, BRCA2, CDK6, ESR2, TGFB1, TGFB2, CDKN1C, CDKN1B, CDKN2B, EREG, PLA2G2A, NKX3-1, TGFBR3, RUNX3, APC	1050	25	13528	8.24564	1.39725e-07	4.59623e-10	5.87028e-08
GOTERM_BP_FAT	GO:0001541~ovarian follicle development	20	1.82482	3.21213e-11	BMP4, FGF7, BCL2L1, FOXO3, INHA, MMP14, SOD1, FSHR, KDR, INHBB, CCNE1, INHBA, EREG, CCND2, ANG, BAX, BCL2, VEGFA, ANGPT1, BMPR1B	1050	41	13528	6.28479	1.43807e-07	4.71499e-10	6.04177e-08
GOTERM_BP_FAT	GO:0007179~transforming growth factor beta receptor signaling pathway	24	2.18978	3.29663e-11	SMAD9, CCL2, PDGFB, PDGFA, CREB1, TGFBR1, TGFBR2, TGFB3, SMAD4, PML, SMAD3, SMAD2, TGFB1, TGFB2, MAP3K7, FOS, JUN, MAP3K1, TGFBR3, GDF15, ENG, ACVR1, BMPR1A, ADAM9	1050	60	13528	5.15352	1.4759e-07	4.82321e-10	6.2007e-08
GOTERM_BP_FAT	GO:0045785~positive regulation of cell adhesion	24	2.18978	3.29663e-11	PRKCZ, TNF, VAV3, SMAD7, CSF1, ERBB2, SMAD3, ITGA2, CDK6, CX3CL1, TPM1, SRC, TGFB2, ITGA6, ILK, CD24, THBS1, NRG1, FGF1, CYR61, ALOX12, ADAM9, APC, SPP1	1050	60	13528	5.15352	1.4759e-07	4.82321e-10	6.2007e-08
GOTERM_BP_FAT	GO:0030099~myeloid cell differentiation	30	2.73723	3.52429e-11	TNF, CSF1, MMP9, PPARG, TIRAP, PML, ZBTB16, PRDX3, KIT, TGFB1, IL11, TIMP1, CASP8, TRAF6, CHUK, ERCC2, EPO, BMP4, CEBPA, EPAS1, RELB, TGFBR2, RB1, INHA, IFI16, INHBA, TNFSF11, ID2, VEGFA, TGFBR3	1050	93	13528	4.15607	1.57783e-07	5.1395e-10	6.62892e-08
GOTERM_BP_FAT	GO:0008286~insulin receptor signaling pathway	19	1.73358	3.81892e-11	IRS2, PTPN2, GRB2, BCAR1, FOXO1, IGF2, FOXO4, IRS1, AKT1, IGF1R, EIF4EBP1, INS, SH2B2, SHC1, PTPN1, IGFBP1, PIK3R3, INSR, PIK3R1, AKT2	1050	37	13528	6.61601	1.70973e-07	5.55108e-10	7.18309e-08
INTERPRO	IPR000536:Nuclear hormone receptor, ligand-binding, core	20	1.82482	3.86212e-11	PPARA, PPARD, ESRRA, AR, THRB, RXRB, ESRRB, RXRA, PPARG, ESRRG, NR4A2, ESR1, NR4A1, ESR2, NR2C1, PGR, VDR, RARA, RARB, NR1H3	1074	48	16659	6.46299	6.59264e-08	7.32516e-09	6.51737e-08
INTERPRO	IPR008946:Nuclear hormone receptor, ligand-binding	20	1.82482	3.86212e-11	PPARA, PPARD, ESRRA, AR, THRB, RXRB, ESRRB, RXRA, PPARG, ESRRG, NR4A2, ESR1, NR4A1, ESR2, NR2C1, PGR, VDR, RARA, RARB, NR1H3	1074	48	16659	6.46299	6.59264e-08	7.32516e-09	6.51737e-08
GOTERM_BP_FAT	GO:0052548~regulation of endopeptidase activity	28	2.55474	4.07625e-11	TNF, SNCA, MGMT, PML, CDH1, SFN, PMAIP1, CDKN2A, CASP9, HSPA5, MYC, HIP1, TP53, SMAD3, NR4A1, BIRC5, BAD, STAT1, TNFRSF10A, TNFRSF10B, VCP, IFNB1, BBC3, BAX, F3, F2, HSPD1, F2R	1050	82	13528	4.39935	1.82494e-07	5.90595e-10	7.66711e-08
GOTERM_MF_FAT	GO:0046332~SMAD binding	21	1.91606	4.29208e-11	BMP2, SMAD7, TGFBR1, CREBBP, TGFBR2, SMAD4, PML, SMAD3, SMAD2, CTNNB1, PURA, ACVR1B, FOS, JUN, TGFBR3, SKIL, TGFB1I1, BMPR1B, AXIN1, ACVR1, BMPR1A	1010	46	12983	5.86834	4.86722e-08	1.73829e-09	6.89001e-08
GOTERM_BP_FAT	GO:0007423~sensory organ development	50	4.56204	4.49059e-11	NOG, PDGFA, FGF9, PAX6, TGFB3, FASLG, JAG1, GLI3, SHH, TGFB1, CTNNB1, TGFB2, SPRY2, WNT1, BDNF, RARB, MYC, EGFR, GSC, MYO6, YY1, RING1, HES1, ASCL1, DDR1, VEGFA, PDGFRA, MED1, ERBB3, ERBB2, TH, NFYC, COL2A1, WT1, EPHB2, HOXA1, BCL2, MAP3K1, APC, BMP4, MAF, IKZF1, SOD1, STAT3, CDKN1B, BAX, NTRK2, NEUROD1, BMP7, BMPR1B	1050	229	13528	2.81306	2.01044e-07	6.48527e-10	8.44644e-08
GOTERM_BP_FAT	GO:0019216~regulation of lipid metabolic process	33	3.01095	4.56285e-11	PPARA, CAV1, TNF, THRB, PDGFB, PDGFA, STAT5A, IGFBP7, PPARG, SNCA, STAT5B, NFKB1, TGFB1, AKT1, INS, APOE, RAC1, SERPINA3, NR1H3, AKT2, IRS2, VAV3, RBL2, MLXIPL, IGF2, RB1, SOD1, IRS1, PPARGC1A, BRCA1, LEP, FABP1, MTOR, BMP6	1050	112	13528	3.79612	2.04279e-07	6.56845e-10	8.58236e-08
GOTERM_BP_FAT	GO:0048762~mesenchymal cell differentiation	22	2.0073	4.7543e-11	S100A4, RET, NOG, BMP2, LEF1, HGF, PAX3, SOX9, SHH, TGFB1, CTNNB1, TGFB2, EDNRA, EDNRB, NOTCH1, HIF1A, LAMA5, BCL2, TGFBR3, BMP7, NRG1, ACVR1	1050	51	13528	5.55772	2.1285e-07	6.82211e-10	8.94246e-08
GOTERM_BP_FAT	GO:0014031~mesenchymal cell development	22	2.0073	4.7543e-11	S100A4, RET, NOG, BMP2, LEF1, HGF, PAX3, SOX9, SHH, TGFB1, CTNNB1, TGFB2, EDNRA, EDNRB, NOTCH1, HIF1A, LAMA5, BCL2, TGFBR3, BMP7, NRG1, ACVR1	1050	51	13528	5.55772	2.1285e-07	6.82211e-10	8.94246e-08
GOTERM_BP_FAT	GO:0060537~muscle tissue development	35	3.19343	5.04572e-11	MYL6, CAV2, CAV1, ERBB3, TNC, ERBB2, ELN, UTRN, TP63, ITGB1, TPM1, PTEN, TGFB2, PAX7, RHOA, RARB, NRG1, PITX1, SMAD7, RXRB, RXRA, HSPG2, CDK5, FOXP1, DVL1, IGSF8, EP300, MAPK14, NDUFV2, MYH11, TGFBR3, PDGFRB, ENG, F2R, IGFBP5	1050	125	13528	3.60747	2.25897e-07	7.21715e-10	9.4906e-08
SP_PIR_KEYWORDS	repressor	62	5.65693	5.94176e-11	BMI1, EIF2C2, BACH2, ELF3, EZH1, RBM4, EZH2, PAX6, CTCF, KDM1A, PCGF2, CRY2, AES, EED, BHLHE41, CRY1, CTBP2, RBL2, YY1, RING1, TLE3, MECP2, MLXIPL, TLE1, RB1, IFI16, TLE2, HES1, HHEX, PA2G4, MSX1, TCF7L2, TSC22D1, SRY, PELP1, NKX3-1, DNMT3B, ENO1, MAF, DNMT3A, ZBTB7A, TBX3, IKZF1, FOXA1, SNAI2, FOXP1, HDAC5, HDAC4, HDAC3, ZNF217, HDAC2, ATF3, HDAC1, TRPS1, MLX, DNMT1, PBX1, RBM14, SCMH1, HDAC8, H…	1095	435	19235	2.50369	4.01663e-08	9.1287e-10	8.91869e-08
GOTERM_BP_FAT	GO:0070169~positive regulation of biomineral formation	14	1.27737	5.9616e-11	BMP4, BMP2, TGFB3, BMPR2, SMAD3, TGFB1, ACVR2A, ACVR2B, ADRB2, BMPR1B, BMP7, BMPR1A, ACVR1, BMP6	1050	19	13528	9.49333	2.66901e-07	8.50002e-10	1.12133e-07
GOTERM_BP_FAT	GO:0022612~gland morphogenesis	13	1.18613	6.0498e-11	EGFR, CAV1, ELF3, ERBB3, ERBB2, TGFB3, PAX6, SHH, TGFB1, TGFB2, PROP1, BCL2, BMP7	1050	16	13528	10.4681	2.7085e-07	8.59841e-10	1.13792e-07
KEGG_PATHWAY	hsa04520:Adherens junction	34	3.10219	6.69915e-11	FGFR1, ERBB2, LMO7, CTNND1, CDH1, TCF7L2, SRC, CTNNB1, MAP3K7, ACVR1B, IGF1R, CSNK2A1, RAC3, RAC1, RHOA, INSR, EGFR, ACTN4, TGFBR1, TGFBR2, CREBBP, MET, SMAD4, SMAD3, LEF1, SMAD2, SNAI2, CTNNA1, CTNNA2, MAPK1, EP300, FYN, MAPK3, PTPN1	664	77	5085	3.38151	1.05177e-08	3.28677e-10	8.06299e-08
KEGG_PATHWAY	hsa04630:Jak-STAT signaling pathway	52	4.74453	6.73649e-11	IL6ST, OSMR, LEPR, STAT5A, STAT5B, SPRY4, IL10, IL11, AKT1, SPRY2, PIK3CA, MYC, AKT3, CSF2RA, GHR, AKT2, PIK3CG, SOCS2, SOCS3, PIK3CB, PIK3CD, PIM1, LIFR, IL6R, IFNAR1, TYK2, OSM, CCND1, EP300, CCND3, CCND2, PIAS3, IFNB1, PIAS1, GRB2, BCL2L1, LIF, STAT6, SOS1, PIK3R5, PIK3R3, PIK3R1, EPO, IL4, IL6, CREBBP, CBL, STAT1, STAT3, LEP, JAK1, EPOR	664	155	5085	2.56918	1.05763e-08	3.20494e-10	8.10792e-08
KEGG_PATHWAY	hsa05216:Thyroid cancer	20	1.82482	6.82281e-11	HRAS, RET, MAP2K1, BRAF, RXRB, RXRA, PPARG, TP53, LEF1, CDH1, TCF7L2, CTNNB1, MAPK1, NRAS, CCND1, KRAS, NCOA4, PAX8, MAPK3, MYC	664	29	5085	5.28147	1.07118e-08	3.15053e-10	8.21182e-08
GOTERM_BP_FAT	GO:0060485~mesenchyme development	22	2.0073	7.39746e-11	S100A4, RET, NOG, BMP2, LEF1, HGF, PAX3, SOX9, SHH, TGFB1, CTNNB1, TGFB2, EDNRA, EDNRB, NOTCH1, HIF1A, LAMA5, BCL2, TGFBR3, BMP7, NRG1, ACVR1	1050	52	13528	5.45084	3.31184e-07	1.04805e-09	1.3914e-07
GOTERM_BP_FAT	GO:0042330~taxis	40	3.64964	7.48212e-11	CXCL1, HRAS, CCL2, CXCL5, IL16, PDGFB, PDGFA, CCR1, S100A9, ITGB2, CX3CL1, CCL5, CXCL12, CCL4, IL10, CXCL10, TGFB2, EDNRB, CXCR4, ROBO1, RAC1, FGF2, SYK, CYR61, IL4, PRKCA, IL6, MAP2K1, CREB3, IL8, PIK3CB, IL6R, PLAUR, MAPK1, CCR5, MAPK14, CX3CR1, PDGFRB, ENG, PLAU	1050	160	13528	3.22095	3.34974e-07	1.0567e-09	1.40733e-07
GOTERM_BP_FAT	GO:0006935~chemotaxis	40	3.64964	7.48212e-11	CXCL1, HRAS, CCL2, CXCL5, IL16, PDGFB, PDGFA, CCR1, S100A9, ITGB2, CX3CL1, CCL5, CXCL12, CCL4, IL10, CXCL10, TGFB2, EDNRB, CXCR4, ROBO1, RAC1, FGF2, SYK, CYR61, IL4, PRKCA, IL6, MAP2K1, CREB3, IL8, PIK3CB, IL6R, PLAUR, MAPK1, CCR5, MAPK14, CX3CR1, PDGFRB, ENG, PLAU	1050	160	13528	3.22095	3.34974e-07	1.0567e-09	1.40733e-07
GOTERM_BP_FAT	GO:0051223~regulation of protein transport	33	3.01095	7.60509e-11	PRKCZ, TNF, CADM1, TGFB3, NFKBIA, CDH1, KRT20, GLI3, IL10, TGFB1, SHH, TGFB2, ANG, INS, RHOA, PRKACA, EGF, TRAF6, IL1A, ADAM9, BMP4, IL6, TGFBR1, SMAD4, SMAD3, IGF2, CD40, CDK5, SIRT1, FLNA, KCNN4, VEGFC, GSK3B, BMPR1A	1050	114	13528	3.72952	3.4048e-07	1.07069e-09	1.43046e-07
GOTERM_BP_FAT	GO:0031349~positive regulation of defense response	26	2.37226	8.17739e-11	CADM1, IL6ST, OSMR, STAT5A, STAT5B, TLR2, TAC1, TLR3, NFKBIA, TLR4, CX3CL1, CCL5, EDNRA, MYD88, CD24, PRKCA, IRAK1, IL6, RELA, ITGA2, OSM, EREG, IFNB1, PLA2G2A, FABP4, HSPD1	1050	73	13528	4.58875	3.66102e-07	1.14765e-09	1.5381e-07
GOTERM_BP_FAT	GO:0043406~positive regulation of MAP kinase activity	31	2.82847	8.3244e-11	TNF, PDGFB, ERBB2, TGFB3, KIT, TGFB1, CD74, ERCC6, KRAS, CXCR4, PTK2B, MAP3K1, ILK, TGFA, SHC1, CD24, THBS1, EGF, FGF2, INSR, MAP2K6, GHR, SYK, EGFR, PTPRC, MAP2K1, PIK3CB, MET, HGF, SOD1, RIPK1	1050	102	13528	3.91567	3.72683e-07	1.16464e-09	1.56575e-07
GOTERM_BP_FAT	GO:0042475~odontogenesis of dentine-containing tooth	19	1.73358	1.1603e-10	BMP4, BMP2, BSG, FST, LEF1, TP63, GLI2, GLI3, SHH, CTNNB1, ACVR2B, ITGA6, LAMA5, BAX, PDGFRA, TRAF6, BMP7, CHUK, BMPR1A	1050	39	13528	6.27673	5.19466e-07	1.61827e-09	2.18243e-07
UP_SEQ_FEATURE	DNA-binding region:Basic motif	34	3.10219	1.16443e-10	BACH2, FOS, TCF21, NPAS2, XBP1, JUND, CREB3L4, BHLHE41, MYC, TWIST1, SREBF1, MAF, CEBPA, EPAS1, CREB3, CEBPD, CREB1, MLXIPL, ARNTL, JUNB, AHR, SREBF2, HES1, ASCL1, ATF4, NCOA1, ATF3, NCOA2, HIF1A, NCOA3, JUN, MLX, NEUROD1, NFE2L1	1094	161	19113	3.68948	4.2001e-07	3.23085e-08	2.13978e-07
GOTERM_BP_FAT	GO:0007626~locomotory behavior	55	5.01825	1.25169e-10	SNCG, HRAS, PDGFB, IL16, PDGFA, UCHL1, SNCA, S100A9, CXCL12, IL10, CXCL10, TGFB2, EDNRB, HTRA2, CXCR4, ROBO1, SEPP1, PITX3, FGF2, SYK, CYR61, PRKCA, MYO6, PIK3CB, IL6R, PLAUR, MAPK1, CCR5, CX3CR1, PDGFRB, CXCL1, CCL2, CXCL5, CCR1, TH, ITGB2, CX3CL1, CCL5, CCL4, NPAS2, RAC1, NKX2-1, IL4, IL6, MAP2K1, CREB3, IL8, HTT, NR4A2, SOD1, PARK7, SOD2, MAPK14, ENG, PLAU	1050	274	13528	2.58617	5.60383e-07	1.74032e-09	2.35434e-07
SP_PIR_KEYWORDS	transforming protein	16	1.45985	1.28099e-10	RET, FGR, BRAF, ERBB2, PIM1, SRC, GLI1, WNT1, FLI1, FYN, JUN, ARAF, RAC1, RHEB, SKIL, MYB	1095	34	19235	8.26645	8.6595e-08	1.92433e-09	1.92279e-07
GOTERM_BP_FAT	GO:0022403~cell cycle phase	72	6.56934	1.29075e-10	E2F1, MAD1L1, NBN, XRCC2, E2F4, MLH1, AURKA, FOXO4, AKT1, ACVR1B, CCNE1, RAD21, CDKN2A, CDKN2B, CDKN2C, CCNA1, CCNA2, CUL1, TUBB3, EGFR, KHDRBS1, CDC6, CDK1, PIM1, SKP2, CDK6, RB1, PIM2, RAD52, CDK2, RAD51, INHBA, CCND1, MAD2L1, TIMELESS, EREG, CCND2, FANCD2, ADAM17, MDM2, RUVBL1, STMN1, GADD45A, ACVR1, ANAPC10, CHEK1, ITGB1, BCL2, KRT7, HELLS, APC, MSH6, MAP2K1, MKI67, TREX2, BRCA2, CDC20, BIRC5…	1050	414	13528	2.24066	5.77867e-07	1.78906e-09	2.42779e-07
GOTERM_BP_FAT	GO:0042770~DNA damage response, signal transduction	27	2.4635	1.30118e-10	NBN, PML, MLH1, TP63, CHEK1, SFN, CHEK2, FOXO4, ERCC6, CCNA2, CDK1, MSH6, MYO6, MSH2, AIFM1, TP53, BRCA2, BRIP1, RAD9A, IFI16, ATM, TP73, BRCA1, CCND1, XPC, BBC3, MAPK14	1050	80	13528	4.34829	5.82539e-07	1.79796e-09	2.44742e-07
GOTERM_BP_FAT	GO:0001657~ureteric bud development	18	1.64234	1.38813e-10	BMP4, RET, BMP2, NOG, HOXA11, SMAD4, GLI3, SHH, TCF21, BDNF, GPC3, CD44, LHX1, LAMA5, BCL2, ILK, PBX1, RARB	1050	35	13528	6.62596	6.21466e-07	1.9122e-09	2.61097e-07
GOTERM_BP_FAT	GO:0048145~regulation of fibroblast proliferation	18	1.64234	1.38813e-10	BMI1, XRCC4, S100A6, NBN, PDGFB, PDGFA, TP53, IGF1, CDK6, LIG4, SOD2, CDKN1A, EREG, BAX, PDGFRA, PDGFC, NGFR, CCNA2	1050	35	13528	6.62596	6.21466e-07	1.9122e-09	2.61097e-07
GOTERM_BP_FAT	GO:0009968~negative regulation of signal transduction	48	4.37956	1.3986e-10	PRKCZ, NOG, CAV1, ONECUT1, IL6ST, FGF9, ERBB3, EZH2, TGFB3, NFKBIA, ADRBK1, PAWR, PTEN, PIN1, AKT1, PPP2CB, SKIL, THBS1, RUNX2, WWOX, AXIN1, APC, PRKCA, PTPRC, GSC, SOCS2, SOCS3, SMAD7, RELA, TLE1, SIRT1, IRS1, PRKCD, CTNNBIP1, HHEX, ADRB2, CCND1, HDAC3, LRP1, PEBP1, TGFB1I1, NGFR, PTPN1, TNFAIP3, ENG, IGFBP3, ACVR1, IGFBP5	1050	221	13528	2.79829	6.26154e-07	1.92072e-09	2.63066e-07
GOTERM_BP_FAT	GO:0048661~positive regulation of smooth muscle cell proliferation	17	1.55109	1.50933e-10	PRKCA, EGFR, IL6, FLT1, TNF, PDGFB, PTGS2, STAT5B, TGFBR2, ITGA2, IGF1, IL6R, STAT1, AGER, EREG, JUN, VEGFA	1050	31	13528	7.06531	6.75729e-07	2.06645e-09	2.83894e-07
SP_PIR_KEYWORDS	cytokine	36	3.28467	1.51004e-10	CXCL1, TNF, CCL2, CXCL5, S100A8, IL16, CSF1, FASLG, CX3CL1, CCL5, CCL4, CXCL12, IL10, IL11, MIF, CXCL10, LIF, IL17A, PTN, IL1A, SPP1, IL4, BMP4, IL6, BMP2, IL8, OSM, TNFSF10, TNFSF11, TNFSF13B, IFNB1, GRN, AREG, GDF15, BMP7, BMP6	1095	181	19235	3.49383	1.02079e-07	2.21911e-09	2.2666e-07
GOTERM_BP_FAT	GO:0045471~response to ethanol	24	2.18978	1.53016e-10	PRKCA, CCL2, STAT5B, TH, TLR4, IL6R, SOD1, PTEN, BIRC2, STAT3, SHH, CCNE1, CCND1, EP300, CCND2, APOE, FYN, PTK2B, GSN, BCL2, NKX2-1, PEBP1, NOS3, INSR	1050	64	13528	4.83143	6.85053e-07	2.08858e-09	2.87811e-07
GOTERM_BP_FAT	GO:0032570~response to progesterone stimulus	14	1.27737	1.58231e-10	TXNIP, CAV1, CCL2, ERBB4, SOCS3, ERBB2, RELA, TGFB3, TGFB1, JUNB, TGFB2, FOS, CCNE1, THBS1	1050	20	13528	9.01867	7.08402e-07	2.1532e-09	2.97621e-07
GOTERM_BP_FAT	GO:0009411~response to UV	23	2.09854	1.66785e-10	EGFR, MSH6, MSH2, RELA, TP53, PML, BRCA2, AKT1, CDKN1A, CCND1, ERCC5, ERCC6, XPC, CASP9, NEDD4, POLD1, BAX, BCL2, CAT, ERCC4, TUBB3, ERCC1, ERCC2	1050	59	13528	5.0225	7.46696e-07	2.26272e-09	3.1371e-07
GOTERM_BP_FAT	GO:0050769~positive regulation of neurogenesis	23	2.09854	1.66785e-10	XRCC5, XRCC4, BMP2, XRCC2, PLXNB1, LIMK1, RELA, PPARG, XRCC6, PAX6, KIT, LIG4, NTN1, SHH, EPHB2, VEGFC, NOTCH1, ROBO1, TIAM1, ILK, RHOA, SEMA4D, NGFR	1050	59	13528	5.0225	7.46696e-07	2.26272e-09	3.1371e-07
GOTERM_BP_FAT	GO:0009896~positive regulation of catabolic process	21	1.91606	1.6684e-10	PPARA, IRS2, TNF, SMAD7, MLXIPL, EGLN2, IGF1, GJA1, IGF2, PIM2, IRS1, AKT1, HIF1A, INS, NEDD4, APOE, MDM2, FABP1, INSR, APC, AKT2, ADAM9	1050	49	13528	5.52163	7.4694e-07	2.25662e-09	3.13812e-07
GOTERM_BP_FAT	GO:0008629~induction of apoptosis by intracellular signals	22	2.0073	1.72509e-10	PRKCA, MSH6, AIFM1, TP53, PML, MLH1, BRCA2, TP63, SFN, CHEK2, IFI16, BRCA1, TP73, ATM, CDKN1A, ERCC6, HTRA2, BBC3, BAX, CD24, MYC, CUL1	1050	54	13528	5.24896	7.72321e-07	2.32627e-09	3.24475e-07
GOTERM_BP_FAT	GO:0022604~regulation of cell morphogenesis	35	3.19343	2.02487e-10	GNA13, NRP1, LZTS1, GNA12, TGFB3, ITGB2, CDH2, TGFB1, EPHB2, TGFB2, ANXA7, PTK2, EZR, ROBO1, APOE, TIAM1, ILK, RHOA, FN1, SPP1, PLXNB1, LIMK1, SMAD7, SMAD4, SMAD3, SMAD2, NTN1, KDR, FYN, VEGFA, ITGA7, TGFBR3, SEMA4D, TGFB1I1, NGFR	1050	131	13528	3.44224	9.06534e-07	2.72232e-09	3.80862e-07
GOTERM_BP_FAT	GO:0042063~gliogenesis	24	2.18978	2.19629e-10	EGFR, SOX10, ERBB3, ERBB2, IGF1, CDK6, MMP14, SOD1, CDK5, SHH, CTNNB1, TGFB2, ASCL1, NOTCH1, GCM1, CDKN2C, PTK2B, GSN, PDGFRA, NKX2-1, VCAN, FGF2, SMARCA4, ERCC2	1050	65	13528	4.7571	9.83278e-07	2.94395e-09	4.13105e-07
GOTERM_BP_FAT	GO:0048667~cell morphogenesis involved in neuron differentiation	46	4.19708	2.25872e-10	DCC, CDK5R1, S100A6, NRP1, ERBB3, ERBB2, UCHL1, PAX6, EPHB3, GLI2, CXCL12, SHH, EPHB2, IGF1R, HOXA1, BDNF, PTK2, CXCR4, ROBO1, BCL2, RAC1, NKX2-1, POU4F1, RUNX3, RPS27A, APC, PRKCA, CREB1, RXRA, OTX2, NR4A2, SOD1, CDK5, NTN1, DVL1, CTNNA2, HES1, SEMA6A, NOTCH1, UBC, VCAN, SIAH1, NGFR, BMPR1B, BMP7, DST	1050	209	13528	2.83567	1.01123e-06	3.0186e-09	4.24848e-07
GOTERM_BP_FAT	GO:0051046~regulation of secretion	45	4.10584	2.4164e-10	SNCG, HNF1A, TNF, CADM1, ERBB3, FST, SNCA, TGFB3, TAC1, ADRBK1, KRT20, TCF7L2, TGFB1, IL10, IL11, TGFB2, LIF, INS, ANG, TRPV6, NOS2, NRG1, EGF, TRAF6, KCNQ1, FGF2, IL1A, ADAM9, SYK, PRKCA, IL6, MYO6, CREB1, IGF2, CD40, INHA, CDK5, INHBB, LEP, OSM, INHBA, KCNN4, SSTR5, VEGFC, NTRK2, NEUROD1	1050	202	13528	2.87016	1.08182e-06	3.21971e-09	4.54507e-07
INTERPRO	IPR001723:Steroid hormone receptor	19	1.73358	2.42098e-10	PPARA, PPARD, ESRRA, THRB, RXRB, ESRRB, RXRA, PPARG, ESRRG, NR4A2, ESR1, NR4A1, ESR2, NR2C1, PGR, VDR, RARA, RARB, NR1H3	1074	47	16659	6.27047	4.13261e-07	4.13261e-08	4.08542e-07
GOTERM_BP_FAT	GO:0033043~regulation of organelle organization	47	4.28832	2.4651e-10	CAV2, CAV1, TNF, PDGFA, SNCA, ELN, PML, PAX5, TAC1, ANAPC10, CTCF, TPM1, CXCL12, PIN1, CTNNB1, ACD, SET, INS, GSN, MAP3K1, ILK, NPM1, RAC1, RHOA, TGFA, EGF, DNMT3B, ERCC4, MYC, INSR, IL1A, ERCC1, APC, SMAD3, IGF1, IGF2, CDC25C, PPARGC1A, BRCA1, ATM, MAD2L1, CDKN1B, EREG, PEBP1, DNMT1, MTOR, DST, HDAC6	1050	217	13528	2.7905	1.10362e-06	3.27485e-09	4.63666e-07
GOTERM_CC_FAT	GO:0030141~secretory granule	40	3.64964	2.57365e-10	A2M, PDGFB, PDGFA, CLU, TGFB3, ITGB3, KIT, TGFB1, TGFB2, TIMP1, CD9, FGG, FGA, FGB, ALB, SERPINA1, EGF, THBS1, FIGF, FN1, AKT2, KLK13, SELP, SEMG1, ACTN4, RAB4A, SEMG2, IGF1, BRCA2, HGF, SPARC, ITPR1, VEGFB, VEGFC, VWF, NOTCH1, VEGFA, PECAM1, PLA2G2A, HSPD1	912	180	12782	3.11452	1.46183e-07	5.04081e-09	3.77257e-07
GOTERM_BP_FAT	GO:0007267~cell-cell signaling	92	8.39416	2.87575e-10	CGA, HNF1B, HNF1A, NRP1, FGF9, PDGFA, S100A9, SNCA, FASLG, TP63, GJA1, PDX1, VIPR1, GLI2, IL10, SHH, IL11, CXCL10, TGFB2, CTNNB1, GLI1, PGR, SPRY2, BDNF, TNFRSF11A, ISG15, APOE, FGF1, NQO1, FGF2, FGF3, RPS27A, SYK, PRKCA, AR, MYO6, ADAM10, EFNB2, ESR2, INHA, CDK5, CTNNA2, PTHLH, MAPK1, INHBA, ACVR2B, CCR5, EREG, TXN, UBC, PEBP1, CAV2, FGFR4, CXCL5, GRB2, CCR1, HOXA11, TH, TAC1, MME, ITGB2, CCL5, …	1050	600	13528	1.97552	1.28747e-06	3.8091e-09	5.40907e-07
SP_PIR_KEYWORDS	angiogenesis	21	1.91606	3.51173e-10	NRP1, VAV3, FLT1, COL4A1, EPAS1, HSPG2, IGF2, MMP2, EPHA2, KDR, VEGFC, EREG, INS, ANG, VEGFA, PTN, ANGPT1, FGF1, FIGF, FGF2, ANGPT2, FN1	1095	66	19235	5.58925	2.37393e-07	5.05092e-09	5.27117e-07
GOTERM_BP_FAT	GO:0032147~activation of protein kinase activity	32	2.91971	3.61091e-10	PRKCZ, TLR3, TGFB2, MAP3K7, EDNRA, PDPK1, ERCC6, INS, ANG, PTK2B, MAP3K1, PDGFC, PRKACA, PRKACB, EGF, NRG1, TRAF6, FGF2, INSR, ADAM9, GHR, EGFR, IRAK1, FLT1, TGFBR1, TGFBR2, IGF2, TNFRSF10A, ACVR2B, ADRB2, LRP1, TNFRSF10B, F2R	1050	114	13528	3.61651	1.6166e-06	4.76875e-09	6.79184e-07
GOTERM_BP_FAT	GO:0050795~regulation of behavior	20	1.82482	3.74994e-10	PRKCA, IL6, ADAM10, PDGFB, IL16, IL8, CREB3, F2RL1, SMAD3, ITGA2, IL6R, ESR2, CXCL12, AGER, TGFB1, KDR, F3, VEGFA, ADAM17, THBS1	1050	46	13528	5.60166	1.67885e-06	4.93779e-09	7.05335e-07
GOTERM_BP_FAT	GO:0000082~G1/S transition of mitotic cell cycle	22	2.0073	3.84198e-10	EGFR, E2F4, PIM1, SKP2, RB1, CDKN3, ITGB1, CDC25A, AKT1, CCNE1, INHBA, ACVR1B, CCND1, CDKN1A, CDKN2A, CDKN1B, CCND2, CDKN2C, BCL2, ADAM17, CUL1, ACVR1	1050	56	13528	5.0615	1.72005e-06	5.04414e-09	7.22645e-07
GOTERM_BP_FAT	GO:0048771~tissue remodeling	22	2.0073	3.84198e-10	CAV1, HNF1A, ELF3, EPAS1, ERBB3, ERBB2, PTH1R, TGFB3, ACP5, MMP14, TGFB1, CTNNB1, ADRB2, TNFSF11, HIF1A, BAX, VEGFA, PTH, RAC1, NOS3, NOS2, F2R	1050	56	13528	5.0615	1.72005e-06	5.04414e-09	7.22645e-07
GOTERM_BP_FAT	GO:0009612~response to mechanical stimulus	22	2.0073	3.84198e-10	PRKCA, BMP4, TXNIP, CAV1, BMP2, TNF, CCL2, RELA, TGFBR2, ITGA2, MMP14, STAT1, TIMP3, JUNB, FOS, FYN, PTK2B, JUN, PKD1, COL1A1, IGFBP2, MYC	1050	56	13528	5.0615	1.72005e-06	5.04414e-09	7.22645e-07
SP_PIR_KEYWORDS	growth factor receptor	12	1.09489	4.21935e-10	FGFR2, IGF1R, FGFR1, FGFR4, FLT1, ERBB4, GRB2, IGF2R, NTRK2, PDGFRA, PDGFRB, CSF2RA	1095	18	19235	11.7108	2.85228e-07	5.94225e-09	6.33332e-07
SP_PIR_KEYWORDS	SH2 domain	27	2.4635	4.65747e-10	FGR, GRB2, STAT5A, STAT5B, SRC, STAT6, ZAP70, SH2B2, SHC1, CSK, PIK3R3, PIK3R1, SYK, VAV3, SOCS2, SOCS3, CBL, BMX, STAT1, STAT3, TNS4, TYK2, CRKL, TNS1, FYN, JAK1, CRK	1095	111	19235	4.27286	3.14845e-07	6.4254e-09	6.99094e-07
GOTERM_BP_FAT	GO:0000165~MAPKKK cascade	42	3.83212	4.7875e-10	FGFR1, CAV1, TNF, GRB2, TGFB3, MAPKAPK2, CD74, MAP3K7, ERCC6, CXCR4, INS, PTK2B, MAP3K1, TGFA, SHC1, EGF, THBS1, MAP2K7, FGF2, INSR, MAP2K6, ADAM9, GHR, SYK, MAP2K5, EGFR, PRKCA, PTPRC, RET, FLT1, MAP2K1, BRAF, PIK3CB, TGFBR1, MAP2K4, MET, IGF2, HGF, SOD1, MAPK1, CRKL, RIPK1, F2R	1050	184	13528	2.94087	2.14336e-06	6.26714e-09	9.00491e-07
GOTERM_BP_FAT	GO:0008544~epidermis development	42	3.83212	4.7875e-10	PPARA, PPARD, FGF7, PTGS2, ELF3, PDGFA, FST, PAX6, HOXB13, TP63, JAG1, SFN, SOX9, GLI2, SHH, TGFB2, GLI1, AKT1, ACVR1B, CDKN2A, BCL2, RUNX3, APC, ADAM9, ERCC2, TXNIP, MAP2K1, RELA, ANXA1, LEF1, PTHLH, NOTCH1, LAMA3, EREG, KRT17, LAMA5, KRT15, KRT14, NGFR, CSTA, COL1A1, SMARCA4	1050	184	13528	2.94087	2.14336e-06	6.26714e-09	9.00491e-07
SP_PIR_KEYWORDS	zinc finger	32	2.91971	5.03527e-10	PPARA, PPARD, THRB, PPARG, FHL2, ZBTB16, GLI2, GLI3, PXN, WT1, GLI1, PGR, VDR, RPS27, TRAF6, RPS27A, EGR1, AR, RET, RXRB, RXRA, CREBBP, ESR1, TEAD1, BIRC3, BIRC2, BRCA1, EP300, POLD1, UBC, PRDM2, TNFAIP3	1095	153	19235	3.67398	3.40384e-07	6.80769e-09	7.55804e-07
GOTERM_BP_FAT	GO:0051129~negative regulation of cellular component organization	36	3.28467	5.08238e-10	HMGB1, PRKCZ, NRP1, CLU, SNCA, PAX5, PTEN, TGFB1, EPHB2, EIF4EBP1, PTK2, ACD, SET, GSN, MAP3K1, RAC1, NPM1, RHOA, THBS1, ERCC4, DNMT3B, ERCC1, SPP1, NR1H3, APC, SMAD7, CST3, MMP14, NTN1, BRCA1, ATM, MAD2L1, TGFBR3, DNMT1, NGFR, HDAC6	1050	142	13528	3.26632	2.27538e-06	6.63376e-09	9.55956e-07
GOTERM_BP_FAT	GO:0043933~macromolecular complex subunit organization	103	9.39781	5.23428e-10	HRAS, TGFB1, TAPBP, CTNNB1, APOE, ILK, WDR77, PDGFC, FAS, INSR, SYK, BRAF, CD40, IRS1, PPARGC1A, JUP, SMARCE1, PLA2G2A, STMN1, AMFR, CAV2, CAV1, GRB2, DAG1, PXN, SRC, CD74, PTK2, FGG, FGA, CSE1L, FGB, NPM1, RAC1, SKIL, GNMT, HELLS, HIP1, LPL, MAP2K1, CREBBP, SMAD4, SMAD3, SMAD2, EVL, DVL1, TNFSF11, VCP, MYH11, HSPD1, CHAF1A, E2F3, DICER1, GJA1, MLH1, PEX5, TP63, CTCF, PAK2, GSN, ANG, CASP8, ANGPT…	1050	710	13528	1.86906	2.34338e-06	6.81217e-09	9.84527e-07
GOTERM_BP_FAT	GO:0022405~hair cycle process	19	1.73358	5.2589e-10	PPARD, FGF7, PTGS2, PDGFA, RELA, FST, TP63, SOX9, SHH, TGFB2, AKT1, ACVR1B, NOTCH1, LAMA5, BCL2, NGFR, RUNX3, ERCC2, APC	1050	42	13528	5.82839	2.35441e-06	6.82438e-09	9.89159e-07
GOTERM_BP_FAT	GO:0022404~molting cycle process	19	1.73358	5.2589e-10	PPARD, FGF7, PTGS2, PDGFA, RELA, FST, TP63, SOX9, SHH, TGFB2, AKT1, ACVR1B, NOTCH1, LAMA5, BCL2, NGFR, RUNX3, ERCC2, APC	1050	42	13528	5.82839	2.35441e-06	6.82438e-09	9.89159e-07
GOTERM_BP_FAT	GO:0001942~hair follicle development	19	1.73358	5.2589e-10	PPARD, FGF7, PTGS2, PDGFA, RELA, FST, TP63, SOX9, SHH, TGFB2, AKT1, ACVR1B, NOTCH1, LAMA5, BCL2, NGFR, RUNX3, ERCC2, APC	1050	42	13528	5.82839	2.35441e-06	6.82438e-09	9.89159e-07
GOTERM_BP_FAT	GO:0001837~epithelial to mesenchymal transition	13	1.18613	5.32913e-10	S100A4, BMP2, NOG, LEF1, HGF, SOX9, TGFB1, TGFB2, CTNNB1, NOTCH1, HIF1A, TGFBR3, BMP7	1050	18	13528	9.30497	2.38585e-06	6.89553e-09	1.00237e-06
GOTERM_BP_FAT	GO:0046777~protein amino acid autophosphorylation	27	2.4635	5.84433e-10	CAV2, ERBB2, KIT, AKT1, ACVR1B, IGF1R, PTK2, CSNK2A1, PAK2, MAP3K1, ZAP70, LMTK2, PRKACA, INSR, SYK, EGFR, IRAK1, TGFBR1, MET, PIM1, CDK5, FYN, RIPK1, NTRK2, PDGFRA, PDGFRB, MTOR	1050	85	13528	4.0925	2.6165e-06	7.54036e-09	1.09927e-06
GOTERM_BP_FAT	GO:0051241~negative regulation of multicellular organismal process	39	3.55839	6.3356e-10	NOG, CAV1, TNF, PTGS2, PDGFB, PDGFA, PPARG, BMPR2, TAC1, NFKB1, ADRBK1, SOX9, IL10, TNFRSF11B, HSF1, INS, APOE, SERPINE1, NOS3, RARA, CD24, THBS1, PRKCA, IL6, TGFBR2, CST3, IGF2, IL6R, SOD1, ANXA4, ANXA2, INHBA, ADRB2, NOTCH1, VEGFA, F2, ADAM17, NGFR, PLAU, HDAC7	1050	164	13528	3.06383	2.83645e-06	8.15072e-09	1.19168e-06
GOTERM_BP_FAT	GO:0007409~axonogenesis	43	3.92336	6.38731e-10	DCC, CDK5R1, S100A6, NRP1, ERBB3, ERBB2, UCHL1, PAX6, EPHB3, GLI2, CXCL12, SHH, EPHB2, IGF1R, HOXA1, BDNF, PTK2, CXCR4, ROBO1, BCL2, RAC1, NKX2-1, POU4F1, RUNX3, RPS27A, APC, PRKCA, CREB1, RXRA, OTX2, NR4A2, CDK5, NTN1, CTNNA2, SEMA6A, NOTCH1, UBC, VCAN, SIAH1, NGFR, BMPR1B, BMP7, DST	1050	193	13528	2.87049	2.8596e-06	8.19369e-09	1.2014e-06
GOTERM_CC_FAT	GO:0009897~external side of plasma membrane	38	3.46715	6.49071e-10	TNF, IL6ST, TLR2, FASLG, TLR4, ITGB3, KIT, CD74, MMP25, VCAM1, GPC4, FGG, GPC3, CD44, FGA, FGB, APOE, ITGAV, CD24, FAS, THBS1, ADAM9, ICAM1, SELP, PTPRC, TGFBR2, ITGA2, CD40, VWF, LRP1, CCR5, ITGA6, CD34, ITGA5, F3, TGFBR3, CTSB, ENG	912	170	12782	3.13284	3.68672e-07	1.22891e-08	9.51436e-07
GOTERM_CC_FAT	GO:0005912~adherens junction	36	3.28467	6.601e-10	CAV2, CAV1, BCAR1, FHL2, LMO7, GJA1, CDH1, CDH2, CDH3, ITGB1, PXN, CTNNB1, PTK2, CD44, PTK2B, ILK, AFAP1, APC, PTPRC, LIMK1, SMAD7, ITGA2, TRIM25, EVL, LIG4, CTNNA1, CTNNA2, JUP, TNS4, SDC1, LAMA3, TNS1, ITGA6, ITGA5, ADAM17, TGFB1I1	912	155	12782	3.25518	3.74937e-07	1.20947e-08	9.67603e-07
GOTERM_BP_FAT	GO:0051216~cartilage development	25	2.28102	7.0219e-10	NOG, FGF9, HOXA11, PTH1R, COL2A1, SOX9, COL9A1, PAX7, PKD1, RUNX2, PITX1, GHR, PRKCA, BMP4, ESRRA, BMP2, HSPG2, MSX1, MAPK14, GNAS, COL1A1, BMP7, BMPR1B, BMPR1A, BMP6	1050	74	13528	4.35264	3.1437e-06	8.98201e-09	1.32076e-06
GOTERM_BP_FAT	GO:0007276~gamete generation	68	6.20438	7.03687e-10	PTGS2, CADM1, LEPR, FST, PAX5, MLH1, FOXO3, CXCL12, TGFB1, GLI1, AKT1, PGR, DYNLL1, HSF1, ANG, CXCR4, SERPINA5, CREB3L4, NOS3, CCNA1, FSHR, ACVR2A, MAST2, EREG, CCND2, FANCD2, PEBP1, ADAMTS1, SIAH1, BPY2, RUVBL1, WFDC2, ACVR1, DEAF1, TSPY1, SOX3, PRKDC, CHEK1, BCL2L1, ZBTB16, KIT, ITGB1, WT1, PTK2B, BCL2, ERCC1, AXIN1, BMP4, DNMT3A, HTT, MSH2, TMBIM6, TGFBR1, LMNA, BRCA2, SOD1, BIRC3, SIRT1, ATM,…	1050	395	13528	2.21797	3.1504e-06	8.97552e-09	1.32358e-06
GOTERM_BP_FAT	GO:0031589~cell-substrate adhesion	29	2.64599	7.43046e-10	PPFIA2, PPARD, ITGB4, ITGB2, ITGB3, ITGB1, PXN, CTNNB1, PDPK1, CD44, PTK2B, BCL2, ITGAV, ILK, TEK, RHOA, PKD1, LAMB1, ADAM9, FN1, ITGA2, ITGA3, CDK5, VWF, ITGA6, LAMA5, FBLN5, ITGA7, ADAM15	1050	98	13528	3.81256	3.32661e-06	9.45062e-09	1.39761e-06
KEGG_PATHWAY	hsa04150:mTOR signaling pathway	26	2.37226	7.43905e-10	AKT1, PDPK1, EIF4EBP1, INS, PIK3CA, PIK3R5, PIK3R3, FIGF, PIK3R1, AKT3, AKT2, PIK3CG, BRAF, PIK3CB, PIK3CD, IGF1, IGF2, VEGFB, VEGFC, MAPK1, RPS6KA3, HIF1A, VEGFA, MAPK3, RHEB, MTOR, EIF4E2	664	52	5085	3.82907	1.16793e-07	3.33695e-09	8.95352e-07
GOTERM_BP_FAT	GO:0046822~regulation of nucleocytoplasmic transport	22	2.0073	8.20563e-10	KHDRBS1, BMP4, TNF, TGFBR1, TGFB3, SMAD4, SMAD3, NFKBIA, CDH1, CDK5, SIRT1, GLI3, FLNA, SHH, TGFB1, IL10, CDKN2A, NEDD4, GSK3B, RHOA, PRKACA, BMPR1A	1050	58	13528	4.88696	3.67365e-06	1.0407e-08	1.54341e-06
GOTERM_BP_FAT	GO:0010648~negative regulation of cell communication	50	4.56204	8.32663e-10	NOG, PTGS2, FGF9, IL6ST, EZH2, TGFB3, PAWR, PTEN, AKT1, WWOX, PRKCA, GSC, SOCS2, SOCS3, RELA, TLE1, IRS1, PRKCD, CTNNBIP1, HHEX, CCND1, ADRB2, PEBP1, TGFB1I1, NGFR, TNFAIP3, ACVR1, PRKCZ, CAV1, ONECUT1, ERBB3, NFKBIA, ADRBK1, PIN1, PPP2CB, SKIL, THBS1, RUNX2, AXIN1, APC, PTPRC, SMAD7, SIRT1, HDAC3, LRP1, MTOR, PTPN1, IGFBP3, ENG, IGFBP5	1050	248	13528	2.59754	3.72783e-06	1.05306e-08	1.56617e-06
GOTERM_BP_FAT	GO:0042303~molting cycle	19	1.73358	8.39397e-10	PPARD, FGF7, PTGS2, PDGFA, RELA, FST, TP63, SOX9, SHH, TGFB2, AKT1, ACVR1B, NOTCH1, LAMA5, BCL2, NGFR, RUNX3, ERCC2, APC	1050	43	13528	5.69285	3.75797e-06	1.05859e-08	1.57884e-06
GOTERM_BP_FAT	GO:0042633~hair cycle	19	1.73358	8.39397e-10	PPARD, FGF7, PTGS2, PDGFA, RELA, FST, TP63, SOX9, SHH, TGFB2, AKT1, ACVR1B, NOTCH1, LAMA5, BCL2, NGFR, RUNX3, ERCC2, APC	1050	43	13528	5.69285	3.75797e-06	1.05859e-08	1.57884e-06
GOTERM_MF_FAT	GO:0004879~ligand-dependent nuclear receptor activity	22	2.0073	8.49996e-10	PPARA, PPARD, ESRRA, AR, THRB, RXRB, ESRRB, RXRA, PPARG, RING1, ESRRG, NR4A2, ESR1, NR4A1, ESR2, AHR, NR2C1, PGR, VDR, RARA, RARB, NR1H3	1010	58	12983	4.87583	9.63895e-07	3.32378e-08	1.36449e-06
GOTERM_BP_FAT	GO:0019953~sexual reproduction	75	6.84307	8.58233e-10	PTGS2, CADM1, LEPR, FST, PAX5, MLH1, FOXO3, CXCL12, TGFB1, GLI1, AKT1, PGR, HSF1, DYNLL1, ANG, CXCR4, SERPINA5, CREB3L4, NOS3, SEPP1, CCNA1, SEMG1, SEMG2, FSHR, ACVR2A, IGSF8, MAST2, EREG, CCND2, FANCD2, PEBP1, ADAMTS1, SIAH1, BPY2, RUVBL1, WFDC2, ACVR1, DEAF1, TSPY1, SOX3, XKRY, PRKDC, CHEK1, BCL2L1, ZBTB16, KIT, ITGB1, WT1, CD9, PTK2B, BCL2, ERCC1, AXIN1, BMP4, DNMT3A, HTT, MSH2, TMBIM6, TGFBR1…	1050	458	13528	2.10979	3.8423e-06	1.0793e-08	1.61427e-06
GOTERM_BP_FAT	GO:0030183~B cell differentiation	20	1.82482	8.96952e-10	IL4, KLF6, ONECUT1, IKZF1, MSH2, TP53, PRKDC, TPD52, ITGB1, IL10, FOXP1, IL11, VCAM1, HDAC5, HDAC4, BAX, BCL2, ADAM17, CD24, PIK3R1	1050	48	13528	5.36825	4.01565e-06	1.12483e-08	1.6871e-06
GOTERM_BP_FAT	GO:0007566~embryo implantation	16	1.45985	1.02193e-09	PPARD, BSG, PTGS2, FKBP4, IGFBP7, TGFBR1, TGFBR2, TTPA, SOD1, LIF, DDR1, GRN, LAMB1, PLAU, SPP1, EPO	1050	30	13528	6.87137	4.57518e-06	1.27798e-08	1.92217e-06
GOTERM_BP_FAT	GO:0050729~positive regulation of inflammatory response	16	1.45985	1.02193e-09	PRKCA, IL6, OSMR, IL6ST, STAT5A, STAT5B, TAC1, ITGA2, TLR4, CX3CL1, CCL5, OSM, EDNRA, PLA2G2A, FABP4, CD24	1050	30	13528	6.87137	4.57518e-06	1.27798e-08	1.92217e-06
GOTERM_BP_FAT	GO:0032388~positive regulation of intracellular transport	16	1.45985	1.02193e-09	BMP4, TNF, TGFBR1, TGFB3, SMAD4, SMAD3, CDH1, GLI3, FLNA, SHH, TGFB1, NEDD4, GSK3B, RHOA, PRKACA, BMPR1A	1050	30	13528	6.87137	4.57518e-06	1.27798e-08	1.92217e-06
GOTERM_BP_FAT	GO:0030326~embryonic limb morphogenesis	27	2.4635	1.02731e-09	NOG, HNF1A, FGF9, HOXA11, DICER1, GNA12, TP63, ZBTB16, GLI3, SHH, CTNNB1, MSX2, ACD, FBN2, RARB, TWIST1, TBX3, LEF1, EN1, MECOM, NOTCH2, NOTCH1, MSX1, GNAS, PBX1, SMARCA4, MED1	1050	87	13528	3.99842	4.59925e-06	1.28113e-08	1.93229e-06
GOTERM_BP_FAT	GO:0035113~embryonic appendage morphogenesis	27	2.4635	1.02731e-09	NOG, HNF1A, FGF9, HOXA11, DICER1, GNA12, TP63, ZBTB16, GLI3, SHH, CTNNB1, MSX2, ACD, FBN2, RARB, TWIST1, TBX3, LEF1, EN1, MECOM, NOTCH2, NOTCH1, MSX1, GNAS, PBX1, SMARCA4, MED1	1050	87	13528	3.99842	4.59925e-06	1.28113e-08	1.93229e-06
GOTERM_BP_FAT	GO:0051259~protein oligomerization	40	3.64964	1.06041e-09	CAV2, PRKCZ, CAV1, HRAS, GRB2, GJA1, TP63, PEX5, CDH1, CDH2, MIF, CTNNB1, IGF1R, MAP3K1, ILK, NPM1, CASP8, ANGPT1, CAT, SKIL, GNMT, FAS, INSR, IRAK1, SHMT1, MAP2K1, BRAF, TP53, BIRC3, BIRC2, IRS1, RAD51, SOD2, JUP, VWF, TNFSF11, VCP, BAX, PEBP1, AMFR	1050	174	13528	2.9618	4.74746e-06	1.31874e-08	1.99455e-06
GOTERM_BP_FAT	GO:0014706~striated muscle tissue development	32	2.91971	1.15288e-09	MYL6, CAV2, CAV1, ERBB3, TNC, ERBB2, ELN, UTRN, ITGB1, PTEN, TPM1, TGFB2, PAX7, RHOA, RARB, NRG1, PITX1, SMAD7, RXRB, RXRA, HSPG2, CDK5, FOXP1, DVL1, IGSF8, EP300, MAPK14, NDUFV2, MYH11, TGFBR3, F2R, IGFBP5	1050	119	13528	3.46455	5.16143e-06	1.42976e-08	2.16848e-06
GOTERM_BP_FAT	GO:0007259~JAK-STAT cascade	18	1.64234	1.15821e-09	CCL2, SOCS2, SOCS3, IL6ST, STAT5A, STAT5B, STAT1, CDK5, AGER, STAT3, IFNAR1, OSM, PTK2B, F2, PKD1, PIAS1, F2R, GHR	1050	39	13528	5.94637	5.1853e-06	1.43241e-08	2.1785e-06
GOTERM_BP_FAT	GO:0051147~regulation of muscle cell differentiation	18	1.64234	1.15821e-09	BMP4, TBX3, EZH2, FOXO4, SRF, HDAC5, HDAC4, NOTCH1, HDAC3, HDAC1, EREG, BCL2, ILK, UBC, CAMK1, NRG1, IGFBP3, RPS27A	1050	39	13528	5.94637	5.1853e-06	1.43241e-08	2.1785e-06
SP_PIR_KEYWORDS	receptor	148	13.5036	1.29109e-09	CASR, THRB, IL6ST, OSMR, F2RL1, TLR1, TIRAP, TLR2, PTPN22, TLR3, TLR4, TLR5, VIPR1, TLR9, PGR, CRY2, CD44, ROBO1, RARA, RARB, FAS, CRY1, INSR, EGFR, RET, IRS2, PLXNB1, RXRB, RXRA, LIFR, PROKR2, ARNTL, CD40, PPARGC1A, AHR, PLAUR, SSTR5, THBD, CCR5, DARC, CX3CR1, PDGFRA, PDGFRB, AMFR, FGFR2, FGFR1, FGFR4, ERBB4, GRB2, ERBB3, ERBB2, PTH1R, BMPR2, ITGB4, ADRBK1, ITGB2, ITGB3, EPHB3, ITGB1, NR2C1, EPH…	1095	1583	19235	1.64232	8.72775e-07	1.71132e-08	1.93795e-06
GOTERM_BP_FAT	GO:0050727~regulation of inflammatory response	25	2.28102	1.29808e-09	A2M, PTGS2, OSMR, IL6ST, STAT5A, PPARG, STAT5B, TAC1, TLR4, CX3CL1, CCL5, IL10, EDNRA, APOE, INS, CD24, PRKCA, ZFP36, IL6, ITGA2, IGF2, OSM, ADRB2, PLA2G2A, FABP4, SELE	1050	76	13528	4.2381	5.8115e-06	1.60097e-08	2.44159e-06
GOTERM_BP_FAT	GO:0030509~BMP signaling pathway	19	1.73358	1.31825e-09	BMP4, NOG, BMP2, SMAD9, SMAD7, FST, BMPR2, SMAD4, MSX2, ACVR2A, ACVR2B, MSX1, TGFBR3, BMP7, BMPR1B, ENG, BMP6, BMPR1A, ACVR1	1050	44	13528	5.56346	5.90178e-06	1.62137e-08	2.47952e-06
GOTERM_BP_FAT	GO:0065003~macromolecular complex assembly	97	8.85036	1.35822e-09	HRAS, TGFB1, TAPBP, CTNNB1, APOE, WDR77, ILK, PDGFC, FAS, INSR, SYK, BRAF, CD40, IRS1, PPARGC1A, JUP, AMFR, CAV2, CAV1, GRB2, DAG1, PXN, SRC, CD74, PTK2, FGG, FGA, CSE1L, FGB, NPM1, RAC1, SKIL, GNMT, HELLS, HIP1, MAP2K1, CREBBP, SMAD4, SMAD3, SMAD2, DVL1, TNFSF11, VCP, MYH11, HSPD1, CHAF1A, E2F3, DICER1, MLH1, GJA1, PEX5, TP63, PAK2, ANG, GSN, CASP8, ANGPT1, CAT, NRG1, MYC, TUBB3, IRAK1, HSP90AA1…	1050	665	13528	1.87929	6.08071e-06	1.66595e-08	2.5547e-06
GOTERM_MF_FAT	GO:0003707~steroid hormone receptor activity	20	1.82482	1.40475e-09	PPARA, PPARD, ESRRA, AR, THRB, RXRB, ESRRB, RXRA, PPARG, ESRRG, NR4A2, ESR1, NR4A1, ESR2, NR2C1, PGR, VDR, RARA, RARB, NR1H3	1010	49	12983	5.24672	1.59299e-06	5.30997e-08	2.25503e-06
SP_PIR_KEYWORDS	differentiation	61	5.56569	1.53126e-09	NOG, NRP1, CADM1, ELF3, FGF9, PAX6, PAX5, FOXO4, GLI1, ANG, ROBO1, PAX8, ANGPT1, FGF1, ANGPT2, FGF2, TWIST1, CTBP2, FAM82A2, EFNB2, MECOM, CTNNA2, VEGFC, HHEX, ASCL1, NME2, EREG, NME1, VEGFA, CAMK1, SIAH1, TGFB1I1, NGFR, STMN1, SEMA4D, BIN1, TSPY1, MCL1, FHL1, MDK, SRY, SQSTM1, LHX1, FIGF, HIP1, BMP4, ZBTB7A, BMP2, FLT1, EPAS1, LGALS3, SIRT1, KDR, SEMA6A, NOTCH2, NOTCH1, TNFSF11, NTRK2, NEUROD1, …	1095	460	19235	2.32943	1.03513e-06	1.99064e-08	2.29845e-06
GOTERM_MF_FAT	GO:0005524~ATP binding	177	16.1496	1.65277e-09	XRCC5, RNASEL, XRCC3, XRCC2, XRCC6, AURKA, PRKG1, MAP3K7, TOP1, CSNK2A1, ILK, PMS2, PIK3CA, PRKACA, PRKACB, MAP2K7, INSR, MAP2K6, MAP2K5, SYK, EGFR, PIK3CG, RET, MYO6, ROCK1, BRAF, PIK3CB, LIG1, PIK3CD, WNK1, PIM1, PIM2, LIG4, MAPK1, NME2, RFC4, NME1, MAPK3, PDGFRA, PDGFRB, CAMK1, SMARCA2, SMARCA4, FGFR2, FGFR1, FGFR4, ERBB4, FGR, ASS1, MVD, ERBB3, ERBB2, UBA7, BMPR2, ADRBK1, CHEK1, HSPA1A, CHEK2…	1010	1477	12983	1.54045	1.87424e-06	6.04594e-08	2.65317e-06
GOTERM_BP_FAT	GO:0043086~negative regulation of catalytic activity	53	4.83577	1.68434e-09	LEPR, SNCA, PPARG, NFKB1, PRDX3, PDCD4, SPRY4, TGFB2, AKT1, SPRY2, EDNRB, PDPK1, CDKN2A, PAK2, APOE, ILK, NOS3, NQO1, RPS27A, PRKCA, CST3, TP53, RB1, FLNA, SSTR5, MAD2L1, PSME2, HIPK3, UBC, PSME3, CSTA, GADD45A, PRKCZ, CAV1, ANAPC10, SFN, INS, HSPA5, APC, PTPRC, SMAD7, NR4A1, IGF2, BIRC5, CDC20, SIRT1, TP73, DVL1, CDKN1C, CDKN1A, CDKN1B, FABP4, ENG, HDAC6	1050	277	13528	2.46513	7.54075e-06	2.06032e-08	3.16811e-06
GOTERM_CC_FAT	GO:0043025~cell soma	37	3.37591	1.73396e-09	SNCG, CDK5R1, CCL2, CALD1, TH, UCHL1, TGFB3, TAC1, AQP1, TGFB1, EPHB2, TGFB2, TOP1, ANG, RAC3, APOE, SOS1, ILK, ENO2, GHR, S100P, MYO6, MAP2K1, ESR1, INHA, ESR2, SOD1, CDK5, DVL1, MAPK1, ASCL1, PPP1CA, LRP1, GSK3B, NTRK2, PEBP1, MTOR	912	168	12782	3.08671	9.84891e-07	3.07779e-08	2.54172e-06
GOTERM_BP_FAT	GO:0010769~regulation of cell morphogenesis involved in differentiation	25	2.28102	1.74902e-09	NRP1, LZTS1, TGFB3, CDH2, TGFB1, EPHB2, TGFB2, PTK2, APOE, TIAM1, ROBO1, ILK, RHOA, SPP1, SMAD7, LIMK1, PLXNB1, SMAD4, SMAD3, SMAD2, NTN1, TGFBR3, NGFR, TGFB1I1, SEMA4D	1050	77	13528	4.18306	7.83034e-06	2.13362e-08	3.28977e-06
GOTERM_BP_FAT	GO:0043062~extracellular structure organization	38	3.46715	1.9572e-09	CADM1, ERBB4, ELF3, MMP9, TNC, ERBB2, UTRN, ELN, CDH1, COL2A1, DCN, CDH2, SERPINH1, APLP1, TGFB2, CTNNB1, PTK2, TNFRSF11B, TGFBI, ILK, POU4F1, ERCC2, CYR61, COL18A1, MYO6, LGALS3, TGFBR1, CST3, HSPG2, ANXA2, DVL1, FBLN5, PDGFRA, MYH11, COL1A1, ENG, SMARCA4, F2R	1050	163	13528	3.00359	8.76235e-06	2.38108e-08	3.68134e-06
KEGG_PATHWAY	hsa04930:Type II diabetes mellitus	24	2.18978	2.32579e-09	PRKCZ, TNF, HK2, PDX1, INS, PIK3CA, PIK3R5, PIK3R3, INSR, PIK3R1, PIK3CG, IRS2, SOCS2, SOCS3, PIK3CB, PIK3CD, IGF2, PRKCE, IRS1, PRKCD, MAPK1, PKM2, MAPK3, MTOR, IKBKB	664	47	5085	3.91054	3.65149e-07	1.0143e-08	2.79928e-06
GOTERM_BP_FAT	GO:0031331~positive regulation of cellular catabolic process	17	1.55109	2.53015e-09	PPARA, IRS2, TNF, SMAD7, MLXIPL, IGF1, IGF2, PIM2, IRS1, AKT1, HIF1A, APOE, INS, MDM2, FABP1, INSR, AKT2, ADAM9	1050	36	13528	6.08402	1.13274e-05	3.06978e-08	4.75901e-06
GOTERM_MF_FAT	GO:0003682~chromatin binding	36	3.28467	2.58158e-09	EZH1, EZH2, TP63, CTCF, PAX3, GLI2, GLI3, CTNNB1, GLI1, TOP1, PCGF2, ERCC6, PROP1, TOP2A, RUNX2, HELLS, DNMT3A, MSH6, CDC6, SOX10, RING1, TP53, LEF1, TLE1, MBD2, SREBF2, ATRX, NOTCH1, NCOA1, SMARCE1, POLD1, SMARCC1, FABP1, CHAF1A, SMARCA4, MED1	1010	150	12983	3.08507	2.9275e-06	9.14846e-08	4.14417e-06
GOTERM_BP_FAT	GO:0048568~embryonic organ development	39	3.55839	2.66912e-09	NOG, FGF9, TH, TGFB3, COL2A1, EGLN1, GLI2, GLI3, TCF7L2, SHH, GLI1, GATA2, HOXA1, WNT1, SPRY2, TCF21, PCGF2, HSF1, RARB, MYC, CEBPA, MYO6, GSC, EPAS1, ESRRB, TGFBR1, TGFBR2, HSPG2, SPINT1, SOD1, JUNB, HIF1A, VEGFA, NEUROD1, TFAP2A, PBX1, GNAS, BMP7, MED1	1050	172	13528	2.92133	1.19496e-05	3.22964e-08	5.02041e-06
SMART	SM00399:ZnF_C4	20	1.82482	2.83504e-09	PPARA, PPARD, ESRRA, AR, THRB, RXRB, ESRRB, RXRA, PPARG, ESRRG, NR4A2, ESR1, NR4A1, ESR2, NR2C1, PGR, VDR, RARA, RARB, NR1H3	797	46	9079	4.95281	8.84532e-07	4.42266e-07	3.81112e-06
INTERPRO	IPR002290:Serine/threonine protein kinase	45	4.10584	2.9009e-09	PRKCZ, CHEK1, ADRBK1, AURKA, MAPKAPK2, CHEK2, PRKG1, MST4, AKT1, PDPK1, CSNK2A1, PAK2, MAP3K1, PRKACA, PRKACB, MAP2K7, CHUK, AKT3, MAP2K6, MAP2K5, AKT2, PRKCA, CDK1, MAP2K1, ROCK1, MAP2K4, PIM1, CDK6, PIM2, PRKCE, CDK5, PRKCD, CDK2, PRKCB, DAPK1, PRKD1, MAPK1, RPS6KA3, MAST2, PLK1, MAPK14, GSK3B, HIPK3, MAPK3, CAMK1	1074	259	16659	2.69499	4.95183e-06	4.50167e-07	4.8953e-06
GOTERM_CC_FAT	GO:0044433~cytoplasmic vesicle part	39	3.55839	2.99002e-09	CAV2, A2M, PDGFB, PDGFA, CLU, TH, TGFB3, GJA1, ITGB3, TGFB1, TGFB2, TIMP1, CD9, DAB2, FGG, FGA, FGB, ALB, SERPINA1, THBS1, EGF, FIGF, HIP1, FN1, EGFR, SELP, MYO6, ACTN4, IGF1, CFTR, HGF, SPARC, ITPR1, VEGFB, VEGFC, VEGFA, PECAM1, MDM2, COPE	912	187	12782	2.92299	1.69833e-06	5.14646e-08	4.3829e-06
GOTERM_BP_FAT	GO:0000075~cell cycle checkpoint	27	2.4635	2.99865e-09	MAD1L1, NBN, PML, CHEK1, CHEK2, FOXO4, TGFB1, CDKN2A, CDKN2B, CCNA2, ERCC2, DLG1, APC, CDC6, CDK1, MSH2, TP53, BRIP1, BIRC5, RAD9A, RB1, ATM, BRCA1, CCND1, XPC, MAD2L1, MAPK14	1050	91	13528	3.82267	1.34249e-05	3.61859e-08	5.64022e-06
GOTERM_BP_FAT	GO:0046661~male sex differentiation	24	2.18978	3.01108e-09	AR, SMAD9, TBX3, MSH2, FGF9, STAT5A, FKBP4, STAT5B, BCL2L1, INHA, SOX9, WT1, SHH, GJB2, ACVR2A, SDC1, CCND1, NCOA4, BAX, BCL2, PDGFRA, NKX2-1, ERCC1, BMPR1A	1050	73	13528	4.23577	1.34805e-05	3.62382e-08	5.66361e-06
SP_PIR_KEYWORDS	cleavage on pair of basic residues	43	3.92336	3.02144e-09	PDGFB, PDGFA, TGFB3, TAC1, CDH1, CDH2, CDH3, MMP25, TGFB1, TGFB2, IGF1R, BDNF, INS, ALB, ITGAV, PTH, PDGFC, FIGF, INSR, BMP4, BMP2, ADAM10, IGF2, ITGA3, INHA, MMP14, INHBB, OSM, PTHLH, INHBA, VEGFC, VWF, TNFSF13B, ITGA6, ITGA5, ITGA7, F2, ADAM17, ADAMTS1, GNAS, GDF15, BMP6, CDH11, ADAM15	1095	271	19235	2.78726	2.04249e-06	3.85376e-08	4.53523e-06
GOTERM_MF_FAT	GO:0019904~protein domain specific binding	59	5.38321	3.11416e-09	HSP90AB1, PPARA, E2F4, CADM1, BCAR1, TP63, GJA1, PAWR, PTEN, DYNLL1, ILK, SYNJ2, LRRFIP2, INSR, SYK, ADAM9, GHR, KHDRBS1, IRS2, HSP90AA1, ADAM10, MECP2, RAD9A, CFTR, MBD2, IRS1, PPARGC1B, RIPK1, CLDN1, ADAM17, BPY2, PMEPA1, ADAM15, GRB2, SFN, SRC, PTK2, KRAS, SQSTM1, BCL2, SOS1, PPP2CB, ERCC1, AXIN1, ESRRA, BMP2, CBL, ESRRG, EVL, CDC25C, SIRT1, PTPN12, VCP, NEDD4, BAX, TGFBR3, ID3, LRP2, CRK	1010	331	12983	2.29128	3.53146e-06	1.07014e-07	4.99912e-06
GOTERM_BP_FAT	GO:0006302~double-strand break repair	22	2.0073	3.34748e-09	RECQL4, XRCC5, XRCC4, NBN, XRCC2, MSH2, XRCC6, TP53, MLH1, PRKDC, BRCA2, BRIP1, LIG4, RAD52, SOD1, BRCA1, SOD2, RAD51, RAD21, VCP, ERCC4, ERCC1	1050	62	13528	4.57167	1.49865e-05	4.01787e-08	6.29634e-06
GOTERM_BP_FAT	GO:0007005~mitochondrion organization	34	3.10219	3.62865e-09	CAV2, CLU, SNCA, PEX5, BCL2L1, SFN, PRDX3, PMAIP1, AKT1, MRPL12, CDKN2A, HTRA2, SH3GLB1, MAP3K1, BCL2, SYNJ2, NOS3, HSPA4, CD24, MYC, CEBPA, HSP90AA1, EPAS1, HTT, TP53, SMAD3, TOMM40, PIM2, PPARGC1A, TP73, SOD2, BBC3, JUN, BAX	1050	138	13528	3.17427	1.62453e-05	4.3437e-08	6.8252e-06
GOTERM_BP_FAT	GO:0016444~somatic cell DNA recombination	14	1.27737	3.7954e-09	MSH6, XRCC4, NBN, MSH3, MSH2, LIG1, XRCC6, MLH1, PRKDC, LIG4, FOXP1, PMS2, HSPD1, ERCC1	1050	24	13528	7.51556	1.69919e-05	4.5312e-08	7.13885e-06
GOTERM_BP_FAT	GO:0002562~somatic diversification of immune receptors via germline recombination within a single locus	14	1.27737	3.7954e-09	MSH6, XRCC4, NBN, MSH3, MSH2, LIG1, XRCC6, MLH1, PRKDC, LIG4, FOXP1, PMS2, HSPD1, ERCC1	1050	24	13528	7.51556	1.69919e-05	4.5312e-08	7.13885e-06
GOTERM_BP_FAT	GO:0019725~cellular homeostasis	74	6.75182	4.44595e-09	GNA13, PPARD, CASR, E2F4, IL6ST, WFS1, F2RL1, SNCA, PRDX4, PRDX3, CXCL12, TGFB1, EDNRA, EDNRB, APOE, CXCR4, ILK, KCNQ1, MYC, PRKCA, AIFM1, PIK3CB, TP53, PPARGC1A, CDK5, PRKCB, HIF1A, CCR5, JUN, TXN, F2, CLDN1, TXNRD2, PRKCZ, CAV1, CCL2, MCL1, ERBB2, CCR1, PTH1R, TAC1, EGLN2, BCL2L1, CCL5, SRF, FTH1, CD9, ANXA7, VDR, PTK2B, BCL2, NPM1, PTH, NEDD4L, CD24, APC, ERCC2, PTPRC, P4HB, TRPC6, HTT, SMAD7,…	1050	466	13528	2.04593	1.99043e-05	5.29376e-08	8.36249e-06
GOTERM_MF_FAT	GO:0032559~adenyl ribonucleotide binding	177	16.1496	4.70237e-09	XRCC5, RNASEL, XRCC3, XRCC2, XRCC6, AURKA, PRKG1, MAP3K7, TOP1, CSNK2A1, ILK, PMS2, PIK3CA, PRKACA, PRKACB, MAP2K7, INSR, MAP2K6, MAP2K5, SYK, EGFR, PIK3CG, RET, MYO6, ROCK1, BRAF, PIK3CB, LIG1, PIK3CD, WNK1, PIM1, PIM2, LIG4, MAPK1, NME2, RFC4, NME1, MAPK3, PDGFRA, PDGFRB, CAMK1, SMARCA2, SMARCA4, FGFR2, FGFR1, FGFR4, ERBB4, FGR, ASS1, MVD, ERBB3, ERBB2, UBA7, BMPR2, ADRBK1, CHEK1, HSPA1A, CHEK2…	1010	1497	12983	1.51987	5.33248e-06	1.56838e-07	7.54865e-06
GOTERM_BP_FAT	GO:0000278~mitotic cell cycle	63	5.74818	5.02847e-09	E2F1, MAD1L1, E2F4, BTRC, AURKA, FOXO4, AKT1, ACVR1B, CCNE1, RAD21, CDKN2A, CDKN2B, CDKN2C, CCNA1, CCNA2, TUBB3, RPS27A, CUL1, EGFR, KHDRBS1, CDK1, CDC6, PIM1, SKP2, CDK6, RB1, CDK2, INHBA, CCND1, MAD2L1, TIMELESS, CCND2, PSME2, UBC, ADAM17, MDM2, PSME3, RUVBL1, STMN1, GADD45A, ACVR1, ANAPC10, CHEK1, ITGB1, BCL2, HELLS, APC, MAP2K1, TREX2, CDC20, BIRC5, HGF, CDKN3, CDC25C, CDC25A, SMC4, CDC25B, C…	1050	370	13528	2.19373	2.25122e-05	5.97148e-08	9.45816e-06
GOTERM_BP_FAT	GO:0032330~regulation of chondrocyte differentiation	11	1.00365	5.66096e-09	MAF, PTHLH, BMP4, THRB, RELA, HOXA11, SOX9, GLI2, RUNX2, GLI3, CTNNB1	1050	14	13528	10.123	2.53438e-05	6.70479e-08	1.06478e-05
GOTERM_CC_FAT	GO:0005578~proteinaceous extracellular matrix	54	4.92701	5.70991e-09	FGF9, MMP9, MMP7, MMP3, MMP2, TGFB1, MMP1, MMP25, GPC4, WNT1, TNFRSF11B, GPC3, ANG, TGFBI, SERPINA1, FGF1, SPARCL1, MMP14, VEGFA, ADAMTS1, VCAN, COL1A1, DST, TNC, ELN, DAG1, COL2A1, TIMP4, DCN, TIMP2, TIMP3, TIMP1, APLP1, COL9A1, FBN2, LAMB1, FN1, COL18A1, BMP4, COL4A1, LGALS3, EFEMP2, LGALS1, EFEMP1, HSPG2, SPARC, NTN1, ANXA2, LAMA1, VWF, FBLN1, LAMA3, LAMA5, FBLN5	912	320	12782	2.36509	3.24322e-06	9.53891e-08	8.36984e-06
GOTERM_BP_FAT	GO:0048585~negative regulation of response to stimulus	28	2.55474	5.83452e-09	PPARA, PRKCZ, A2M, PPARG, IL10, TGFB1, TGFB2, AKT1, STAT6, AES, APOE, INS, SPP1, PRKCA, ZFP36, PTPRC, SOCS3, RELA, IGF2, ESR2, SIRT1, PRKCD, IRS1, CTNNA2, LEP, HDAC3, ADRB2, MTOR, PTPN1	1050	100	13528	3.60747	2.61208e-05	6.89212e-08	1.09743e-05
GOTERM_BP_FAT	GO:0051789~response to protein stimulus	29	2.64599	6.55715e-09	HSP90AB1, HSPA1A, BCL2L1, SERPINH1, TGFB1, MSX2, FOS, BCL2, HSPA4, CREB3L4, FAS, INSR, HSPA8, CYR61, EGR1, HSP90AA1, NR4A2, ITGA2, ERP44, DDR1, CCND1, MSX1, ID2, VCP, HSPB1, ID3, HSPD1, AMFR, HDAC6	1050	107	13528	3.49187	2.93559e-05	7.72536e-08	1.23335e-05
SMART	SM00430:HOLI	20	1.82482	6.65014e-09	PPARA, PPARD, ESRRA, AR, THRB, RXRB, ESRRB, RXRA, PPARG, ESRRG, NR4A2, ESR1, NR4A1, ESR2, NR2C1, PGR, VDR, RARA, RARB, NR1H3	797	48	9079	4.74645	2.07484e-06	6.91614e-07	8.93973e-06
GOTERM_BP_FAT	GO:0030856~regulation of epithelial cell differentiation	15	1.36861	6.70151e-09	CAV1, TGFBR1, STAT5A, STAT5B, PAX6, TP63, SHH, AQP3, CTNNB1, NOTCH1, CCND1, NME2, CDKN2B, NME1, CD24, APC	1050	29	13528	6.66404	3.00022e-05	7.87471e-08	1.2605e-05
GOTERM_BP_FAT	GO:0001836~release of cytochrome c from mitochondria	13	1.18613	6.77334e-09	CLU, TP53, SMAD3, PMAIP1, SFN, BCL2L1, TP73, SOD2, BBC3, BAX, BCL2, JUN, MYC	1050	21	13528	7.97569	3.03238e-05	7.93828e-08	1.27401e-05
GOTERM_BP_FAT	GO:0045884~regulation of survival gene product expression	13	1.18613	6.77334e-09	TGFBR1, STAT5A, STAT5B, ESR1, SKP2, HRK, ESR2, BCL2L1, AKT1, TNFSF13B, BAX, BNIP3L, MYC	1050	21	13528	7.97569	3.03238e-05	7.93828e-08	1.27401e-05
GOTERM_BP_FAT	GO:0001569~patterning of blood vessels	13	1.18613	6.77334e-09	GNA13, FLT1, NRP1, TGFBR2, CXCL12, SHH, CTNNB1, EDNRA, CXCR4, VEGFA, ENG, ACVR1, CYR61	1050	21	13528	7.97569	3.03238e-05	7.93828e-08	1.27401e-05
BIOCARTA	h_egfPathway:EGF Signaling Pathway	23	2.09854	6.826e-09	PRKCA, EGFR, HRAS, MAP2K1, GRB2, STAT5A, MAP2K4, ELK1, RAF1, STAT1, SRF, STAT3, FOS, CSNK2A1, JUN, SOS1, MAP3K1, MAPK3, JAK1, PIK3CA, SHC1, EGF, PIK3R1	427	26	1437	2.97703	1.93176e-06	1.93176e-06	9.04042e-06
GOTERM_MF_FAT	GO:0051427~hormone receptor binding	26	2.37226	7.12163e-09	FKBP4, STAT5B, PPARG, FHL2, CTNNB1, VDR, CCNE1, RNF14, SOCS2, RXRA, RING1, RB1, PPARGC1A, HMGA1, PPARGC1B, BRCA1, TYK2, LEP, NCOA1, NCOA2, NCOA3, NCOA4, JAK1, PIAS1, TGFB1I1, MED1	1010	88	12983	3.79791	8.07589e-06	2.30741e-07	1.14322e-05
GOTERM_BP_FAT	GO:0010564~regulation of cell cycle process	30	2.73723	7.12914e-09	CAV2, TNF, PML, CTCF, ANAPC10, TGFB1, PIN1, LIF, CDKN2A, INS, NPM1, TGFA, EGF, INSR, IL1A, APC, PTPRC, BRCA2, IGF1, IGF2, BIRC5, RB1, CDC25C, BRCA1, ATM, OSM, MAD2L1, TIMELESS, EREG, PEBP1, SMARCA4	1050	114	13528	3.39048	3.19167e-05	8.33346e-08	1.34094e-05
GOTERM_CC_FAT	GO:0031252~cell leading edge	32	2.91971	7.14573e-09	S100A6, BCAR1, CTNND1, ABI1, CDH2, ITGB1, TPM1, PXN, CTNNB1, AKT1, PTK2, EZR, CXCR4, ROBO1, RAC3, GSN, RAC1, SYNJ2, PIK3CA, SH2B2, AKT2, MYO6, S100A11, CDK6, EVL, CDK5, CTNNA2, NME2, NME1, ITGA5, ADAM17, GNAS, HDAC6	912	138	12782	3.24994	4.05876e-06	1.15965e-07	1.04745e-05
GOTERM_BP_FAT	GO:0019827~stem cell maintenance	14	1.27737	7.34638e-09	NOG, CDX2, ESRRB, DICER1, CREBBP, IGF1, LIG4, KIT, TCF7L2, LIF, NOTCH2, PLA2G2A, APC, BMPR1A	1050	25	13528	7.21493	3.28892e-05	8.56504e-08	1.3818e-05
GOTERM_BP_FAT	GO:0042692~muscle cell differentiation	31	2.82847	7.53744e-09	CAV2, HRAS, TNC, ERBB2, UTRN, JAG1, ITGB1, TCF7L2, TPM1, SHH, CTNNB1, KRAS, RARB, NRG1, PITX1, BMP4, NOS1, RXRB, LGALS1, RXRA, IGF1, RB1, FOXP1, DVL1, NRAS, KRT19, SDC1, MYH11, BIN1, ACVR1, F2R	1050	121	13528	3.30081	3.37446e-05	8.76497e-08	1.41773e-05
BIOCARTA	h_her2Pathway:Role of ERBB2 in Signal Transduction and Oncology	20	1.82482	7.72365e-09	EGFR, HRAS, IL6, ERBB4, MAP2K1, ERBB3, PIK3CB, GRB2, IL6ST, ERBB2, ESR1, RAF1, IL6R, STAT3, MAPK1, EP300, SOS1, MAPK3, SHC1, CARM1	427	21	1437	3.20509	2.18579e-06	1.0929e-06	1.02293e-05
GOTERM_BP_FAT	GO:0051100~negative regulation of binding	21	1.91606	7.79021e-09	IRAK1, NOG, SMAD7, PIM1, NFKBIA, EGLN1, SIRT1, PRKCD, FLNA, PTHLH, HDAC4, KDM1A, SUMO1, ADRB2, CDKN2A, HDAC2, AES, ID2, PBX1, ID3, CAT	1050	59	13528	4.58576	3.48762e-05	9.03543e-08	1.46528e-05
GOTERM_BP_FAT	GO:0044087~regulation of cellular component biogenesis	34	3.10219	7.82149e-09	PRKCZ, CAV2, HMGB1, CAV1, CLU, ELN, TGFB3, HCFC1, TAC1, KIT, SRF, PTEN, TPM1, SUMO1, EIF4EBP1, PTK2, GSN, MAP3K1, RAC1, RHOA, CD24, THBS1, RPS27A, APC, PRKCA, TGFBR1, SMAD3, MMP14, AHR, CDKN1B, GSK3B, UBC, MTOR, HDAC6	1050	142	13528	3.08486	3.50162e-05	9.04827e-08	1.47116e-05
GOTERM_CC_FAT	GO:0005901~caveola	19	1.73358	8.02122e-09	CAV2, CAV1, ERBB4, PTGS2, CBL, TGFBR2, BMPR2, FASLG, ADRBK1, IRS1, SRC, ADRB2, SLC2A1, NOS3, INSR, SELE, F2R, BMPR1A, HDAC6	912	52	12782	5.12099	4.55604e-06	1.26557e-07	1.17579e-05
GOTERM_BP_FAT	GO:0007292~female gamete generation	22	2.0073	8.81478e-09	PTGS2, LEPR, MLH1, BRCA2, FOXO3, FSHR, SIRT1, ATM, CDC25B, LEP, PGR, CCNB1, DYNLL1, EREG, ANG, PTK2B, BCL2, NOS3, ADAMTS1, BMPR1B, ERCC1, AXIN1	1050	65	13528	4.36067	3.9463e-05	1.01711e-07	1.65799e-05
GOTERM_BP_FAT	GO:0007160~cell-matrix adhesion	26	2.37226	8.83875e-09	PPFIA2, ITGB4, ITGB2, ITGB3, ITGB1, PXN, CTNNB1, PDPK1, CD44, PTK2B, BCL2, ITGAV, ILK, TEK, RHOA, PKD1, ADAM9, FN1, ITGA2, ITGA3, CDK5, ITGA6, LAMA5, FBLN5, ITGA7, ADAM15	1050	89	13528	3.76381	3.95703e-05	1.01725e-07	1.6625e-05
GOTERM_BP_FAT	GO:0006919~activation of caspase activity	20	1.82482	9.10981e-09	TNF, TP53, PML, SMAD3, PMAIP1, STAT1, TNFRSF10A, CDKN2A, TNFRSF10B, VCP, CASP9, IFNB1, BBC3, F3, BAX, F2, HSPD1, MYC, F2R, HIP1	1050	54	13528	4.77178	4.07838e-05	1.04576e-07	1.71348e-05
GOTERM_BP_FAT	GO:0010638~positive regulation of organelle organization	25	2.28102	9.32457e-09	CAV2, CAV1, TNF, PML, TAC1, TPM1, INS, MAP3K1, RAC1, NPM1, RHOA, TGFA, EGF, INSR, DNMT3B, IL1A, APC, SMAD3, IGF1, IGF2, PPARGC1A, CDKN1B, EREG, DNMT1, PEBP1, MTOR	1050	83	13528	3.88067	4.17452e-05	1.06768e-07	1.75388e-05
GOTERM_BP_FAT	GO:0002460~adaptive immune response based on somatic recombination of immune receptors built from immunoglobulin superfamily domains	24	2.18978	9.53654e-09	IL4, XRCC4, MSH6, ICAM1, NBN, CADM1, MSH2, RELB, CLU, CRP, MLH1, TLR4, LIG4, PRKCD, IL10, CD74, CD55, MYD88, VEGFA, ADAM17, FAS, HSPD1, TRAF6, ERCC1	1050	77	13528	4.01573	4.26942e-05	1.08916e-07	1.79375e-05
GOTERM_BP_FAT	GO:0002250~adaptive immune response	24	2.18978	9.53654e-09	IL4, XRCC4, MSH6, ICAM1, NBN, CADM1, MSH2, RELB, CLU, CRP, MLH1, TLR4, LIG4, PRKCD, IL10, CD74, CD55, MYD88, VEGFA, ADAM17, FAS, HSPD1, TRAF6, ERCC1	1050	77	13528	4.01573	4.26942e-05	1.08916e-07	1.79375e-05
GOTERM_MF_FAT	GO:0030554~adenyl nucleotide binding	183	16.6971	9.77868e-09	XRCC5, RNASEL, XRCC3, XRCC2, XRCC6, AURKA, PRKG1, MAP3K7, TOP1, KDM1A, CSNK2A1, ILK, PMS2, PIK3CA, PRKACA, PRKACB, MAP2K7, INSR, MAP2K6, SYK, MAP2K5, EGFR, PIK3CG, RET, MYO6, ROCK1, BRAF, PIK3CB, LIG1, PIK3CD, PIM1, WNK1, PIM2, LIG4, MAPK1, NME2, RFC4, NME1, MAPK3, PDGFRA, PDGFRB, CAMK1, SMARCA2, SMARCA4, FGFR2, FGFR1, FGFR4, ERBB4, FGR, MVD, ASS1, ERBB3, ERBB2, UBA7, BMPR2, ADRBK1, CHEK1, HSPA1A…	1010	1577	12983	1.49167	1.1089e-05	3.08029e-07	1.56976e-05
GOTERM_BP_FAT	GO:0060326~cell chemotaxis	17	1.55109	1.04474e-08	PRKCA, IL6, CCL2, PDGFB, IL16, IL8, S100A9, ITGB2, IL6R, CX3CL1, CCL5, IL10, TGFB2, EDNRB, PDGFRB, ENG, SYK	1050	39	13528	5.61602	4.67719e-05	1.19015e-07	1.96507e-05
GOTERM_BP_FAT	GO:0010717~regulation of epithelial to mesenchymal transition	9	0.821168	1.06922e-08	SMAD7, SMAD4, TGFB3, SMAD3, TGFBR3, SMAD2, TGFB1I1, TGFB1, TGFB2	1050	9	13528	12.8838	4.78678e-05	1.21495e-07	2.01112e-05
GOTERM_BP_FAT	GO:0016447~somatic recombination of immunoglobulin gene segments	12	1.09489	1.10932e-08	XRCC4, MSH6, NBN, MSH3, MSH2, MLH1, PMS2, PRKDC, LIG4, HSPD1, ERCC1, FOXP1	1050	18	13528	8.58921	4.9663e-05	1.25732e-07	2.08654e-05
GOTERM_MF_FAT	GO:0001882~nucleoside binding	186	16.9708	1.12736e-08	XRCC5, RNASEL, XRCC3, XRCC2, XRCC6, AURKA, PRKG1, PNP, MAP3K7, TOP1, KDM1A, CSNK2A1, ILK, PMS2, PIK3CA, PRKACA, PRKACB, MAP2K7, INSR, MAP2K6, SYK, MAP2K5, EGFR, PIK3CG, RET, MYO6, ACTN4, ROCK1, BRAF, PIK3CB, LIG1, PIK3CD, PIM1, WNK1, PIM2, LIG4, MAPK1, NME2, RFC4, NME1, MAPK3, PDGFRA, PDGFRB, CAMK1, SMARCA2, SMARCA4, FGFR2, FGFR1, FGFR4, ERBB4, FGR, MVD, ASS1, ERBB3, ERBB2, UBA7, BMPR2, ADRBK1, C…	1010	1612	12983	1.48321	1.27841e-05	3.45519e-07	1.80973e-05
GOTERM_BP_FAT	GO:0030500~regulation of bone mineralization	15	1.36861	1.16711e-08	BMP4, BMP2, TGFB3, BMPR2, SMAD3, SOX9, TGFB1, ACVR2A, ACVR2B, ADRB2, BMPR1B, BMP7, BMPR1A, ACVR1, BMP6	1050	30	13528	6.4419	5.22503e-05	1.31949e-07	2.19525e-05
GOTERM_BP_FAT	GO:0002377~immunoglobulin production	15	1.36861	1.16711e-08	XRCC4, PTPRC, MSH6, NBN, MSH3, MSH2, MLH1, PRKDC, LIG4, FOXP1, TNFSF13B, PMS2, HSPD1, FAS, ERCC1	1050	30	13528	6.4419	5.22503e-05	1.31949e-07	2.19525e-05
GOTERM_BP_FAT	GO:0002694~regulation of leukocyte activation	37	3.37591	1.1744e-08	IL6ST, STAT5A, ERBB2, STAT5B, SNCA, TAC1, PAWR, PNP, CD74, SHH, TGFB1, IL10, MIF, MAP3K7, VCAM1, STAT6, CDKN2A, ZAP70, RARA, CD24, FAS, THBS1, TRAF6, SYK, IL4, PTPRC, IL6, IKZF1, TGFBR2, BAD, INHA, CD40, SOD1, INHBA, CDKN1A, TNFSF13B, HSPD1	1050	166	13528	2.87169	5.25764e-05	1.32438e-07	2.20895e-05
GOTERM_CC_FAT	GO:0070161~anchoring junction	36	3.28467	1.21124e-08	CAV2, CAV1, BCAR1, FHL2, LMO7, GJA1, CDH1, CDH2, CDH3, ITGB1, PXN, CTNNB1, PTK2, CD44, PTK2B, ILK, AFAP1, APC, PTPRC, LIMK1, SMAD7, ITGA2, TRIM25, EVL, LIG4, CTNNA1, CTNNA2, JUP, TNS4, SDC1, LAMA3, TNS1, ITGA6, ITGA5, ADAM17, TGFB1I1	912	172	12782	2.93345	6.87983e-06	1.85942e-07	1.77549e-05
GOTERM_BP_FAT	GO:0045926~negative regulation of growth	29	2.64599	1.27396e-08	CGA, NRP1, PPARG, PML, TP63, TGFB1, TGFB2, ACVR1B, PTK2, DAB2, GPC3, CDKN2A, CDKN2C, BCL2, FGF2, ENO1, SPP1, SMAD4, TP53, SMAD3, RB1, ESR2, NTN1, TP73, INHBA, CDKN1A, ADRB2, CDKN1B, BBC3	1050	110	13528	3.39664	5.70335e-05	1.43304e-07	2.39622e-05
GOTERM_MF_FAT	GO:0003702~RNA polymerase II transcription factor activity	47	4.28832	1.35574e-08	DEAF1, PPARA, HNF1A, FOXA2, RBM4, NFYC, PDX1, PAX3, SOX9, SRF, TCF7L2, GLI1, FOS, HOXA1, PROP1, LHX1, LHX3, JUND, NKX2-1, RUNX2, SREBF1, CEBPA, MAF, KLF5, SOX10, EPAS1, TBX3, RXRB, CREB1, RELA, RXRA, SMAD3, LEF1, PPARGC1A, JUNB, PPARGC1B, FOXP1, SREBF2, PURA, NOTCH2, ATF4, HIF1A, ETS1, JUN, NEUROD1, TCEB1, RBM14, MED1	1010	244	12983	2.47606	1.5374e-05	4.04582e-07	2.17635e-05
GOTERM_BP_FAT	GO:0048864~stem cell development	14	1.27737	1.36513e-08	NOG, CDX2, ESRRB, DICER1, CREBBP, IGF1, LIG4, KIT, TCF7L2, LIF, NOTCH2, PLA2G2A, APC, BMPR1A	1050	26	13528	6.93744	6.11148e-05	1.53175e-07	2.56769e-05
GOTERM_BP_FAT	GO:0048146~positive regulation of fibroblast proliferation	14	1.27737	1.36513e-08	BMI1, XRCC4, S100A6, PDGFB, PDGFA, IGF1, CDK6, LIG4, CDKN1A, EREG, PDGFRA, PDGFC, NGFR, CCNA2	1050	26	13528	6.93744	6.11148e-05	1.53175e-07	2.56769e-05
GOTERM_BP_FAT	GO:0031100~organ regeneration	14	1.27737	1.36513e-08	CCL2, SOCS3, TGFBR1, PPARG, LIFR, TGFB1, LIF, CCNE1, CCND1, CDKN1A, ATIC, ANGPT1, LRP2, CCNA2	1050	26	13528	6.93744	6.11148e-05	1.53175e-07	2.56769e-05
GOTERM_CC_FAT	GO:0005604~basement membrane	23	2.09854	1.37658e-08	COL18A1, COL4A1, FGF9, EFEMP2, TNC, DAG1, HSPG2, COL2A1, SPARC, TIMP2, NTN1, TIMP3, ANXA2, APLP1, LAMA1, LAMA3, ANG, LAMA5, VEGFA, ADAMTS1, LAMB1, DST, FN1	912	78	12782	4.13273	7.81897e-06	2.05763e-07	2.01786e-05
GOTERM_BP_FAT	GO:0001658~branching involved in ureteric bud morphogenesis	13	1.18613	1.38498e-08	BMP4, BMP2, HOXA11, SMAD4, GLI3, SHH, TCF21, GPC3, CD44, LAMA5, BCL2, ILK, PBX1	1050	22	13528	7.61316	6.20038e-05	1.55014e-07	2.60504e-05
GOTERM_BP_FAT	GO:0060675~ureteric bud morphogenesis	13	1.18613	1.38498e-08	BMP4, BMP2, HOXA11, SMAD4, GLI3, SHH, TCF21, GPC3, CD44, LAMA5, BCL2, ILK, PBX1	1050	22	13528	7.61316	6.20038e-05	1.55014e-07	2.60504e-05
GOTERM_BP_FAT	GO:0008633~activation of pro-apoptotic gene products	13	1.18613	1.38498e-08	FASLG, SMAD3, BAD, AKT1, TNFSF10, TNFRSF10B, DYNLL1, BCL2, RIPK1, CASP8, PPP3CC, FAS, MYC	1050	22	13528	7.61316	6.20038e-05	1.55014e-07	2.60504e-05
GOTERM_CC_FAT	GO:0005886~plasma membrane	346	31.5693	1.42312e-08	FHIT, HRAS, PTGS2, CADM1, IL6ST, OSMR, SNCA, UTRN, AQP1, AQP3, SHH, CTNNB1, B2M, CD44, APOE, ILK, SERPINE1, FAS, ADAM9, SYK, BSG, CAPNS1, BRAF, YY1, EFNB2, PIM1, LIFR, LIG4, CD40, CTNNA1, PLAUR, CTNNA2, JUP, SSTR5, KRT19, CCR5, CD34, F3, CX3CR1, ST14, F2, PDGFRA, PDGFRB, TGFB1I1, CDK5R1, ERBB4, ERBB3, ERBB2, PTH1R, MAGEA1, DAG1, MME, ADRBK1, BCL2L1, EPHB3, CD74, PXN, EPHB2, EPHB6, KRAS, RAC1, ZAP…	912	3777	12782	1.28391	8.08327e-06	2.07264e-07	2.08606e-05
GOTERM_BP_FAT	GO:0051336~regulation of hydrolase activity	58	5.29197	1.50188e-08	GNA13, CASR, LEPR, SNCA, PMAIP1, TGFB2, EDNRA, EDNRB, CDKN2A, CASP9, ANG, NOS3, MYC, EGFR, CST3, TP53, TNFRSF10A, TNFRSF10B, IFNB1, F3, F2, CSTA, PRKCZ, CAV1, TBC1D3F, TNF, MGMT, PTH1R, PML, ASAP1, CDH1, SFN, TPM2, TPM1, PTK2B, HSPA5, HIP1, NR1H3, MSH6, VAV3, MSH3, MAP2K1, MSH2, SMAD3, ITGA2, NR4A1, BIRC5, BAD, STAT1, SIRT1, VCP, BBC3, BAX, FABP1, HSPD1, MTOR, SELE, F2R	1050	337	13528	2.21739	6.72368e-05	1.67678e-07	2.82491e-05
GOTERM_BP_FAT	GO:0010165~response to X-ray	11	1.00365	1.57989e-08	XRCC4, CCND1, XRCC2, ERCC6, THBD, MSH2, TP53, BRCA2, LIG4, LRP2, ERCC1	1050	15	13528	9.44813	7.07293e-05	1.7595e-07	2.97165e-05
GOTERM_BP_FAT	GO:0060562~epithelial tube morphogenesis	22	2.0073	1.62071e-08	BMP4, RET, BMP2, HOXA11, LMO4, SMAD4, PAX3, GLI3, SHH, MAP3K7, TCF21, MIB1, GPC3, CD44, LAMA5, BCL2, ILK, CASP8, TFAP2A, PBX1, TRAF6, TWIST1	1050	67	13528	4.2305	7.25565e-05	1.80047e-07	3.04843e-05
GOTERM_BP_FAT	GO:0002764~immune response-regulating signal transduction	20	1.82482	1.81389e-08	PTPRC, IRAK1, BCAR1, RELA, TLR2, NFKBIA, TLR3, PTPN22, TLR4, CD40, MAP3K7, MAPK1, MYD88, FYN, ZAP70, SH2B2, CD24, HSPD1, TRAF6, SYK	1050	56	13528	4.60136	8.12048e-05	2.0101e-07	3.41179e-05
GOTERM_BP_FAT	GO:0042542~response to hydrogen peroxide	20	1.82482	1.81389e-08	TXNIP, ERBB4, RELA, ADRBK1, BCL2L1, PRDX3, SOD1, STAT1, PARK7, SOD2, SDC1, EP300, PTK2B, JUN, BCL2, PPP2CB, CAT, COL1A1, HDAC6, ADAM9	1050	56	13528	4.60136	8.12048e-05	2.0101e-07	3.41179e-05
GOTERM_MF_FAT	GO:0001883~purine nucleoside binding	184	16.7883	1.85411e-08	XRCC5, RNASEL, XRCC3, XRCC2, XRCC6, AURKA, PRKG1, MAP3K7, TOP1, KDM1A, CSNK2A1, ILK, PMS2, PIK3CA, PRKACA, PRKACB, MAP2K7, INSR, MAP2K6, SYK, MAP2K5, EGFR, PIK3CG, RET, MYO6, ROCK1, BRAF, PIK3CB, LIG1, PIK3CD, PIM1, WNK1, PIM2, LIG4, MAPK1, NME2, RFC4, NME1, MAPK3, PDGFRA, PDGFRB, CAMK1, SMARCA2, SMARCA4, FGFR2, FGFR1, FGFR4, ERBB4, FGR, MVD, ASS1, ERBB3, ERBB2, UBA7, BMPR2, ADRBK1, CHEK1, HSPA1A…	1010	1601	12983	1.47734	2.10254e-05	5.39118e-07	2.97638e-05
GOTERM_BP_FAT	GO:0002440~production of molecular mediator of immune response	15	1.36861	1.97686e-08	XRCC4, PTPRC, MSH6, NBN, MSH3, MSH2, MLH1, PRKDC, LIG4, FOXP1, TNFSF13B, PMS2, HSPD1, FAS, ERCC1	1050	31	13528	6.2341	8.85002e-05	2.18529e-07	3.71832e-05
BIOCARTA	h_pdgfPathway:PDGF Signaling Pathway	22	2.0073	2.02064e-08	PRKCA, HRAS, MAP2K1, PIK3CB, PDGFA, GRB2, STAT5A, MAP2K4, ELK1, RAF1, STAT1, SRF, STAT3, FOS, CSNK2A1, JUN, SOS1, MAP3K1, MAPK3, PDGFRA, JAK1, SHC1	427	25	1437	2.9615	5.71841e-06	1.90614e-06	2.67616e-05
GOTERM_BP_FAT	GO:0048610~reproductive cellular process	36	3.28467	2.0733e-08	DEAF1, SOX3, PRKDC, BCL2L1, FOXO3, ZBTB16, KIT, ITGB1, CXCL12, SHH, WT1, TGFB1, AKT1, CXCR4, ANG, PTK2B, BCL2, NKX2-1, ERCC1, AXIN1, BMP4, MSH2, TGFBR1, BRCA2, FSHR, CDC25B, CCNB1, ACVR2A, CCND1, SDC1, MAST2, EREG, BAX, PEBP1, MTOR, ACVR1	1050	162	13528	2.86307	9.28174e-05	2.28625e-07	3.89972e-05
GOTERM_CC_FAT	GO:0043232~intracellular non-membrane-bounded organelle	253	23.0839	2.09936e-08	S100A4, XRCC5, XRCC4, SNCG, CDX2, PDLIM5, XRCC6, SNCA, UTRN, S100A9, AURKA, CTNNB1, ILK, INTS6, RPL10, CCNA1, PITX1, MAP2K5, ROCK1, MECP2, RAD9A, POLB, LIG4, CTNNA1, CTNNA2, JUP, UXT, MAPK1, NME2, KRT19, RFC4, KRT18, MAD2L1, KRT17, NME1, KRT15, JUN, KRT14, MAPK3, TGFB1I1, BIN1, LMNB1, ERBB4, DAG1, IGF2BP1, CHEK1, KRT20, PXN, RPS27, ACD, RAC3, DNMT3B, HIP1, DNMT3A, MAP2K1, IKZF1, MKI67, TP53BP1, C…	912	2596	12782	1.3659	1.19243e-05	2.98109e-07	3.07734e-05
GOTERM_CC_FAT	GO:0043228~non-membrane-bounded organelle	253	23.0839	2.09936e-08	S100A4, XRCC5, XRCC4, SNCG, CDX2, PDLIM5, XRCC6, SNCA, UTRN, S100A9, AURKA, CTNNB1, ILK, INTS6, RPL10, CCNA1, PITX1, MAP2K5, ROCK1, MECP2, RAD9A, POLB, LIG4, CTNNA1, CTNNA2, JUP, UXT, MAPK1, NME2, KRT19, RFC4, KRT18, MAD2L1, KRT17, NME1, KRT15, JUN, KRT14, MAPK3, TGFB1I1, BIN1, LMNB1, ERBB4, DAG1, IGF2BP1, CHEK1, KRT20, PXN, RPS27, ACD, RAC3, DNMT3B, HIP1, DNMT3A, MAP2K1, IKZF1, MKI67, TP53BP1, C…	912	2596	12782	1.3659	1.19243e-05	2.98109e-07	3.07734e-05
GOTERM_MF_FAT	GO:0005539~glycosaminoglycan binding	33	3.01095	2.10641e-08	FGFR2, FGFR1, FGF7, CCL2, FGF9, TLR2, DCN, MDK, APLP1, HMMR, CD44, ANG, APOE, SERPINA5, PTN, THBS1, FGF1, FGF2, CYR61, FN1, BMP4, LPL, SELP, PTPRC, TGFBR2, VEGFB, VEGFA, TGFBR3, ADAMTS1, VCAN, BMP7, ENG, CD14	1010	140	12983	3.02998	2.38864e-05	5.97166e-07	3.38138e-05
GOTERM_BP_FAT	GO:0050864~regulation of B cell activation	19	1.73358	2.11842e-08	IL4, PTPRC, IL6, STAT5A, STAT5B, BAD, CD40, INHA, PAWR, TGFB1, IL10, STAT6, INHBA, CDKN1A, CDKN2A, TNFSF13B, FAS, CD24, SYK	1050	51	13528	4.79985	9.48371e-05	2.33026e-07	3.98458e-05
GOTERM_BP_FAT	GO:0007498~mesoderm development	23	2.09854	2.1984e-08	BMP4, TSPY1, HNF1A, TBX3, IKZF1, HTT, BMX, BMPR2, SMAD3, LEF1, TP63, SMAD2, SNAI2, SHH, ACVR2A, TCF21, ACVR2B, OSR1, VEGFA, PRKACA, BMP7, BMPR1A, ACVR1	1050	74	13528	4.00443	9.84176e-05	2.41231e-07	4.13502e-05
GOTERM_BP_FAT	GO:0051249~regulation of lymphocyte activation	34	3.10219	2.32473e-08	IL6ST, STAT5A, ERBB2, STAT5B, TAC1, PAWR, PNP, TGFB1, SHH, IL10, CD74, MAP3K7, VCAM1, STAT6, CDKN2A, ZAP70, RARA, CD24, FAS, TRAF6, SYK, IL4, PTPRC, IL6, IKZF1, TGFBR2, BAD, INHA, CD40, SOD1, INHBA, CDKN1A, TNFSF13B, HSPD1	1050	148	13528	2.95979	0.000104073	2.54469e-07	4.37262e-05
GOTERM_BP_FAT	GO:0048565~gut development	16	1.45985	2.3517e-08	SOX10, RET, FGF9, RXRA, TGFBR1, TGFB3, GLI2, TCF7L2, GLI3, SHH, TGFB1, CTNNB1, EDNRB, ACVR2B, NOTCH1, BCL2	1050	36	13528	5.72614	0.00010528	2.56794e-07	4.42337e-05
GOTERM_BP_FAT	GO:0001952~regulation of cell-matrix adhesion	14	1.27737	2.44619e-08	PRKCZ, ONECUT1, PIK3CB, CSF1, SMAD3, CDK6, MMP14, PTEN, DDR1, CDKN2A, BCL2, ILK, THBS1, PIK3R1	1050	27	13528	6.68049	0.00010951	2.66462e-07	4.60109e-05
GOTERM_BP_FAT	GO:0002200~somatic diversification of immune receptors	14	1.27737	2.44619e-08	MSH6, XRCC4, NBN, MSH3, MSH2, LIG1, XRCC6, MLH1, PRKDC, LIG4, FOXP1, PMS2, HSPD1, ERCC1	1050	27	13528	6.68049	0.00010951	2.66462e-07	4.60109e-05
GOTERM_BP_FAT	GO:0033077~T cell differentiation in the thymus	14	1.27737	2.44619e-08	XRCC4, PTPRC, STAT5A, STAT5B, TP53, PRKDC, LIG4, CD74, CTNNB1, BCL2, ZAP70, ADAM17, FAS, APC	1050	27	13528	6.68049	0.00010951	2.66462e-07	4.60109e-05
GOTERM_BP_FAT	GO:0050927~positive regulation of positive chemotaxis	12	1.09489	2.44979e-08	PRKCA, CREB3, IL8, IL16, F3, VEGFA, F2RL1, SMAD3, ITGA2, CXCL12, AGER, KDR	1050	19	13528	8.13714	0.000109671	2.66207e-07	4.60787e-05
GOTERM_BP_FAT	GO:0050926~regulation of positive chemotaxis	12	1.09489	2.44979e-08	PRKCA, CREB3, IL8, IL16, F3, VEGFA, F2RL1, SMAD3, ITGA2, CXCL12, AGER, KDR	1050	19	13528	8.13714	0.000109671	2.66207e-07	4.60787e-05
GOTERM_BP_FAT	GO:0051092~positive regulation of NF-kappaB transcription factor activity	17	1.55109	2.46148e-08	IRAK1, ICAM1, IL6, TNF, RELA, TLR2, TLR3, TLR4, PRDX3, TGFB1, KRAS, MYD88, RIPK1, NPM1, TGFBR3, CAT, IKBKB	1050	41	13528	5.34207	0.000110195	2.6683e-07	4.62986e-05
GOTERM_BP_FAT	GO:0007249~I-kappaB kinase/NF-kappaB cascade	21	1.91606	2.78678e-08	IRAK1, TLR1, TIRAP, TLR2, PRDX4, NFKBIA, TLR3, TLR4, TLR5, STAT1, IL10, TLR9, TNFRSF10A, IRAK4, MAP3K7, TNFRSF10B, RIPK1, MAP3K1, TRAF6, IKBKB, CHUK	1050	63	13528	4.2946	0.000124756	3.01363e-07	5.24172e-05
INTERPRO	IPR000980:SH2 motif	26	2.37226	2.83013e-08	FGR, GRB2, STAT5A, STAT5B, SRC, STAT6, ZAP70, SH2B2, SHC1, CSK, PIK3R3, PIK3R1, SYK, VAV3, SOCS2, SOCS3, BMX, STAT1, STAT3, TNS4, TYK2, CRKL, TNS1, FYN, JAK1, CRK	1074	111	16659	3.63325	4.83092e-05	4.02585e-06	4.77587e-05
GOTERM_BP_FAT	GO:0051345~positive regulation of hydrolase activity	38	3.46715	2.85122e-08	GNA13, PRKCZ, CASR, TNF, PTH1R, PML, PMAIP1, TPM1, EDNRA, EDNRB, CDKN2A, CASP9, ANG, PTK2B, MYC, HIP1, NR1H3, EGFR, MSH6, MSH3, MAP2K1, MSH2, TP53, SMAD3, ITGA2, STAT1, TNFRSF10A, TNFRSF10B, VCP, IFNB1, BBC3, BAX, F3, F2, FABP1, HSPD1, SELE, F2R	1050	179	13528	2.73511	0.000127641	3.07588e-07	5.36291e-05
GOTERM_BP_FAT	GO:0042176~regulation of protein catabolic process	19	1.73358	3.00705e-08	HSP90AB1, TNF, SMAD7, RELA, EGLN2, GJA1, ARNTL, TIMP3, IL10, FLNA, SHH, TIMP1, AKT1, NEDD4, APOE, MDM2, NEDD4L, APC, ADAM9	1050	52	13528	4.70755	0.000134616	3.23619e-07	5.65602e-05
GOTERM_CC_FAT	GO:0005694~chromosome	67	6.11314	3.01486e-08	XRCC5, MAD1L1, XRCC4, NBN, CDX2, XRCC6, MLH1, CTCF, TOP1, PCGF2, RAD21, CSNK2A1, MCM7, TOP2A, TERT, RBL2, RING1, MECP2, TP53, RB1, MCM2, LIG4, MBD2, HMGA1, JUNB, CDK2, PURA, RAD51, MAD2L1, RFC4, SMARCE1, TIMELESS, FANCD2, JUN, SMARCA4, HMGB1, CHEK1, VDR, ACD, PPP2CB, JUND, DNMT3B, ERCC4, ERCC1, HELLS, APC, MAF, DNMT3A, MSH6, MKI67, IKZF1, CREB1, TP53BP1, CREBBP, BIRC5, BIRC2, BRCA1, SMC4, ATRX, H…	912	460	12782	2.04137	1.71242e-05	4.17668e-07	4.41931e-05
GOTERM_CC_FAT	GO:0000228~nuclear chromosome	34	3.10219	3.07541e-08	XRCC5, NBN, CDX2, XRCC6, MLH1, CHEK1, TOP1, VDR, PCGF2, CSNK2A1, ACD, RAD21, MCM7, ERCC4, DNMT3B, TOP2A, TERT, ERCC1, DNMT3A, MSH6, RING1, BIRC5, MCM2, BIRC2, RAD51, PURA, ATRX, HDAC2, TIMELESS, SMARCE1, HDAC1, JUN, SMARCC1, HDAC8	912	162	12782	2.94149	1.74682e-05	4.15912e-07	4.50806e-05
GOTERM_BP_FAT	GO:0070167~regulation of biomineral formation	15	1.36861	3.26449e-08	BMP4, BMP2, TGFB3, BMPR2, SMAD3, SOX9, TGFB1, ACVR2A, ACVR2B, ADRB2, BMPR1B, BMP7, BMPR1A, ACVR1, BMP6	1050	32	13528	6.03929	0.00014614	3.50482e-07	6.14024e-05
GOTERM_MF_FAT	GO:0005125~cytokine activity	40	3.64964	3.28617e-08	CXCL1, TNF, CCL2, CXCL5, IL16, CSF1, FASLG, CX3CL1, CCL5, CCL4, CXCL12, IL10, IL11, MIF, CXCL10, TGFB2, LIF, TNFRSF11B, IL17A, IL1A, SPP1, IL4, BMP4, IL6, BMP2, IL8, INHA, INHBB, OSM, INHBA, TNFSF10, TNFSF11, TNFSF13B, IFNB1, GRN, VEGFA, AREG, GDF15, BMP7, BMP6	1010	195	12983	2.63681	3.72644e-05	9.08905e-07	5.27523e-05
SP_PIR_KEYWORDS	extracellular matrix	38	3.46715	3.36959e-08	MMP9, TNC, ELN, MMP7, COL2A1, DCN, TIMP2, MMP3, TIMP3, MMP2, MMP25, MMP1, WNT1, COL9A1, TGFBI, SERPINA1, FBN2, LAMB1, SPP1, FN1, BMP4, COL18A1, COL4A1, SPARCL1, LGALS1, HSPG2, SPARC, NTN1, ANXA2, VWF, LAMA1, FBLN1, LAMA3, LAMA5, ADAMTS1, VCAN, COL1A1, DST	1095	241	19235	2.76978	2.27782e-05	4.21823e-07	5.05782e-05
GOTERM_BP_FAT	GO:0007599~hemostasis	28	2.55474	3.49138e-08	GNA13, FOXA2, F2RL1, GNA12, ITGB3, SHH, IL11, ANXA7, CD9, FGG, FLI1, FGA, FGB, SERPINE1, SERPINA1, IL6, PIK3CB, EFEMP2, ITGA2, CD40, PLAUR, VWF, THBD, F3, FBLN5, F2, PLAU, F2R	1050	108	13528	3.34025	0.000156297	3.73945e-07	6.56701e-05
GOTERM_CC_FAT	GO:0031226~intrinsic to plasma membrane	137	12.5	3.6733e-08	CASR, IL6ST, OSMR, F2RL1, TLR1, TLR2, TLR3, TLR4, JAG1, VIPR1, AQP1, CD44, ROBO1, INSR, ADAM9, PLXNB1, EFNB2, HLA-A, LIFR, HLA-C, CD40, HLA-B, IRS1, SSTR5, THBD, CCR5, F3, ST14, CX3CR1, PDGFRA, PDGFRB, CAV2, FGFR1, FGFR4, FXYD3, CAV1, ERBB3, PTH1R, DAG1, BMPR2, ITGB4, KCNA3, MME, ITGB2, ITGB3, EPHB3, KCNRG, ITGB1, EPHB2, EPHB6, ITGAV, TEK, CSF1R, MUC1, GABRA1, PHB, TGFBR1, TGFBR2, MET, ITGA2, ITG…	912	1215	12782	1.58033	2.08641e-05	4.85217e-07	5.38448e-05
GOTERM_BP_FAT	GO:0048663~neuron fate commitment	17	1.55109	3.69177e-08	BMP4, FOXA2, TGFBR1, FOXA1, SMAD4, PAX6, PAX3, GLI2, GLI3, SHH, TGFB2, HES1, ASCL1, WNT1, NOTCH1, PAX7, NKX2-1	1050	42	13528	5.21488	0.000165267	3.94464e-07	6.94392e-05
UP_SEQ_FEATURE	region of interest:Ligand-binding	13	1.18613	3.81327e-08	PPARA, PPARD, AR, THRB, RXRB, RXRA, PPARG, NR4A2, NR4A1, VDR, RARA, RARB, NR1H3	1094	30	19113	7.57066	0.000137535	9.82457e-06	7.00733e-05
GOTERM_BP_FAT	GO:0033157~regulation of intracellular protein transport	19	1.73358	4.22629e-08	BMP4, TNF, TGFBR1, TGFB3, SMAD4, SMAD3, NFKBIA, CDH1, CDK5, GLI3, SIRT1, FLNA, SHH, TGFB1, IL10, GSK3B, RHOA, PRKACA, BMPR1A	1050	53	13528	4.61872	0.000189193	4.50502e-07	7.94931e-05
GOTERM_BP_FAT	GO:0030162~regulation of proteolysis	19	1.73358	4.22629e-08	HSP90AB1, A2M, TNF, SMAD7, IGF2, TIMP3, SHH, IL10, PLAUR, TIMP1, AKT1, HDAC2, EP300, INS, APOE, SERPINA5, MDM2, THBS1, HDAC6, ADAM9	1050	53	13528	4.61872	0.000189193	4.50502e-07	7.94931e-05
GOTERM_CC_FAT	GO:0000267~cell fraction	125	11.4051	4.42765e-08	CYP3A4, CGA, HRAS, CADM1, PTGS2, PDLIM5, SNCA, UTRN, XRCC6, FOXO3, FDFT1, TAPBP, CTNNB1, EBNA1BP2, SLC16A1, GSTM3, SERPINE1, SLC2A1, PRKACA, FAS, INSR, WNK1, HLA-C, HLA-B, IRS1, JUP, MAPK1, NME2, NME1, F2, HSPB1, AMFR, CAV2, FGFR1, CAV1, DAG1, MME, ADRBK1, CCL5, ITGB1, KRAS, FGB, RAC1, EGF, TRAF6, HIP1, P4HB, ACY1, MAP2K1, HTT, MET, ACACA, TOMM40, PTPN12, SREBF2, DVL1, CD55, TNFSF10, VCP, NEDD4, …	912	1083	12782	1.61765	2.51488e-05	5.7157e-07	6.49025e-05
KEGG_PATHWAY	hsa04650:Natural killer cell mediated cytotoxicity	42	3.83212	4.47065e-08	HRAS, TNF, GRB2, FASLG, ITGB2, KRAS, RAC3, PTK2B, SOS1, RAC1, ZAP70, PIK3CA, PPP3CC, PIK3R5, SHC1, FAS, PIK3R3, PIK3R1, SYK, PIK3CG, PRKCA, ICAM1, VAV3, MAP2K1, BRAF, PIK3CB, PIK3CD, HLA-A, RAF1, HLA-C, HLA-B, PRKCB, IFNAR1, TNFRSF10A, MAPK1, NRAS, TNFSF10, TNFRSF10B, IFNB1, TNFRSF10D, FYN, ARAF, MAPK3	664	133	5085	2.41836	7.0189e-06	1.89701e-07	5.3808e-05
GOTERM_BP_FAT	GO:0051348~negative regulation of transferase activity	26	2.37226	4.67518e-08	CAV1, PPARG, SFN, PRDX3, PDCD4, SPRY4, AKT1, SPRY2, PDPK1, CDKN2A, PAK2, APOE, INS, ILK, APC, PRKCA, PTPRC, IGF2, RB1, TP73, DVL1, CDKN1C, CDKN1A, CDKN1B, HIPK3, FABP4, GADD45A	1050	96	13528	3.48937	0.000209286	4.97168e-07	8.79363e-05
GOTERM_BP_FAT	GO:0010952~positive regulation of peptidase activity	20	1.82482	4.76969e-08	TNF, TP53, PML, SMAD3, PMAIP1, STAT1, TNFRSF10A, CDKN2A, TNFRSF10B, VCP, CASP9, IFNB1, BBC3, F3, BAX, F2, HSPD1, MYC, F2R, HIP1	1050	59	13528	4.36739	0.000213516	5.06017e-07	8.97142e-05
GOTERM_BP_FAT	GO:0043280~positive regulation of caspase activity	20	1.82482	4.76969e-08	TNF, TP53, PML, SMAD3, PMAIP1, STAT1, TNFRSF10A, CDKN2A, TNFRSF10B, VCP, CASP9, IFNB1, BBC3, F3, BAX, F2, HSPD1, MYC, F2R, HIP1	1050	59	13528	4.36739	0.000213516	5.06017e-07	8.97142e-05
GOTERM_MF_FAT	GO:0005178~integrin binding	20	1.82482	4.92264e-08	ICAM1, ADAM10, ACTN4, ITGA2, ITGB3, TIMP2, ITGB1, VCAM1, VWF, ITGA6, ITGA5, LAMA5, FBLN5, TGFBI, ILK, ADAM17, THBS1, DST, SYK, ADAM9	1010	59	12983	4.35744	5.58212e-05	1.32911e-06	7.90224e-05
SP_PIR_KEYWORDS	cell adhesion	54	4.92701	5.04279e-08	CADM1, OPCML, IGFBP7, BCAR1, CTNNB1, SRPX, CD44, TGFBI, CYR61, ICAM1, ICAM5, IGFALS, CTNNA1, CTNNA2, JUP, CD34, DST, TNC, ITGB4, CTNND1, ITGB2, CDH1, ITGB3, CX3CL1, CDH2, CDH3, ITGB1, PXN, APLP1, VCAM1, CD9, ITGAV, FAT1, LAMB1, THBS1, FN1, SPP1, COL18A1, SELP, ITGA2, ITGA3, MCAM, LAMA1, VWF, LAMA3, ITGA6, ITGA5, LAMA5, FBLN5, PECAM1, ITGA7, ENG, SELE, CDH11	1095	422	19235	2.24781	3.40887e-05	6.19804e-07	7.56931e-05
GOTERM_BP_FAT	GO:0060349~bone morphogenesis	12	1.09489	5.06224e-08	PTHLH, HOXA11, HSPG2, TGFB3, ACP5, GNAS, COL2A1, COL1A1, SOX9, RUNX2, TGFB1, GHR	1050	20	13528	7.73029	0.000226611	5.35784e-07	9.52167e-05
GOTERM_BP_FAT	GO:0032386~regulation of intracellular transport	22	2.0073	5.06602e-08	KHDRBS1, BMP4, TNF, TGFBR1, TGFB3, SMAD4, SMAD3, NFKBIA, CDH1, CDK5, SIRT1, GLI3, FLNA, SHH, TGFB1, IL10, CDKN2A, NEDD4, GSK3B, RHOA, PRKACA, BMPR1A	1050	71	13528	3.99217	0.00022678	5.34919e-07	9.52877e-05
GOTERM_CC_FAT	GO:0005887~integral to plasma membrane	134	12.2263	5.13391e-08	CASR, IL6ST, OSMR, F2RL1, TLR1, TLR2, TLR3, TLR4, JAG1, VIPR1, AQP1, CD44, ROBO1, INSR, PLXNB1, EFNB2, HLA-A, LIFR, HLA-C, CD40, HLA-B, IRS1, SSTR5, THBD, CCR5, ST14, CX3CR1, PDGFRA, PDGFRB, CAV2, FGFR1, FGFR4, FXYD3, CAV1, ERBB3, PTH1R, DAG1, BMPR2, ITGB4, KCNA3, MME, ITGB2, ITGB3, EPHB3, KCNRG, ITGB1, EPHB2, EPHB6, ITGAV, TEK, CSF1R, MUC1, GABRA1, PHB, TGFBR1, TGFBR2, MET, ITGA2, ITGA3, KCNK1, …	912	1188	12782	1.58086	2.91602e-05	6.48013e-07	7.52551e-05
GOTERM_MF_FAT	GO:0003713~transcription coactivator activity	42	3.83212	5.21612e-08	DCC, ELF3, RBM4, PML, FHL2, HCFC1, NFYC, CTNNB1, CCNE1, NPM1, WDR77, RARA, RNF14, NR1H3, SOX10, EPAS1, CREB3, RXRB, RXRA, YY1, CREBBP, RING1, RB1, ESR2, HMGA1, PPARGC1A, JUNB, BRCA1, PPARGC1B, NCOA1, EP300, NCOA2, NCOA3, SMARCE1, NCOA4, SMARCC1, TFAP2A, TGFB1I1, PIAS1, RBM14, CARM1, SMARCA2, MED1	1010	214	12983	2.52284	5.9149e-05	1.3756e-06	8.37335e-05
GOTERM_BP_FAT	GO:0008630~DNA damage response, signal transduction resulting in induction of apoptosis	15	1.36861	5.26681e-08	MSH6, AIFM1, TP53, PML, MLH1, TP63, BRCA2, IFI16, CHEK2, SFN, TP73, ATM, BRCA1, ERCC6, BBC3	1050	33	13528	5.85628	0.000235767	5.54812e-07	9.90645e-05
GOTERM_BP_FAT	GO:0033673~negative regulation of kinase activity	25	2.28102	5.28222e-08	CAV1, SFN, PRDX3, PDCD4, SPRY4, AKT1, SPRY2, PDPK1, CDKN2A, PAK2, APOE, INS, ILK, APC, PRKCA, PTPRC, IGF2, RB1, TP73, DVL1, CDKN1C, CDKN1A, CDKN1B, HIPK3, FABP4, GADD45A	1050	90	13528	3.57884	0.000236457	5.55129e-07	9.93543e-05
GOTERM_BP_FAT	GO:0045767~regulation of anti-apoptosis	16	1.45985	5.63556e-08	IL6, CAV1, ERBB4, IL6ST, SMAD7, LIFR, IL6R, BCL2L1, SIRT1, CDKN1A, LRP1, PTK2B, BAX, RIPK1, RARA, ANGPT1	1050	38	13528	5.42476	0.000252272	5.90876e-07	0.000106
BIOCARTA	h_RacCycDPathway:Influence of Ras and Rho proteins on G1 to S Transition	21	1.91606	5.92958e-08	E2F1, HRAS, RELA, NFKBIA, RAF1, CDK6, NFKB1, RB1, CDK2, AKT1, CCNE1, MAPK1, CCND1, CDKN1A, CDKN1B, MAPK3, RAC1, RHOA, PIK3CA, CHUK, PIK3R1	427	24	1437	2.94467	1.67806e-05	4.19517e-06	7.85319e-05
GOTERM_BP_FAT	GO:0009953~dorsal/ventral pattern formation	20	1.82482	6.47761e-08	BMP4, NOG, GSC, FOXA2, HOXA11, PAX6, EN1, SMAD2, GLI2, GLI3, SHH, GLI1, CTNNB1, PROP1, LHX1, PAX7, NKX2-1, BMPR1B, APC, BMPR1A	1050	60	13528	4.2946	0.000289961	6.77576e-07	0.000121839
GOTERM_BP_FAT	GO:0050867~positive regulation of cell activation	28	2.55474	6.48169e-08	IL6ST, STAT5A, STAT5B, TAC1, TLR4, PNP, TGFB1, CD74, VCAM1, STAT6, MAP3K7, ZAP70, RARA, CD24, THBS1, TRAF6, SYK, IL4, SELP, PTPRC, IL6, IKZF1, TGFBR2, CD40, BAD, CDKN1A, TNFSF13B, HSPD1	1050	111	13528	3.24997	0.000290143	6.76423e-07	0.000121916
GOTERM_BP_FAT	GO:0033500~carbohydrate homeostasis	18	1.64234	7.00637e-08	HNF1A, WFS1, FOXA1, PPARG, MLXIPL, IGF2, BAD, FOXO3, PDX1, PPARGC1A, TCF7L2, IRS1, STAT3, SSTR5, HIF1A, INS, SERPINE1, NEUROD1, INSR	1050	49	13528	4.73283	0.000313626	7.29477e-07	0.000131784
GOTERM_BP_FAT	GO:0042593~glucose homeostasis	18	1.64234	7.00637e-08	HNF1A, WFS1, FOXA1, PPARG, MLXIPL, IGF2, BAD, FOXO3, PDX1, PPARGC1A, TCF7L2, IRS1, STAT3, SSTR5, HIF1A, INS, SERPINE1, NEUROD1, INSR	1050	49	13528	4.73283	0.000313626	7.29477e-07	0.000131784
GOTERM_BP_FAT	GO:0048641~regulation of skeletal muscle tissue development	14	1.27737	7.14554e-08	BMP4, TBX3, HDAC5, HDAC4, NOTCH1, ADRB2, HDAC3, HDAC1, BCL2, ILK, UBC, IGFBP3, RPS27A, ACVR1	1050	29	13528	6.21977	0.000319855	7.42241e-07	0.000134402
GOTERM_BP_FAT	GO:0018105~peptidyl-serine phosphorylation	14	1.27737	7.14554e-08	PRKCA, PRKCZ, TGFBR1, TGFBR2, PRKDC, ADRBK1, CDK5, AKT1, HIPK3, BCL2, MAP3K1, GSK3B, ILK, PRKACA	1050	29	13528	6.21977	0.000319855	7.42241e-07	0.000134402
GOTERM_BP_FAT	GO:0006955~immune response	94	8.57664	7.55192e-08	XRCC4, NBN, IL16, CADM1, CRP, SNCA, TLR1, PPARG, TLR2, TIRAP, TLR3, PAX5, FASLG, MLH1, TLR4, TLR5, VIPR1, CXCL12, PNP, TGFB1, IL10, CXCL10, TLR9, TAPBP, B2M, MYD88, CXCR4, PMS2, NOS2, FAS, IL1A, CHUK, ICAM1, RELA, RELB, TP53, HLA-A, HLA-C, LIG4, HLA-B, IL6R, PRKCD, OSM, CCR5, TNFSF13B, VEGFA, ADAM17, SEMA4D, CTSG, CXCL1, CCL2, TNF, CXCL5, CCR1, CLU, ACP5, PRKDC, CX3CL1, CCL5, CCL4, FTH1, CD74, MI…	1050	690	13528	1.75519	0.000338042	7.82638e-07	0.000142046
GOTERM_BP_FAT	GO:0042110~T cell activation	30	2.73723	7.86407e-08	XRCC4, STAT5A, STAT5B, PRKDC, PTPN22, CXCL12, TGFB1, CD74, CTNNB1, CXCR4, INS, BCL2, ZAP70, FAS, APC, SYK, EGR1, PTPRC, ICAM1, IKZF1, RELB, TP53, SMAD3, IGF2, LIG4, IFNAR1, CCND3, FYN, BAX, ADAM17, HSPD1	1050	126	13528	3.06757	0.000352012	8.13104e-07	0.000147917
GOTERM_BP_FAT	GO:0048705~skeletal system morphogenesis	28	2.55474	7.92016e-08	NOG, HOXA11, TGFB3, ACP5, COL2A1, SOX9, MMP2, GLI3, TGFB1, PCGF2, HOXC8, PKD1, MYC, RUNX2, WWOX, GHR, GSC, TGFBR1, TGFBR2, HSPG2, PTHLH, ACVR2B, PDGFRA, PDGFRB, TFAP2A, GNAS, COL1A1, BMPR1B	1050	112	13528	3.22095	0.000354523	8.17017e-07	0.000148972
GOTERM_BP_FAT	GO:0000060~protein import into nucleus, translocation	15	1.36861	8.31725e-08	TNF, TP53, TGFB3, PML, NFKBIA, ARNTL, GLI3, TGFB1, TGFB2, AKT1, MAPK1, JUN, F2, FGF2, F2R	1050	34	13528	5.68403	0.000372294	8.56007e-07	0.000156441
GOTERM_BP_FAT	GO:0050878~regulation of body fluid levels	32	2.91971	8.67851e-08	GNA13, FOXA2, WFS1, F2RL1, GNA12, ITGB3, SHH, IL11, ANXA7, CD9, FGG, FLI1, FGA, FGB, SERPINE1, SERPINA1, IL6, PIK3CB, EFEMP2, ITGA2, CD40, TP73, PLAUR, ANXA2, KCNN4, VWF, THBD, F3, FBLN5, F2, PLAU, F2R	1050	141	13528	2.92399	0.000388462	8.9114e-07	0.000163236
GOTERM_CC_FAT	GO:0000307~cyclin-dependent protein kinase holoenzyme complex	9	0.821168	8.78863e-08	CDKN1A, CDK5R1, CCND1, CCND3, CCND2, PCNA, CDK6, CDK5, CDK2	912	11	12782	11.4671	4.99182e-05	1.0852e-06	0.000128827
GOTERM_BP_FAT	GO:0060393~regulation of pathway-restricted SMAD protein phosphorylation	11	1.00365	8.856e-08	BMP4, BMP2, SMAD7, TGFBR1, SMAD4, TGFB3, BMP7, ENG, TGFB1, BMPR1A, PIN1	1050	17	13528	8.33658	0.000396405	9.07284e-07	0.000166574
GOTERM_BP_FAT	GO:0002053~positive regulation of mesenchymal cell proliferation	11	1.00365	8.856e-08	IRS2, FGF9, PDGFA, VEGFA, TGFBR2, TP63, IRS1, SHH, FOXP1, KDR, BMPR1A	1050	17	13528	8.33658	0.000396405	9.07284e-07	0.000166574
GOTERM_BP_FAT	GO:0045792~negative regulation of cell size	26	2.37226	9.02496e-08	NRP1, PPARG, PML, TP63, TGFB1, TGFB2, AKT1, ACVR1B, DAB2, CDKN2A, CDKN2C, BCL2, FGF2, ENO1, SPP1, SMAD4, TP53, SMAD3, RB1, ESR2, NTN1, TP73, INHBA, CDKN1A, CDKN1B, MTOR	1050	99	13528	3.38363	0.000403966	9.22482e-07	0.000169752
GOTERM_BP_FAT	GO:0048872~homeostasis of number of cells	26	2.37226	1.11607e-07	CSF1, STAT5A, STAT5B, TGFB1, TIMP1, AKT1, BCL2, SH2B2, FAS, ERCC2, EPO, BMP4, IL6, EPAS1, INHA, RB1, SOD1, MECOM, INHBA, TNFSF13B, ID2, BAX, VEGFA, TGFBR3, IKBKB, F2R	1050	100	13528	3.34979	0.00049954	1.13819e-06	0.000209924
GOTERM_BP_FAT	GO:0043433~negative regulation of transcription factor activity	17	1.55109	1.14759e-07	IRAK1, SMAD7, PIM1, NFKBIA, EGLN1, SIRT1, FLNA, PTHLH, HDAC4, KDM1A, SUMO1, CDKN2A, HDAC2, ID2, PBX1, CAT, ID3	1050	45	13528	4.86722	0.000513642	1.16767e-06	0.000215852
GOTERM_BP_FAT	GO:0007411~axon guidance	27	2.4635	1.15827e-07	DCC, CDK5R1, NRP1, ERBB2, PAX6, GLI2, EPHB3, CXCL12, SHH, EPHB2, HOXA1, BDNF, CXCR4, ROBO1, RAC1, NKX2-1, RPS27A, RUNX3, OTX2, NTN1, CDK5, SEMA6A, UBC, SIAH1, NGFR, BMP7, BMPR1B	1050	107	13528	3.25105	0.000518424	1.17587e-06	0.000217861
GOTERM_BP_FAT	GO:0021915~neural tube development	21	1.91606	1.167e-07	BMP4, GSC, FOXA2, LMO4, PAX6, EN1, PAX3, GLI2, GLI3, TCF7L2, SHH, DVL1, HES1, MAP3K7, WNT1, MIB1, PAX7, CASP8, TFAP2A, TRAF6, TWIST1	1050	68	13528	3.97882	0.000522327	1.18204e-06	0.000219502
GOTERM_BP_FAT	GO:0045768~positive regulation of anti-apoptosis	14	1.27737	1.17173e-07	IL6, CAV1, ERBB4, IL6ST, SMAD7, LIFR, IL6R, BCL2L1, SIRT1, CDKN1A, LRP1, PTK2B, RIPK1, ANGPT1	1050	30	13528	6.01244	0.000524445	1.18416e-06	0.000220393
SP_PIR_KEYWORDS	phospholipid binding	11	1.00365	1.17336e-07	PRKCA, PRKD1, ANXA7, ANXA11, ANXA1, PRKCE, ANXA4, PRKCD, ANXA3, PRKCB, ANXA2	1095	22	19235	8.78311	7.93161e-05	1.41641e-06	0.000176124
SP_PIR_KEYWORDS	glycoprotein	318	29.0146	1.3424e-07	CGA, A2M, NOG, PTGS2, CADM1, IL6ST, OSMR, FST, AQP1, SHH, AQP3, B2M, BDNF, APOD, CD44, APOE, SERPINE1, CREB3L4, FAS, ADAM9, BSG, EFNB2, LIFR, WNK1, CD40, PLAUR, VEGFB, VEGFC, SSTR5, KRT18, CCR5, IFNB1, CD34, F3, ST14, F2, VEGFA, PDGFRA, PDGFRB, ADAMTS1, AMFR, WFDC2, GC, ERBB4, ERBB3, ERBB2, PTH1R, DAG1, MME, ACP5, EPHB3, SERPINH1, CD74, EPHB2, LIF, IL17A, EPHB6, INS, LAMB1, SPP1, COL18A1, BMP4, B…	1095	4318	19235	1.29367	9.0742e-05	1.59204e-06	0.000201496
GOTERM_BP_FAT	GO:0001708~cell fate specification	18	1.64234	1.37231e-07	BMP4, FGFR4, FOXA2, HOXA11, FOXA1, SOX9, GLI2, GLI3, ITGB1, SHH, CTNNB1, ASCL1, WNT1, NOTCH1, NKX2-1, FGF1, FGF2, FGF3	1050	51	13528	4.54723	0.000614195	1.38375e-06	0.000258121
GOTERM_BP_FAT	GO:0033135~regulation of peptidyl-serine phosphorylation	10	0.912409	1.37396e-07	OSM, LIF, CAV1, IL6, SMAD7, BCL2, BAX, TGFB1, IL11, AXIN1	1050	14	13528	9.20272	0.000614933	1.3823e-06	0.000258431
GOTERM_CC_FAT	GO:0005925~focal adhesion	25	2.28102	1.40728e-07	CAV2, CAV1, BCAR1, FHL2, CDH1, ITGB1, PXN, PTK2, CD44, PTK2B, ILK, AFAP1, PTPRC, LIMK1, ITGA2, TRIM25, EVL, LIG4, TNS4, SDC1, TNS1, LAMA3, ITGA5, ADAM17, TGFB1I1	912	102	12782	3.43514	7.99303e-05	1.70071e-06	0.000206285
GOTERM_BP_FAT	GO:0010810~regulation of cell-substrate adhesion	17	1.55109	1.63387e-07	PRKCZ, ONECUT1, PIK3CB, CSF1, SMAD3, CDK6, MMP14, PTEN, DDR1, CDKN2A, BCL2, ILK, COL1A1, THBS1, PIK3R1, SPP1, CYR61	1050	46	13528	4.76141	0.000731218	1.6401e-06	0.000307318
GOTERM_BP_FAT	GO:0045834~positive regulation of lipid metabolic process	17	1.55109	1.63387e-07	PPARA, IRS2, TNF, VAV3, PPARG, MLXIPL, IGF2, PPARGC1A, IRS1, TGFB1, AKT1, APOE, INS, RAC1, FABP1, BMP6, NR1H3, AKT2	1050	46	13528	4.76141	0.000731218	1.6401e-06	0.000307318
GOTERM_BP_FAT	GO:0050817~coagulation	26	2.37226	1.69019e-07	GNA13, FOXA2, F2RL1, GNA12, ITGB3, SHH, IL11, CD9, FGG, FGA, FGB, SERPINE1, SERPINA1, IL6, PIK3CB, EFEMP2, ITGA2, CD40, PLAUR, VWF, THBD, F3, FBLN5, F2, PLAU, F2R	1050	102	13528	3.28411	0.000756414	1.69284e-06	0.000317912
GOTERM_BP_FAT	GO:0007596~blood coagulation	26	2.37226	1.69019e-07	GNA13, FOXA2, F2RL1, GNA12, ITGB3, SHH, IL11, CD9, FGG, FGA, FGB, SERPINE1, SERPINA1, IL6, PIK3CB, EFEMP2, ITGA2, CD40, PLAUR, VWF, THBD, F3, FBLN5, F2, PLAU, F2R	1050	102	13528	3.28411	0.000756414	1.69284e-06	0.000317912
GOTERM_BP_FAT	GO:0048010~vascular endothelial growth factor receptor signaling pathway	9	0.821168	1.70141e-07	VEGFC, NRP1, CCL2, FLT4, PDGFRA, BMPR2, PDGFRB, FIGF, KDR	1050	11	13528	10.5413	0.000761433	1.70027e-06	0.000320022
KEGG_PATHWAY	hsa04960:Aldosterone-regulated sodium reabsorption	20	1.82482	1.78754e-07	PRKCA, PIK3CG, IRS2, PIK3CB, PIK3CD, IGF1, IGF2, SFN, IRS1, PRKCB, MAPK1, PDPK1, KRAS, INS, MAPK3, PIK3CA, PIK3R5, NEDD4L, PIK3R3, INSR, PIK3R1	664	41	5085	3.73567	2.8064e-05	7.38536e-07	0.000215145
GOTERM_BP_FAT	GO:0009416~response to light stimulus	31	2.82847	1.81909e-07	HRAS, PML, KIT, AKT1, FOS, ERCC5, ERCC6, KRAS, CASP9, BCL2, CAT, ERCC4, ERCC1, TUBB3, ERCC2, EGFR, MSH6, HTT, MSH2, RELA, TP53, BRCA2, CDK5, JUNB, NRAS, CDKN1A, CCND1, XPC, NEDD4, POLD1, BAX	1050	138	13528	2.89419	0.000814074	1.81382e-06	0.000342155
GOTERM_BP_FAT	GO:0045670~regulation of osteoclast differentiation	12	1.09489	1.83863e-07	IL4, ZBTB7A, ESRRA, TNFSF11, TNF, CSF1, TLR3, GNAS, TLR4, CCL5, CTNNB1, APC	1050	22	13528	7.02753	0.000822816	1.82923e-06	0.000345831
GOTERM_BP_FAT	GO:0016445~somatic diversification of immunoglobulins	12	1.09489	1.83863e-07	XRCC4, MSH6, NBN, MSH3, MSH2, MLH1, PMS2, PRKDC, LIG4, HSPD1, ERCC1, FOXP1	1050	22	13528	7.02753	0.000822816	1.82923e-06	0.000345831
GOTERM_BP_FAT	GO:0031644~regulation of neurological system process	33	3.01095	1.83967e-07	SNCG, PRKCZ, HRAS, TNF, CCL2, LZTS1, ERBB4, PTGS2, SNCA, TAC1, KIT, CDH2, IL10, EPHB2, EDNRB, BDNF, KRAS, APOE, PRKACA, RPS27A, EGFR, EGR1, S100P, MYO6, HTT, ITGA2, CDK5, NRAS, ADRB2, NTRK2, UBC, PEBP1, F2R	1050	153	13528	2.77886	0.00082328	1.82621e-06	0.000346026
GOTERM_BP_FAT	GO:0050818~regulation of coagulation	16	1.45985	1.85087e-07	SELP, CAV1, PDGFB, PDGFA, F2RL1, TLR4, ANXA4, ANXA2, APOE, F3, SERPINE1, F2, NOS3, THBS1, PLAU, F2R	1050	41	13528	5.02783	0.000828292	1.83326e-06	0.000348134
GOTERM_BP_FAT	GO:0010464~regulation of mesenchymal cell proliferation	11	1.00365	1.85394e-07	IRS2, FGF9, PDGFA, VEGFA, TGFBR2, TP63, IRS1, SHH, FOXP1, KDR, BMPR1A	1050	18	13528	7.87344	0.000829663	1.83224e-06	0.00034871
GOTERM_BP_FAT	GO:0031344~regulation of cell projection organization	24	2.18978	1.86622e-07	NRP1, LZTS1, PLXNB1, LIMK1, TGFBR1, TGFB3, ITGA2, KIT, CDH2, NTN1, EPHB2, PTK2, ROBO1, APOE, TIAM1, ILK, RAC1, NTRK2, RHOA, SEMA4D, MTOR, NGFR, APC, SPP1	1050	89	13528	3.47429	0.000835159	1.84032e-06	0.000351021
GOTERM_MF_FAT	GO:0004675~transmembrane receptor protein serine/threonine kinase activity	11	1.00365	1.89086e-07	ACVR2A, ACVR1B, ACVR2B, TGFBR1, TGFBR2, BMPR2, TGFBR3, BMPR1B, ENG, BMPR1A, ACVR1	1010	18	12983	7.8555	0.000214401	4.87325e-06	0.000303537
GOTERM_MF_FAT	GO:0005024~transforming growth factor beta receptor activity	11	1.00365	1.89086e-07	ACVR2A, ACVR1B, ACVR2B, TGFBR1, TGFBR2, BMPR2, TGFBR3, BMPR1B, ENG, BMPR1A, ACVR1	1010	18	12983	7.8555	0.000214401	4.87325e-06	0.000303537
GOTERM_BP_FAT	GO:0002757~immune response-activating signal transduction	18	1.64234	1.8928e-07	PTPRC, IRAK1, BCAR1, RELA, TLR2, NFKBIA, TLR3, PTPN22, TLR4, MAP3K7, MAPK1, MYD88, FYN, ZAP70, SH2B2, HSPD1, TRAF6, SYK	1050	52	13528	4.45978	0.00084705	1.86243e-06	0.000356021
GOTERM_BP_FAT	GO:0055082~cellular chemical homeostasis	60	5.47445	1.91026e-07	GNA13, PPARD, CASR, IL6ST, WFS1, F2RL1, SNCA, PRDX3, CXCL12, TGFB1, EDNRA, EDNRB, APOE, CXCR4, ILK, KCNQ1, MYC, PRKCA, PIK3CB, TP53, CDK5, PPARGC1A, PRKCB, CCR5, JUN, F2, CLDN1, PRKCZ, CAV1, CCL2, ERBB2, CCR1, PTH1R, TAC1, BCL2L1, CCL5, FTH1, CD9, ANXA7, VDR, PTK2B, BCL2, PTH, CD24, NEDD4L, ERCC2, PTPRC, TRPC6, HTT, SMAD7, SOD1, PARK7, ITPR1, SOD2, CD55, HSP90B1, BAX, MT2A, EPOR, F2R	1050	380	13528	2.03429	0.00085486	1.87549e-06	0.000359305
GOTERM_BP_FAT	GO:0030029~actin filament-based process	44	4.0146	1.95577e-07	CXCL1, MYL6, PRKCZ, HRAS, PDGFB, CALD1, BCAR1, S100A9, ELN, LMO7, PRKG1, ITGB1, TPM1, PDPK1, KRAS, EZR, DYNLL1, PAK2, ANG, GSN, PTK2B, RAC3, BCL2, RAC1, RHOA, SH2B2, DLG1, MYO6, ACTN4, ROCK1, LIMK1, FSCN1, EVL, CDK5, FLNA, EPB41L3, NRAS, RND3, KRT19, EPB41L1, MYH11, CRK, SELE, DST	1050	241	13528	2.35223	0.000875214	1.91597e-06	0.000367864
GOTERM_BP_FAT	GO:0030521~androgen receptor signaling pathway	15	1.36861	1.95753e-07	AR, FHL2, RB1, PPARGC1A, BRCA1, CTNNB1, CCNE1, NCOA1, NCOA3, NCOA4, PIAS1, TGFB1I1, PMEPA1, RNF14, MED1	1050	36	13528	5.36825	0.000876003	1.91351e-06	0.000368196
GOTERM_BP_FAT	GO:0030193~regulation of blood coagulation	15	1.36861	1.95753e-07	SELP, CAV1, PDGFB, PDGFA, F2RL1, TLR4, ANXA2, APOE, F3, SERPINE1, F2, NOS3, THBS1, PLAU, F2R	1050	36	13528	5.36825	0.000876003	1.91351e-06	0.000368196
GOTERM_BP_FAT	GO:0007229~integrin-mediated signaling pathway	21	1.91606	1.98105e-07	ADAM10, VAV3, BCAR1, ITGB4, ITGA2, ITGB2, ITGA3, ITGB3, ITGB1, PTK2, ITGA6, ITGA5, LAMA5, ITGAV, ILK, ITGA7, ADAMTS1, DST, CEACAM1, SYK, ADAM9	1050	70	13528	3.86514	0.000886522	1.93227e-06	0.000372619
GOTERM_MF_FAT	GO:0005518~collagen binding	15	1.36861	2.00753e-07	PDGFB, PDGFA, SMAD7, MMP9, SMAD4, ITGA2, SMAD3, DCN, SPARC, SERPINH1, VWF, CD44, THBS1, FN1, ADAM9	1010	36	12983	5.35602	0.000227629	5.05898e-06	0.000322266
GOTERM_MF_FAT	GO:0030247~polysaccharide binding	33	3.01095	2.24545e-07	FGFR2, FGFR1, FGF7, CCL2, FGF9, TLR2, DCN, MDK, APLP1, HMMR, CD44, ANG, APOE, SERPINA5, PTN, THBS1, FGF1, FGF2, CYR61, FN1, BMP4, LPL, SELP, PTPRC, TGFBR2, VEGFB, VEGFA, TGFBR3, ADAMTS1, VCAN, BMP7, ENG, CD14	1010	154	12983	2.75453	0.000254602	5.53551e-06	0.000360458
GOTERM_MF_FAT	GO:0001871~pattern binding	33	3.01095	2.24545e-07	FGFR2, FGFR1, FGF7, CCL2, FGF9, TLR2, DCN, MDK, APLP1, HMMR, CD44, ANG, APOE, SERPINA5, PTN, THBS1, FGF1, FGF2, CYR61, FN1, BMP4, LPL, SELP, PTPRC, TGFBR2, VEGFB, VEGFA, TGFBR3, ADAMTS1, VCAN, BMP7, ENG, CD14	1010	154	12983	2.75453	0.000254602	5.53551e-06	0.000360458
SP_PIR_KEYWORDS	inflammatory response	19	1.73358	2.2551e-07	CXCL1, CCL2, ELF3, IL8, TLR1, TIRAP, TLR2, TLR3, TLR4, TLR5, CCL5, CCL4, AGER, MIF, CXCL10, TLR9, MYD88, IL1A, CD14	1095	77	19235	4.33452	0.000152433	2.62836e-06	0.000338494
GOTERM_CC_FAT	GO:0030055~cell-substrate junction	26	2.37226	2.31295e-07	CAV2, CAV1, BCAR1, FHL2, CDH1, ITGB1, PXN, PTK2, CD44, PTK2B, ILK, AFAP1, PTPRC, LIMK1, ITGA2, TRIM25, EVL, LIG4, TNS4, SDC1, TNS1, LAMA3, ITGA5, ADAM17, TGFB1I1, DST	912	112	12782	3.25356	0.000131367	2.73698e-06	0.000339041
GOTERM_BP_FAT	GO:0001819~positive regulation of cytokine production	24	2.18978	2.32554e-07	IL6, TNF, IL6ST, CREB1, TLR2, SMAD3, TLR3, TLR4, IL6R, CD40, SOD1, TGFB1, IFNAR1, MAP3K7, MYD88, HIF1A, EREG, ADAM17, RARA, HSPD1, TRAF6, THBS1, CD14, IL1A	1050	90	13528	3.43568	0.0010406	2.26335e-06	0.000437414
GOTERM_MF_FAT	GO:0035257~nuclear hormone receptor binding	22	2.0073	2.43882e-07	RXRA, FKBP4, STAT5B, PPARG, RING1, FHL2, RB1, PPARGC1A, HMGA1, BRCA1, PPARGC1B, CTNNB1, CCNE1, VDR, NCOA1, NCOA2, NCOA3, NCOA4, PIAS1, TGFB1I1, RNF14, MED1	1010	77	12983	3.6727	0.000276524	5.88429e-06	0.0003915
GOTERM_BP_FAT	GO:0051251~positive regulation of lymphocyte activation	25	2.28102	2.46027e-07	IL6ST, STAT5A, STAT5B, TAC1, PNP, TGFB1, CD74, VCAM1, STAT6, MAP3K7, ZAP70, RARA, CD24, TRAF6, SYK, IL4, PTPRC, IL6, IKZF1, TGFBR2, CD40, BAD, CDKN1A, TNFSF13B, HSPD1	1050	97	13528	3.32057	0.00110086	2.38929e-06	0.000462757
GOTERM_CC_FAT	GO:0005942~phosphoinositide 3-kinase complex	9	0.821168	2.4713e-07	PIK3CG, PIK3C2A, PIK3CB, PIK3C2B, PIK3CD, PIK3CA, MTOR, PIK3R3, PIK3R1	912	12	12782	10.5115	0.00014036	2.86469e-06	0.000362254
GOTERM_BP_FAT	GO:0030198~extracellular matrix organization	26	2.37226	2.52772e-07	ELF3, MMP9, ELN, COL2A1, DCN, SERPINH1, APLP1, TGFB2, TNFRSF11B, PTK2, ILK, TGFBI, CYR61, ERCC2, COL18A1, LGALS3, TGFBR1, CST3, HSPG2, ANXA2, FBLN5, MYH11, PDGFRA, COL1A1, ENG, SMARCA4	1050	104	13528	3.22095	0.00113102	2.44948e-06	0.000475443
GOTERM_BP_FAT	GO:0006873~cellular ion homeostasis	59	5.38321	2.54266e-07	GNA13, PPARD, CASR, IL6ST, WFS1, F2RL1, SNCA, PRDX3, CXCL12, TGFB1, EDNRA, EDNRB, APOE, CXCR4, ILK, KCNQ1, MYC, PRKCA, PIK3CB, TP53, CDK5, PRKCB, CCR5, JUN, F2, CLDN1, PRKCZ, CAV1, CCL2, ERBB2, CCR1, PTH1R, TAC1, BCL2L1, CCL5, FTH1, CD9, ANXA7, VDR, PTK2B, BCL2, PTH, CD24, NEDD4L, ERCC2, PTPRC, TRPC6, HTT, SMAD7, SOD1, PARK7, ITPR1, SOD2, CD55, HSP90B1, BAX, MT2A, EPOR, F2R	1050	374	13528	2.03247	0.0011377	2.45864e-06	0.000478254
GOTERM_BP_FAT	GO:0010001~glial cell differentiation	18	1.64234	2.58705e-07	EGFR, SOX10, ERBB3, ERBB2, IGF1, SOD1, CDK5, SHH, CTNNB1, ASCL1, NOTCH1, GCM1, GSN, CDKN2C, NKX2-1, FGF2, SMARCA4, ERCC2	1050	53	13528	4.37563	0.00115755	2.49617e-06	0.000486603
GOTERM_BP_FAT	GO:0030307~positive regulation of cell growth	16	1.45985	2.67403e-07	ADAM10, LIMK1, TGFBR1, IGF2, SFN, NTN1, TGFB2, AKT1, EP300, PTK2B, INS, ILK, ADAM17, IGFBP1, NRG1, MAP2K5, ALOX12	1050	42	13528	4.90812	0.00119645	2.57455e-06	0.000502964
GOTERM_BP_FAT	GO:0051591~response to cAMP	16	1.45985	2.67403e-07	BSG, RELA, IL6R, STAT1, BIRC2, PPARGC1B, JUNB, FOS, NME2, SDC1, THBD, CCND2, PTK2B, NME1, JUN, PEBP1, COL1A1	1050	42	13528	4.90812	0.00119645	2.57455e-06	0.000502964
GOTERM_BP_FAT	GO:0030217~T cell differentiation	20	1.82482	2.68728e-07	EGR1, XRCC4, PTPRC, IKZF1, STAT5A, RELB, STAT5B, TP53, PRKDC, PTPN22, LIG4, CD74, TGFB1, CTNNB1, BCL2, ZAP70, ADAM17, FAS, APC, SYK	1050	65	13528	3.96425	0.00120237	2.58174e-06	0.000505454
GOTERM_BP_FAT	GO:0030595~leukocyte chemotaxis	15	1.36861	2.9255e-07	PRKCA, IL6, CCL2, IL16, PDGFB, IL8, S100A9, ITGB2, IL6R, CX3CL1, CCL5, IL10, TGFB2, EDNRB, SYK	1050	37	13528	5.22317	0.00130889	2.80459e-06	0.000550263
GOTERM_BP_FAT	GO:0051153~regulation of striated muscle cell differentiation	14	1.27737	2.93488e-07	BMP4, TBX3, EZH2, HDAC5, HDAC4, NOTCH1, HDAC3, HDAC1, BCL2, ILK, UBC, NRG1, IGFBP3, RPS27A	1050	32	13528	5.63667	0.00131308	2.80757e-06	0.000552026
GOTERM_CC_FAT	GO:0005924~cell-substrate adherens junction	25	2.28102	3.03682e-07	CAV2, CAV1, BCAR1, FHL2, CDH1, ITGB1, PXN, PTK2, CD44, PTK2B, ILK, AFAP1, PTPRC, LIMK1, ITGA2, TRIM25, EVL, LIG4, TNS4, SDC1, TNS1, LAMA3, ITGA5, ADAM17, TGFB1I1	912	106	12782	3.30551	0.000172476	3.44982e-06	0.000445149
GOTERM_BP_FAT	GO:0007265~Ras protein signal transduction	26	2.37226	3.0772e-07	GNA13, HRAS, GRB2, GNA12, MAPKAPK2, SRC, KRAS, APOE, SOS1, PTH, RHOA, SHC1, FGF2, CNKSR1, ROCK1, MAP2K1, LIMK1, IGF1, RAF1, PARK7, NRAS, MAPK1, CRKL, RASSF1, MAPK14, MAPK3	1050	105	13528	3.19028	0.00137671	2.93744e-06	0.000578796
GOTERM_BP_FAT	GO:0002687~positive regulation of leukocyte migration	10	0.912409	3.19792e-07	ICAM1, IL6, ADAM10, VEGFA, F2RL1, ADAM17, ITGA2, IL6R, THBS1, CXCL12	1050	15	13528	8.58921	0.00143068	3.04618e-06	0.000601502
GOTERM_BP_FAT	GO:0010721~negative regulation of cell development	17	1.55109	3.20382e-07	BMP4, NOG, NRP1, SMAD7, TP53, NTN1, TGFB1, EPHB2, PTK2, BDNF, RHOA, TGFBR3, CD24, NGFR, BMP7, SPP1, BMPR1A	1050	48	13528	4.56302	0.00143332	3.04532e-06	0.000602611
GOTERM_BP_FAT	GO:0045793~positive regulation of cell size	17	1.55109	3.20382e-07	ADAM10, LIMK1, TGFBR1, IGF2, SFN, NTN1, TP73, TGFB2, AKT1, EP300, PTK2B, INS, ILK, ADAM17, IGFBP1, NRG1, MAP2K5, ALOX12	1050	48	13528	4.56302	0.00143332	3.04532e-06	0.000602611
GOTERM_MF_FAT	GO:0004407~histone deacetylase activity	10	0.912409	3.25624e-07	HDAC5, HDAC4, HDAC3, HDAC2, HDAC1, MTA2, SIRT1, HDAC8, HDAC7, HDAC6	1010	15	12983	8.56964	0.000369189	7.69283e-06	0.000522718
GOTERM_MF_FAT	GO:0033558~protein deacetylase activity	10	0.912409	3.25624e-07	HDAC5, HDAC4, HDAC3, HDAC2, HDAC1, MTA2, SIRT1, HDAC8, HDAC7, HDAC6	1010	15	12983	8.56964	0.000369189	7.69283e-06	0.000522718
GOTERM_BP_FAT	GO:0055074~calcium ion homeostasis	37	3.37591	3.27479e-07	GNA13, CASR, CAV1, CCL2, WFS1, IL6ST, CCR1, PTH1R, F2RL1, TAC1, CCL5, CXCL12, TGFB1, EDNRA, ANXA7, VDR, EDNRB, CXCR4, APOE, PTK2B, BCL2, PTH, CD24, PRKCA, PTPRC, TRPC6, PIK3CB, ITPR1, PRKCB, KDR, CD55, HSP90B1, CCR5, BAX, F2, EPOR, F2R	1050	188	13528	2.53564	0.00146505	3.10619e-06	0.000615961
GOTERM_BP_FAT	GO:0030308~negative regulation of cell growth	24	2.18978	3.57102e-07	NRP1, PPARG, TP53, SMAD4, PML, SMAD3, TP63, RB1, ESR2, NTN1, TGFB1, TP73, TGFB2, INHBA, ACVR1B, DAB2, CDKN1A, CDKN2A, CDKN1B, CDKN2C, BCL2, FGF2, ENO1, SPP1	1050	92	13528	3.36099	0.00159747	3.38001e-06	0.000671679
GOTERM_BP_FAT	GO:0002696~positive regulation of leukocyte activation	26	2.37226	3.73515e-07	IL6ST, STAT5A, STAT5B, TAC1, PNP, TGFB1, CD74, VCAM1, STAT6, MAP3K7, ZAP70, RARA, CD24, TRAF6, THBS1, SYK, IL4, PTPRC, IL6, IKZF1, TGFBR2, CD40, BAD, CDKN1A, TNFSF13B, HSPD1	1050	106	13528	3.16018	0.00167083	3.5279e-06	0.000702551
GOTERM_MF_FAT	GO:0003704~specific RNA polymerase II transcription factor activity	16	1.45985	3.91537e-07	CEBPA, PPARA, HNF1A, EPAS1, RXRB, RXRA, CREB1, SMAD3, PDX1, SOX9, SRF, SREBF2, FOS, NOTCH2, ATF4, NKX2-1	1010	43	12983	4.78305	0.000443905	9.06125e-06	0.000628527
UP_SEQ_FEATURE	domain:SH2	21	1.91606	3.98237e-07	VAV3, FGR, SOCS2, SOCS3, GRB2, STAT5A, STAT5B, BMX, STAT1, SRC, STAT3, TNS4, STAT6, CRKL, TNS1, FYN, JAK1, SH2B2, SHC1, CSK, CRK	1094	96	19113	3.82173	0.00143541	9.57581e-05	0.000731804
GOTERM_BP_FAT	GO:0055066~di-, tri-valent inorganic cation homeostasis	43	3.92336	4.1536e-07	GNA13, CASR, CAV1, CCL2, WFS1, IL6ST, CCR1, PTH1R, F2RL1, TAC1, CCL5, CXCL12, FTH1, TGFB1, EDNRA, ANXA7, EDNRB, VDR, CXCR4, APOE, PTK2B, BCL2, PTH, CD24, MYC, PRKCA, PTPRC, TRPC6, HTT, PIK3CB, SOD1, ITPR1, PRKCB, KDR, SOD2, CD55, HSP90B1, CCR5, BAX, F2, MT2A, EPOR, F2R	1050	239	13528	2.31801	0.00185784	3.91487e-06	0.000781257
GOTERM_BP_FAT	GO:0007173~epidermal growth factor receptor signaling pathway	13	1.18613	4.20319e-07	EGFR, REPS2, GRB2, BCAR1, CBL, SRC, TGFB1, EREG, PTK2B, ADAM17, SHC1, AREG, EGF	1050	28	13528	5.98177	0.00188	3.95328e-06	0.000790584
GOTERM_BP_FAT	GO:0007159~leukocyte adhesion	13	1.18613	4.20319e-07	PTPRC, ICAM1, SELP, TNF, ROCK1, ITGB2, ITGB1, VCAM1, EZR, ITGA5, CD24, SELE, SYK	1050	28	13528	5.98177	0.00188	3.95328e-06	0.000790584
GOTERM_MF_FAT	GO:0035258~steroid hormone receptor binding	15	1.36861	4.41201e-07	FKBP4, STAT5B, FHL2, RB1, PPARGC1A, PPARGC1B, BRCA1, CTNNB1, CCNE1, NCOA1, NCOA3, NCOA4, PIAS1, TGFB1I1, RNF14	1010	38	12983	5.07413	0.000500197	1.00064e-05	0.000708252
GOTERM_BP_FAT	GO:0007010~cytoskeleton organization	65	5.93066	4.64505e-07	HRAS, PDGFB, BCAR1, S100A9, MLH1, LMO7, AURKA, PRKG1, CTNNB1, PDPK1, DYNLL1, PAK2, ANG, GSN, APOE, RHOA, DLG1, RET, ACTN4, ROCK1, LIMK1, CDK5, FLNA, EPB41L3, RND3, UXT, KRT19, EPB41L1, KRT14, STMN1, GADD45A, DST, ABLIM1, CXCL1, CAV2, PRKCZ, CAV1, CALD1, ELN, KRT20, TPM1, ITGB1, PTK2, KRAS, EZR, RAC3, PTK2B, KRT7, BCL2, NPM1, RAC1, SH2B2, FSCN1, TREX2, RAF1, BRCA2, EVL, SOD1, BRCA1, SEMA6A, NRAS, …	1050	436	13528	1.92075	0.00207743	4.35971e-06	0.000873694
GOTERM_BP_FAT	GO:0051592~response to calcium ion	18	1.64234	4.71037e-07	EGFR, TXNIP, CAV1, CASR, HTT, AQP3, FGG, CCND1, SDC1, EP300, FGA, PTK2B, NEDD4, FGB, ANXA11, PEBP1, THBS1, ADAM9	1050	55	13528	4.21652	0.00210661	4.41177e-06	0.000885979
GOTERM_BP_FAT	GO:0010712~regulation of collagen metabolic process	9	0.821168	4.7558e-07	IL6, HDAC2, F2, CST3, TGFB3, ITGA2, IL6R, TGFB1, F2R	1050	12	13528	9.66286	0.00212691	4.44503e-06	0.000894526
GOTERM_BP_FAT	GO:0007431~salivary gland development	9	0.821168	4.7558e-07	EGFR, LAMA5, PAX6, TGFB3, NKX3-1, BMP7, SHH, TGFB1, TGFB2	1050	12	13528	9.66286	0.00212691	4.44503e-06	0.000894526
GOTERM_BP_FAT	GO:0014910~regulation of smooth muscle cell migration	9	0.821168	4.7558e-07	PDGFB, PDGFA, IL6ST, BCL2, ILK, IGF1, ITGA2, IGFBP3, IGFBP5	1050	12	13528	9.66286	0.00212691	4.44503e-06	0.000894526
GOTERM_BP_FAT	GO:0006874~cellular calcium ion homeostasis	36	3.28467	4.90612e-07	GNA13, CASR, CAV1, CCL2, WFS1, IL6ST, CCR1, PTH1R, F2RL1, TAC1, CCL5, CXCL12, TGFB1, EDNRA, ANXA7, VDR, EDNRB, CXCR4, APOE, PTK2B, BCL2, PTH, CD24, PRKCA, PTPRC, TRPC6, PIK3CB, ITPR1, PRKCB, CD55, HSP90B1, CCR5, BAX, F2, EPOR, F2R	1050	183	13528	2.53452	0.00219406	4.57597e-06	0.0009228
GOTERM_BP_FAT	GO:0006469~negative regulation of protein kinase activity	23	2.09854	5.16616e-07	PRKCA, PTPRC, CAV1, IGF2, RB1, SFN, PDCD4, TP73, SPRY4, DVL1, AKT1, SPRY2, PDPK1, CDKN1A, CDKN2A, CDKN1B, PAK2, INS, APOE, HIPK3, ILK, FABP4, GADD45A, APC	1050	87	13528	3.40606	0.00231022	4.80849e-06	0.00097171
GOTERM_BP_FAT	GO:0035019~somatic stem cell maintenance	8	0.729927	5.18147e-07	NOG, CDX2, PLA2G2A, IGF1, KIT, LIG4, TCF7L2, APC	1050	9	13528	11.4523	0.00231705	4.81273e-06	0.000974589
GOTERM_BP_FAT	GO:0042306~regulation of protein import into nucleus	16	1.45985	5.37494e-07	BMP4, TNF, TGFBR1, TGFB3, SMAD4, SMAD3, NFKBIA, CDH1, GLI3, SIRT1, FLNA, SHH, TGFB1, IL10, RHOA, BMPR1A	1050	44	13528	4.68502	0.00240347	4.9821e-06	0.00101098
GOTERM_BP_FAT	GO:0050778~positive regulation of immune response	31	2.82847	5.64882e-07	CADM1, IL6ST, BCAR1, STAT5A, CLU, CRP, STAT5B, TLR2, NFKBIA, PTPN22, TLR3, TLR4, B2M, TGFB2, MAP3K7, MYD88, ZAP70, SH2B2, CD24, TRAF6, SYK, PTPRC, IRAK1, RELA, MAPK1, CD55, TNFSF13B, EREG, IFNB1, FYN, HSPD1	1050	145	13528	2.75447	0.00252578	5.22514e-06	0.00106249
GOTERM_BP_FAT	GO:0022415~viral reproductive process	19	1.73358	6.18574e-07	XRCC5, XRCC4, ICAM1, CTBP2, CCL2, CREB3, XRCC6, SMAD3, HCFC1, LIG4, CCL4, HMGA1, TGFB1, CCR5, CXCR4, PPIA, NEDD4, WWP1, INSR	1050	62	13528	3.94826	0.00276552	5.71e-06	0.00116348
GOTERM_BP_FAT	GO:0051053~negative regulation of DNA metabolic process	15	1.36861	6.23688e-07	CDC6, MSH6, MSH3, MSH2, GMNN, S100A11, TP53, TGFB3, MLH1, BRCA2, RAD9A, TGFB1, ACD, ERCC4, ERCC1	1050	39	13528	4.95531	0.00278836	5.74536e-06	0.0011731
GOTERM_BP_FAT	GO:0018209~peptidyl-serine modification	15	1.36861	6.23688e-07	PRKCA, PRKCZ, TGFBR1, TGFBR2, PRKDC, ADRBK1, DCN, CDK5, AKT1, HIPK3, BCL2, MAP3K1, GSK3B, ILK, PRKACA	1050	39	13528	4.95531	0.00278836	5.74536e-06	0.0011731
GOTERM_BP_FAT	GO:0051146~striated muscle cell differentiation	23	2.09854	6.39093e-07	CAV2, HRAS, NOS1, RXRB, RXRA, ERBB2, TNC, UTRN, IGF1, RB1, ITGB1, TPM1, FOXP1, SHH, DVL1, NRAS, KRT19, SDC1, KRAS, MYH11, RARB, NRG1, F2R	1050	88	13528	3.36736	0.00285713	5.87518e-06	0.00120208
GOTERM_BP_FAT	GO:0030036~actin cytoskeleton organization	41	3.74088	6.45083e-07	CXCL1, PRKCZ, HRAS, PDGFB, CALD1, BCAR1, S100A9, ELN, LMO7, PRKG1, ITGB1, TPM1, PDPK1, KRAS, EZR, DYNLL1, PAK2, ANG, PTK2B, RAC3, GSN, BCL2, RAC1, RHOA, SH2B2, DLG1, ACTN4, ROCK1, LIMK1, FSCN1, EVL, CDK5, FLNA, EPB41L3, NRAS, RND3, KRT19, EPB41L1, MYH11, CRK, DST	1050	226	13528	2.33733	0.00288387	5.91809e-06	0.00121334
GOTERM_BP_FAT	GO:0002573~myeloid leukocyte differentiation	14	1.27737	6.77117e-07	CEBPA, TNF, CSF1, MMP9, RELB, TGFBR2, PPARG, IFI16, KIT, TGFB1, TNFSF11, CASP8, TRAF6, CHUK	1050	34	13528	5.3051	0.00302686	6.19927e-06	0.0012736
GOTERM_BP_FAT	GO:0002685~regulation of leukocyte migration	11	1.00365	6.77711e-07	ICAM1, SELP, IL6, ADAM10, VEGFA, F2RL1, ADAM17, ITGA2, IL6R, THBS1, CXCL12	1050	20	13528	7.0861	0.00302951	6.19204e-06	0.00127471
GOTERM_BP_FAT	GO:0051148~negative regulation of muscle cell differentiation	10	0.912409	6.80559e-07	HDAC5, BMP4, HDAC4, HDAC3, NOTCH1, HDAC1, TBX3, EREG, EZH2, FOXO4	1050	16	13528	8.05238	0.00304223	6.20541e-06	0.00128007
GOTERM_MF_FAT	GO:0043498~cell surface binding	13	1.18613	6.81564e-07	SELP, PDGFB, PDGFA, CRP, FGG, FGA, FGB, F3, VEGFA, PDGFC, CD24, HSPD1, THBS1	1010	29	12983	5.76234	0.000772595	1.51547e-05	0.0010941
SP_PIR_KEYWORDS	deafness	21	1.91606	7.29474e-07	SOX10, NOG, MYO6, THRB, WFS1, IGF1, COL2A1, HGF, PAX3, CD151, SNAI2, GJB2, COL9A1, EDNRB, ERCC5, TNFRSF11A, ERCC6, KRAS, GATA3, KCNQ1, ERCC2	1095	100	19235	3.6889	0.000493003	8.35801e-06	0.00109495
GOTERM_BP_FAT	GO:0050863~regulation of T cell activation	27	2.4635	7.5709e-07	IL6ST, ERBB2, STAT5A, STAT5B, PAWR, PNP, IL10, TGFB1, SHH, CD74, VCAM1, MAP3K7, CDKN2A, ZAP70, RARA, CD24, TRAF6, SYK, IL4, PTPRC, IL6, IKZF1, TGFBR2, BAD, SOD1, TNFSF13B, HSPD1	1050	117	13528	2.97319	0.00338376	6.88919e-06	0.00142402
GOTERM_BP_FAT	GO:0010608~posttranscriptional regulation of gene expression	39	3.55839	7.83653e-07	EIF2C2, TNF, DICER1, PML, PRKDC, IGF2BP1, AURKA, MAPKAPK2, PTEN, APLP1, AKT1, EIF4EBP1, CDKN2A, ANG, PTK2B, EIF3H, KRT7, BCL2, TNRC6B, THBS1, ZFP36, PRKCA, IL6, SMAD7, SMAD3, ELAVL1, ITGA2, SMAD2, PRKCD, PPARGC1A, FLNA, MAPK1, PA2G4, VEGFA, HSPB1, MTOR, HSPD1, EIF4E2, IGFBP5	1050	211	13528	2.38137	0.00350227	7.11644e-06	0.00147398
GOTERM_BP_FAT	GO:0045619~regulation of lymphocyte differentiation	19	1.73358	8.03906e-07	PTPRC, IKZF1, STAT5A, ERBB2, STAT5B, TGFBR2, INHA, BAD, SOD1, PNP, SHH, CD74, INHBA, CDKN2A, ZAP70, RARA, FAS, CD24, SYK	1050	63	13528	3.88559	0.00359262	7.28557e-06	0.00151207
GOTERM_BP_FAT	GO:0010243~response to organic nitrogen	19	1.73358	8.03906e-07	CCL2, PTGS2, MSH2, RELA, NR4A2, ITGA2, BCL2L1, MMP3, BIRC2, TIMP3, SHH, CCNE1, CCND1, CDKN1A, PTK2B, TRDMT1, PEBP1, NOS3, MTOR	1050	63	13528	3.88559	0.00359262	7.28557e-06	0.00151207
GOTERM_BP_FAT	GO:0043392~negative regulation of DNA binding	17	1.55109	8.16292e-07	IRAK1, SMAD7, PIM1, NFKBIA, EGLN1, SIRT1, FLNA, PTHLH, HDAC4, KDM1A, SUMO1, CDKN2A, HDAC2, ID2, PBX1, CAT, ID3	1050	51	13528	4.2946	0.00364787	7.38288e-06	0.00153537
GOTERM_CC_FAT	GO:0005625~soluble fraction	48	4.37956	8.22705e-07	CGA, AKT1, GSTM3, CASP9, SERPINE1, NOS3, FAS, INSR, AKT2, AIFM1, RAB4A, WNK1, IGFALS, JUP, MAPK1, NME2, TNFSF13B, NME1, F2, HSPB1, PEBP1, CTSB, CAV2, CAV1, ADRBK1, ABI1, CCL5, ANXA7, ERCC6, FGB, ENO2, EGF, SELP, ACY1, MAP2K1, HTT, ACACA, PTPN12, SOD2, ANXA2, FBLN1, TNFSF10, CD55, BAX, FBLN5, MTR, FABP4, ALOX5, MTOR	912	313	12782	2.14932	0.000467187	9.16263e-06	0.00120595
GOTERM_BP_FAT	GO:0034330~cell junction organization	18	1.64234	8.30816e-07	SMAD7, TGFB3, SMAD3, GJA1, ITGB3, CTNNA1, TGFB1, TGFB2, CD9, PDPK1, TNS1, ITGA6, ITGA5, PTK2B, LAMA5, BCL2, APC, FN1	1050	57	13528	4.06857	0.00371266	7.4991e-06	0.00156269
GOTERM_MF_FAT	GO:0008201~heparin binding	25	2.28102	8.34933e-07	FGFR2, FGFR1, CCL2, FGF7, FGF9, MDK, APLP1, APOE, ANG, SERPINA5, PTN, THBS1, FGF1, FGF2, CYR61, FN1, BMP4, SELP, LPL, PTPRC, VEGFB, VEGFA, TGFBR3, ADAMTS1, BMP7	1010	103	12983	3.12001	0.000946366	1.82078e-05	0.0013403
INTERPRO	IPR013032:EGF-like region, conserved site	43	3.92336	8.69731e-07	FGFR4, PTGS2, TNC, ITGB4, ITGB2, ITGB3, JAG1, ITGB1, EPHB2, TNFRSF11A, FAT1, TEK, TGFA, FBN2, LAMB1, THBS1, EGF, NRG1, FN1, ADAM9, SELP, EFEMP2, EFEMP1, HSPG2, CD40, NTN1, NOTCH2, LAMA1, FBLN1, NOTCH1, LAMA3, THBD, LRP1, EREG, LAMA5, FBLN5, VCAN, WIF1, AREG, LRP2, SELE, PLAU, ADAM15	1074	293	16659	2.27638	0.00148353	0.000114196	0.00146767
GOTERM_BP_FAT	GO:0048742~regulation of skeletal muscle fiber development	12	1.09489	9.34549e-07	HDAC5, BMP4, HDAC4, HDAC3, NOTCH1, HDAC1, TBX3, BCL2, ILK, UBC, IGFBP3, RPS27A	1050	25	13528	6.18423	0.00417524	8.41843e-06	0.0017578
GOTERM_BP_FAT	GO:0010743~regulation of foam cell differentiation	12	1.09489	9.34549e-07	LPL, PPARA, MSR1, CSF1, ITGAV, CRP, PPARG, PLA2G2A, NFKBIA, NFKB1, ITGB3, NR1H3	1050	25	13528	6.18423	0.00417524	8.41843e-06	0.0017578
GOTERM_BP_FAT	GO:0032768~regulation of monooxygenase activity	12	1.09489	9.34549e-07	EGFR, TNF, SNCA, IGF2, NFKB1, AKT1, VDR, ACVR2A, KRAS, HIF1A, APOE, INS, ENG	1050	25	13528	6.18423	0.00417524	8.41843e-06	0.0017578
GOTERM_BP_FAT	GO:0006875~cellular metal ion homeostasis	37	3.37591	9.36697e-07	GNA13, CASR, CAV1, CCL2, WFS1, IL6ST, CCR1, PTH1R, F2RL1, TAC1, CCL5, CXCL12, TGFB1, EDNRA, ANXA7, VDR, EDNRB, CXCR4, APOE, PTK2B, BCL2, PTH, CD24, NEDD4L, PRKCA, PTPRC, TRPC6, PIK3CB, ITPR1, PRKCB, CD55, HSP90B1, CCR5, BAX, F2, EPOR, F2R	1050	196	13528	2.43215	0.00418481	8.42084e-06	0.00176184
GOTERM_BP_FAT	GO:0007369~gastrulation	20	1.82482	9.536e-07	BMP4, HNF1A, GSC, FOXA2, HTT, TP53, SMAD4, BMPR2, SMAD3, LEF1, SMAD2, CTNNB1, FAM48A, ACVR2A, ACVR2B, LHX1, PRKACA, BMP7, BMPR1A, ACVR1	1050	70	13528	3.68109	0.00426017	8.55562e-06	0.00179363
GOTERM_MF_FAT	GO:0005520~insulin-like growth factor binding	12	1.09489	9.5417e-07	IGFBP7, IGFALS, IGF2, IGF1R, INS, IGF2R, IGFBP1, IGFBP2, INSR, IGFBP3, IGFBP4, IGFBP5, CYR61	1010	25	12983	6.17014	0.00108144	2.04154e-05	0.0015317
SP_PIR_KEYWORDS	plasma	20	1.82482	9.77257e-07	GC, LPL, A2M, CLU, CRP, IGF1, VWF, TTR, FGG, FGA, APOD, APOE, FGB, ALB, F2, PTH, SERPINA3, SERPINA1, SEPP1, FN1	1095	93	19235	3.77768	0.000660408	1.10104e-05	0.00146687
GOTERM_BP_FAT	GO:0031016~pancreas development	14	1.27737	1.00114e-06	IL6, HNF1B, HNF1A, FOXA2, ONECUT1, CLU, SMAD2, PDX1, IL6R, TCF7L2, SHH, CTNNB1, ACVR2B, NEUROD1	1050	35	13528	5.15352	0.00447207	8.96416e-06	0.00188305
GOTERM_BP_FAT	GO:0043467~regulation of generation of precursor metabolites and energy	13	1.18613	1.03284e-06	IRS2, MLXIPL, IGF1, IGF2, IRS1, AKT1, HDAC4, HIF1A, INS, PRKACA, NOS2, MTOR, INSR, AKT2	1050	30	13528	5.58298	0.00461337	9.22958e-06	0.00194268
GOTERM_BP_FAT	GO:0055065~metal ion homeostasis	38	3.46715	1.03358e-06	GNA13, CASR, CAV1, CCL2, WFS1, IL6ST, CCR1, PTH1R, F2RL1, TAC1, CCL5, CXCL12, TGFB1, EDNRA, ANXA7, VDR, EDNRB, CXCR4, APOE, PTK2B, BCL2, PTH, CD24, NEDD4L, PRKCA, PTPRC, TRPC6, PIK3CB, ITPR1, PRKCB, KDR, CD55, HSP90B1, CCR5, BAX, F2, EPOR, F2R	1050	205	13528	2.38822	0.00461664	9.21774e-06	0.00194406
GOTERM_BP_FAT	GO:0031668~cellular response to extracellular stimulus	19	1.73358	1.03829e-06	SREBF1, CAV1, LEPR, NR4A2, TP53, HRK, BMPR2, SIRT1, CCNE1, FOS, VDR, CDKN1A, AES, CDKN2B, ITGA6, ALB, JUN, HSPA5, HDAC6	1050	64	13528	3.82488	0.00463766	9.2414e-06	0.00195293
GOTERM_BP_FAT	GO:0001764~neuron migration	19	1.73358	1.03829e-06	DCC, CAV2, CDK5R1, MET, NR4A2, PAX6, PEX5, ESR2, PRKG1, CDK5, NTN1, CXCL12, ASCL1, PTK2, CXCR4, FYN, BAX, NKX2-1, TWIST1	1050	64	13528	3.82488	0.00463766	9.2414e-06	0.00195293
GOTERM_BP_FAT	GO:0031400~negative regulation of protein modification process	27	2.4635	1.06893e-06	PRKCZ, CAV1, SNCA, PAX5, ANAPC10, TGFB1, SET, CDKN2A, INSR, DNMT3B, RPS27A, PRKCA, PTPRC, SMAD7, CDC20, PRKCD, CDK5, MAD2L1, PSME2, BAX, JUN, UBC, PEBP1, DNMT1, PSME3, ENG, IGFBP3	1050	119	13528	2.92322	0.00477418	9.49522e-06	0.00201056
GOTERM_BP_FAT	GO:0002252~immune effector process	29	2.64599	1.08413e-06	XRCC4, NBN, CADM1, CRP, CLU, MLH1, PRKDC, CD74, MYD88, BCL2, PMS2, FAS, ERCC1, PTPRC, ICAM1, MSH6, IL6, MSH3, MSH2, RELA, IL6R, LIG4, PRKCD, FOXP1, CD55, TNFSF13B, BNIP3L, ADAM17, HSPD1	1050	134	13528	2.78829	0.00484189	9.61114e-06	0.00203914
UP_SEQ_FEATURE	cross-link:Glycyl lysine isopeptide (Lys-Gly) (interchain with G-Cter in ubiquitin)	31	2.82847	1.08919e-06	HMGB1, MCL1, NFKBIA, CHEK1, TPM1, FOS, HNRNPK, SET, RPL10, EIF3I, RPS27A, CUL1, TXNIP, EGFR, CDK1, ACTN4, TMBIM6, LIG1, SMAD4, TP53, VWF, NME2, HDAC3, HIF1A, NME1, FANCD2, PPIA, UBC, PCNA, GNAS, IKBKB, DST	1094	199	19113	2.72157	0.00392101	0.000245515	0.0020015
GOTERM_BP_FAT	GO:0031570~DNA integrity checkpoint	17	1.55109	1.09496e-06	CDK1, CDC6, NBN, MSH2, TP53, PML, BRIP1, CHEK1, RAD9A, CHEK2, FOXO4, BRCA1, ATM, CCND1, XPC, MAPK14, CCNA2	1050	52	13528	4.21201	0.00489016	9.68801e-06	0.00205952
GOTERM_BP_FAT	GO:0070663~regulation of leukocyte proliferation	22	2.0073	1.14427e-06	IL4, PTPRC, IL6, IL6ST, STAT5A, CSF1, ERBB2, STAT5B, TAC1, PAWR, CD40, PNP, IL10, TGFB1, SHH, VCAM1, CDKN1A, CDKN2A, TNFSF13B, ZAP70, CD24, SYK	1050	84	13528	3.37433	0.00510979	1.01043e-05	0.00215226
GOTERM_BP_FAT	GO:0032944~regulation of mononuclear cell proliferation	22	2.0073	1.14427e-06	IL4, PTPRC, IL6, IL6ST, STAT5A, CSF1, ERBB2, STAT5B, TAC1, PAWR, CD40, PNP, IL10, TGFB1, SHH, VCAM1, CDKN1A, CDKN2A, TNFSF13B, ZAP70, CD24, SYK	1050	84	13528	3.37433	0.00510979	1.01043e-05	0.00215226
INTERPRO	IPR000472:TGF-beta receptor/activin receptor, type I/II	8	0.729927	1.18359e-06	ACVR2A, ACVR1B, ACVR2B, TGFBR1, BMPR2, BMPR1B, BMPR1A, ACVR1	1074	11	16659	11.2809	0.00201834	0.000144303	0.0019973
INTERPRO	IPR000286:Histone deacetylase superfamily	8	0.729927	1.18359e-06	HDAC5, HDAC4, HDAC3, HDAC2, HDAC1, HDAC8, HDAC7, HDAC6	1074	11	16659	11.2809	0.00201834	0.000144303	0.0019973
GOTERM_BP_FAT	GO:0055123~digestive system development	11	1.00365	1.20394e-06	TCF21, SOX10, ACVR2B, NOTCH1, BCL2, TP63, GLI2, GLI3, TCF7L2, SHH, TP73	1050	21	13528	6.74866	0.00537555	1.06103e-05	0.0022645
GOTERM_BP_FAT	GO:0048546~digestive tract morphogenesis	11	1.00365	1.20394e-06	TCF21, SOX10, ACVR2B, NOTCH1, BCL2, TP63, GLI2, GLI3, TCF7L2, SHH, TP73	1050	21	13528	6.74866	0.00537555	1.06103e-05	0.0022645
KEGG_PATHWAY	hsa04670:Leukocyte transendothelial migration	36	3.28467	1.23223e-06	CLDN3, MMP9, BCAR1, CLDN5, CTNND1, ITGB2, ITGB1, MMP2, CXCL12, PXN, CTNNB1, VCAM1, PTK2, EZR, CXCR4, PTK2B, RAC1, RHOA, PIK3CA, PIK3R5, PIK3R3, PIK3R1, PIK3CG, PRKCA, ICAM1, VAV3, ACTN4, ROCK1, PIK3CB, PIK3CD, CTNNA1, PRKCB, CTNNA2, MAPK14, PECAM1, CLDN1	664	118	5085	2.33638	0.000193441	4.96049e-06	0.00148308
KEGG_PATHWAY	hsa04621:NOD-like receptor signaling pathway	24	2.18978	1.24817e-06	HSP90AB1, CXCL1, IL6, HSP90AA1, TNF, CCL2, XIAP, IL8, RELA, NFKBIA, NFKB1, CCL5, BIRC3, BIRC2, MAP3K7, MAPK1, HSP90B1, MAPK14, MAPK3, CASP8, TNFAIP3, TRAF6, IKBKB, CHUK	664	62	5085	2.96444	0.000195944	4.89906e-06	0.00150227
GOTERM_CC_FAT	GO:0044427~chromosomal part	55	5.01825	1.25114e-06	XRCC5, MAD1L1, NBN, XRCC6, MLH1, CTCF, PCGF2, CSNK2A1, MCM7, TERT, RBL2, RING1, TP53, MECP2, RB1, MCM2, MBD2, HMGA1, JUNB, CDK2, PURA, MAD2L1, RFC4, TIMELESS, JUN, SMARCA4, CHEK1, VDR, ACD, JUND, PPP2CB, ERCC4, DNMT3B, ERCC1, HELLS, APC, MAF, DNMT3A, MSH6, MKI67, IKZF1, CREB1, TP53BP1, CREBBP, BIRC5, BIRC2, SMC4, ATRX, HDAC3, HDAC2, HDAC1, ID2, NEDD4, SMARCC1, PCNA	912	386	12782	1.99701	0.000710397	1.36662e-05	0.00183396
SP_PIR_KEYWORDS	proteoglycan	15	1.36861	1.30117e-06	NRP1, CSF1, HSPG2, DCN, CD74, SDC2, HMMR, GPC4, SDC1, GPC3, CD44, CXCR4, TGFBR3, VCAN, GNAS	1095	54	19235	4.8795	0.000879208	1.44195e-05	0.00195307
GOTERM_CC_FAT	GO:0016328~lateral plasma membrane	9	0.821168	1.31739e-06	JUP, ERBB3, CLDN1, PKD1, CDH1, CTNNB1, AXIN1, GJB2, APC	912	14	12782	9.00987	0.000747996	1.41183e-05	0.00193106
SP_PIR_KEYWORDS	wnt signaling pathway	23	2.09854	1.32505e-06	APC2, BTRC, TLE3, LEF1, CTNND1, TLE1, TLE2, TCF7L2, CTNNB1, DVL1, CTNNBIP1, HHEX, WNT1, CSNK2A1, AES, GSK3B, ZRANB1, WIF1, LRRFIP2, TGFB1I1, WWOX, AXIN1, APC	1095	122	19235	3.31166	0.000895332	1.44472e-05	0.0019889
GOTERM_BP_FAT	GO:0046546~development of primary male sexual characteristics	19	1.73358	1.33302e-06	AR, TBX3, MSH2, FGF9, BCL2L1, INHA, SOX9, WT1, SHH, GJB2, ACVR2A, SDC1, CCND1, NCOA4, BAX, BCL2, PDGFRA, NKX2-1, ERCC1	1050	65	13528	3.76604	0.00595017	1.17248e-05	0.00250728
GOTERM_BP_FAT	GO:0070555~response to interleukin-1	10	0.912409	1.34656e-06	PRKCA, HDAC4, IRAK1, AES, MYD88, RELA, SNCA, SELE, SRC, GHR	1050	17	13528	7.57871	0.00601041	1.18206e-05	0.00253274
GOTERM_BP_FAT	GO:0016575~histone deacetylation	10	0.912409	1.34656e-06	HDAC5, HDAC4, HDAC3, HDAC2, HDAC1, PHB, RBM4, RBM14, SIRT1, HDAC8, HDAC6	1050	17	13528	7.57871	0.00601041	1.18206e-05	0.00253274
GOTERM_BP_FAT	GO:0044246~regulation of multicellular organismal metabolic process	10	0.912409	1.34656e-06	ADRB2, IL6, HDAC2, F2, CST3, TGFB3, ITGA2, IL6R, TGFB1, F2R	1050	17	13528	7.57871	0.00601041	1.18206e-05	0.00253274
GOTERM_MF_FAT	GO:0005160~transforming growth factor beta receptor binding	10	0.912409	1.37072e-06	SMAD7, TGFBR1, TGFBR2, TGFB3, SMAD3, TGFBR3, SMAD2, ENG, TGFB1, TGFB2	1010	17	12983	7.56144	0.00155319	2.87847e-05	0.00220038
SP_PIR_KEYWORDS	chromatin regulator	32	2.91971	1.40035e-06	BMI1, FOXA2, UTY, EZH1, EZH2, CTCF, KDM1A, EED, DNMT3A, IKZF1, RBL2, FOXA1, RING1, WHSC1, RB1, PADI4, HDAC5, HDAC4, HDAC3, HDAC2, SMARCE1, HDAC1, SMARCC1, KDM4C, DNMT1, RUVBL2, RUVBL1, CARM1, HDAC8, HDAC7, HDAC6, SMARCA4	1095	213	19235	2.63906	0.000946193	1.50259e-05	0.00210194
GOTERM_BP_FAT	GO:0007435~salivary gland morphogenesis	7	0.638686	1.4025e-06	EGFR, PAX6, TGFB3, BMP7, SHH, TGFB1, TGFB2	1050	7	13528	12.8838	0.00625934	1.22876e-05	0.00263796
GOTERM_BP_FAT	GO:0010718~positive regulation of epithelial to mesenchymal transition	7	0.638686	1.4025e-06	SMAD4, TGFB3, SMAD3, SMAD2, TGFB1I1, TGFB1, TGFB2	1050	7	13528	12.8838	0.00625934	1.22876e-05	0.00263796
GOTERM_BP_FAT	GO:0010770~positive regulation of cell morphogenesis involved in differentiation	7	0.638686	1.4025e-06	SMAD4, TGFB3, SMAD3, SMAD2, TGFB1I1, TGFB1, TGFB2	1050	7	13528	12.8838	0.00625934	1.22876e-05	0.00263796
GOTERM_BP_FAT	GO:0050731~positive regulation of peptidyl-tyrosine phosphorylation	16	1.45985	1.40816e-06	IL4, IL6, IL6ST, IGF1, IGF2, TLR4, IL6R, IL11, LIF, OSM, INS, MTOR, CD24, TNK2, SYK, GHR, EPO	1050	47	13528	4.38598	0.0062845	1.23131e-05	0.0026486
GOTERM_BP_FAT	GO:0031346~positive regulation of cell projection organization	16	1.45985	1.40816e-06	PLXNB1, LIMK1, TGFBR1, TGFB3, ITGA2, KIT, NTN1, TIAM1, ROBO1, ILK, RAC1, RHOA, NGFR, MTOR, SEMA4D, APC	1050	47	13528	4.38598	0.0062845	1.23131e-05	0.0026486
GOTERM_MF_FAT	GO:0016566~specific transcriptional repressor activity	14	1.27737	1.49062e-06	BMP2, HNF1A, IKZF1, YY1, SMAD3, NFKB1, ZBTB16, PAX3, TCF7L2, FOXP1, HDAC5, HDAC4, HDAC2, HDAC6	1010	36	12983	4.99895	0.00168894	3.07335e-05	0.00239285
GOTERM_MF_FAT	GO:0031625~ubiquitin protein ligase binding	14	1.27737	1.49062e-06	SMAD7, ERBB2, TGFBR1, PML, SMAD3, NFKBIA, AURKA, SMAD2, RB1, ACVR1B, PA2G4, SKIL, CUL1, CBS	1010	36	12983	4.99895	0.00168894	3.07335e-05	0.00239285
GOTERM_BP_FAT	GO:0035137~hindlimb morphogenesis	12	1.09489	1.50665e-06	NOTCH1, DICER1, GNAS, ZBTB16, RARB, MECOM, PITX1, MED1, SMARCA4, CTNNB1, BMPR1A, TWIST1	1050	26	13528	5.94637	0.00672259	1.31486e-05	0.00283386
GOTERM_MF_FAT	GO:0050681~androgen receptor binding	12	1.09489	1.53807e-06	CCNE1, NCOA1, NCOA3, NCOA4, FHL2, RB1, PIAS1, TGFB1I1, PPARGC1A, RNF14, BRCA1, CTNNB1	1010	26	12983	5.93283	0.00174265	3.11454e-05	0.00246901
GOTERM_BP_FAT	GO:0033138~positive regulation of peptidyl-serine phosphorylation	8	0.729927	1.61094e-06	OSM, LIF, CAV1, IL6, BCL2, TGFB1, IL11, AXIN1	1050	10	13528	10.307	0.00718626	1.40314e-05	0.00303002
GOTERM_BP_FAT	GO:0043122~regulation of I-kappaB kinase/NF-kappaB cascade	25	2.28102	1.67703e-06	TNF, GJA1, FASLG, TLR3, TLR4, KCNRG, MAP3K7, MYD88, SQSTM1, CASP8, RHOA, TRAF6, CFLAR, LGALS1, RELA, CD40, PIM2, BIRC2, FLNA, TNFSF10, TNFRSF10B, RIPK1, IKBKB, TNFAIP3, F2R	1050	107	13528	3.01024	0.00747996	1.45787e-05	0.00315432
GOTERM_BP_FAT	GO:0060538~skeletal muscle organ development	19	1.73358	1.70157e-06	MYL6, CAV2, CAV1, ERBB3, ERBB2, TNC, UTRN, ELN, CDK5, FOXP1, DVL1, IGSF8, EP300, MAPK14, PAX7, RHOA, PITX1, F2R, IGFBP5	1050	66	13528	3.70898	0.00758899	1.47633e-05	0.00320047
GOTERM_BP_FAT	GO:0007519~skeletal muscle tissue development	19	1.73358	1.70157e-06	MYL6, CAV2, CAV1, ERBB3, ERBB2, TNC, UTRN, ELN, CDK5, FOXP1, DVL1, IGSF8, EP300, MAPK14, PAX7, RHOA, PITX1, F2R, IGFBP5	1050	66	13528	3.70898	0.00758899	1.47633e-05	0.00320047
UP_SEQ_FEATURE	short sequence motif:BH3	9	0.821168	1.70474e-06	BCL2L14, MCL1, BBC3, BCL2, BAX, HRK, BCL2L1, BAD, PMAIP1	1094	17	19113	9.24922	0.00613012	0.00036164	0.00313261
UP_SEQ_FEATURE	domain:AGC-kinase C-terminal	15	1.36861	1.7641e-06	PRKCA, PRKCZ, ROCK1, ADRBK1, PRKG1, PRKCE, PRKCD, PRKCB, AKT1, RPS6KA3, MAST2, PRKACA, PRKACB, AKT3, AKT2	1094	55	19113	4.76475	0.00634292	0.000353444	0.0032417
BIOCARTA	h_il2rbPathway:IL-2 Receptor Beta Chain in T cell Activation	24	2.18978	1.78028e-06	E2F1, CFLAR, HRAS, GRB2, PIK3CB, SOCS3, STAT5A, CBL, FASLG, RAF1, BCL2L1, BAD, IRS1, AKT1, FOS, CRKL, PPIA, SOS1, BCL2, MAPK3, JAK1, SHC1, FAS, SYK	427	33	1437	2.44752	0.000503692	0.000100759	0.00235779
GOTERM_BP_FAT	GO:0000077~DNA damage checkpoint	16	1.45985	1.9026e-06	CDK1, NBN, MSH2, TP53, PML, BRIP1, CHEK1, RAD9A, CHEK2, FOXO4, ATM, BRCA1, CCND1, XPC, MAPK14, CCNA2	1050	48	13528	4.2946	0.00848179	1.64756e-05	0.00357859
GOTERM_BP_FAT	GO:0030005~cellular di-, tri-valent inorganic cation homeostasis	40	3.64964	1.91365e-06	GNA13, CASR, CAV1, CCL2, WFS1, IL6ST, CCR1, PTH1R, F2RL1, TAC1, CCL5, CXCL12, FTH1, TGFB1, EDNRA, ANXA7, EDNRB, VDR, CXCR4, APOE, PTK2B, BCL2, PTH, CD24, MYC, PRKCA, PTPRC, TRPC6, PIK3CB, SOD1, ITPR1, PRKCB, CD55, HSP90B1, CCR5, BAX, F2, MT2A, EPOR, F2R	1050	227	13528	2.27027	0.00853081	1.65393e-05	0.00359936
BIOCARTA	h_g1Pathway:Cell Cycle: G1/S Check Point	22	2.0073	1.91783e-06	E2F1, CDK1, TP53, SMAD4, SKP2, SMAD3, CDK6, RB1, ATM, TGFB1, CDK2, CDC25A, CCNE1, CCND1, CDKN1A, CDKN2A, CDKN1B, DHFR, CDKN2B, HDAC1, GSK3B, CCNA1	427	29	1437	2.55302	0.000542599	9.04537e-05	0.00253996
GOTERM_MF_FAT	GO:0004857~enzyme inhibitor activity	45	4.10584	1.97039e-06	A2M, XIAP, SNCA, TIMP4, BCL2L1, PRDX3, SFN, TIMP2, SERPINH1, TIMP3, TIMP1, CDKN2A, SET, OAZ1, CDKN2B, CDKN2C, SERPINA5, SERPINE1, LMTK2, SERPINA3, PTN, SERPINA1, PRKACA, HSPA5, TWIST1, TXNIP, ABCE1, SOCS3, ANXA1, CST3, WNK1, SPINT1, BIRC5, ANXA4, ANXA3, ANXA2, CDKN1C, CDKN1A, CDKN1B, SERPINB5, SERPINB2, PEBP1, TNK2, CSTA, WFDC2	1010	270	12983	2.14241	0.00223193	3.91997e-05	0.00316299
KEGG_PATHWAY	hsa04310:Wnt signaling pathway	42	3.83212	1.97944e-06	PPARD, APC2, BTRC, MMP7, TCF7L2, CTNNB1, MAP3K7, WNT1, CSNK2A1, RAC3, PPP2CB, RAC1, RHOA, PPP3CC, PRKACA, PRKACB, MYC, CUL1, AXIN1, APC, PRKCA, CTBP2, ROCK1, CREBBP, SMAD4, TP53, SMAD3, LEF1, SMAD2, PRKCB, DVL1, CTNNBIP1, CCND1, EP300, CCND3, CCND2, CSNK1E, GSK3B, JUN, SIAH1, WIF1, RUVBL1	664	151	5085	2.13008	0.000310724	7.57977e-06	0.00238239
UP_SEQ_FEATURE	short sequence motif:Cell attachment site	19	1.73358	1.98835e-06	COL18A1, TGFB3, ITGB2, NTN1, TGFB1, LAMA1, VWF, LAMA3, LAMA5, FBLN5, TGFBI, IGFBP1, COL1A1, THBS1, IGFBP2, ENG, ADAM15, FN1, SPP1	1094	88	19113	3.77209	0.00714631	0.000377401	0.00365376
GOTERM_CC_FAT	GO:0044420~extracellular matrix part	25	2.28102	2.03174e-06	FGF9, TNC, DAG1, COL2A1, TIMP2, TIMP3, APLP1, COL9A1, ANG, LAMB1, FN1, COL18A1, COL4A1, EFEMP2, HSPG2, SPARC, NTN1, ANXA2, LAMA1, LAMA3, LAMA5, VEGFA, ADAMTS1, COL1A1, DST	912	117	12782	2.99473	0.00115336	2.13707e-05	0.00297817
GOTERM_BP_FAT	GO:0043525~positive regulation of neuron apoptosis	11	1.00365	2.05401e-06	CDK5R1, TNF, CASP9, JUN, BAX, HRK, TP53, NQO1, CDK5, ATM, TGFB2	1050	22	13528	6.4419	0.00915365	1.77181e-05	0.00386336
GOTERM_BP_FAT	GO:0007281~germ cell development	24	2.18978	2.08203e-06	DEAF1, BMP4, MSH2, BRCA2, BCL2L1, KIT, FOXO3, ZBTB16, CXCL12, WT1, CDC25B, AKT1, CCNB1, EREG, CXCR4, ANG, PTK2B, BAX, BCL2, PEBP1, MTOR, ERCC1, AXIN1, ACVR1	1050	101	13528	3.0615	0.00927794	1.79253e-05	0.00391606
GOTERM_BP_FAT	GO:0021536~diencephalon development	14	1.27737	2.08675e-06	BMP4, CREB1, PAX6, CDH1, GLI2, GLI1, HES1, WNT1, GATA2, KDM1A, PROP1, BAX, NKX2-1, PITX1	1050	37	13528	4.87495	0.00929889	1.79315e-05	0.00392494
GOTERM_MF_FAT	GO:0001948~glycoprotein binding	14	1.27737	2.13555e-06	SELP, PTPRC, ERBB2, LGALS1, FST, ITGB2, FLNA, GPC4, VWF, GPC3, FYN, IGF2R, TGFA, THBS1	1010	37	12983	4.86385	0.00241879	4.17529e-05	0.00342812
GOTERM_MF_FAT	GO:0032555~purine ribonucleotide binding	195	17.792	2.13615e-06	XRCC5, XRCC3, HRAS, XRCC2, XRCC6, AURKA, PRKG1, MAP3K7, ILK, PIK3CA, MAP2K7, MAP2K6, SYK, MAP2K5, PIK3CG, ROCK1, BRAF, PIK3CB, LIG1, PIK3CD, WNK1, PIM1, PIM2, LIG4, RND3, MAPK1, NME2, RFC4, NME1, MAPK3, PDGFRA, PDGFRB, CAMK1, ERBB4, ERBB3, ERBB2, UBA7, ADRBK1, CHEK1, HSPA1A, CHEK2, EPHB3, MST4, EPHB2, EPHB6, KRAS, RAC3, RAC1, ZAP70, RECQL4, MKI67, MAP2K1, TGFBR1, MAP2K4, TGFBR2, ACACA, DDX5, EPHA…	1010	1836	12983	1.36526	0.00241946	4.10567e-05	0.00342907
GOTERM_MF_FAT	GO:0032553~ribonucleotide binding	195	17.792	2.13615e-06	XRCC5, XRCC3, HRAS, XRCC2, XRCC6, AURKA, PRKG1, MAP3K7, ILK, PIK3CA, MAP2K7, MAP2K6, SYK, MAP2K5, PIK3CG, ROCK1, BRAF, PIK3CB, LIG1, PIK3CD, WNK1, PIM1, PIM2, LIG4, RND3, MAPK1, NME2, RFC4, NME1, MAPK3, PDGFRA, PDGFRB, CAMK1, ERBB4, ERBB3, ERBB2, UBA7, ADRBK1, CHEK1, HSPA1A, CHEK2, EPHB3, MST4, EPHB2, EPHB6, KRAS, RAC3, RAC1, ZAP70, RECQL4, MKI67, MAP2K1, TGFBR1, MAP2K4, TGFBR2, ACACA, DDX5, EPHA…	1010	1836	12983	1.36526	0.00241946	4.10567e-05	0.00342907
GOTERM_BP_FAT	GO:0043623~cellular protein complex assembly	32	2.91971	2.15722e-06	CAV2, CAV1, FKBP4, MLH1, PXN, TGFB1, SRC, PTK2, FGG, CSE1L, FGA, ANG, FGB, PTK2B, GSN, RAC1, HSPA4, PDGFC, NRG1, TUBB3, HIP1, HSP90AA1, SMAD4, SMAD3, SMAD2, MBD2, CDK5, FLNA, DVL1, ADRB2, MYH11, HSPD1	1050	162	13528	2.54495	0.00961141	1.85016e-05	0.00405749
GOTERM_BP_FAT	GO:0051276~chromosome organization	68	6.20438	2.27876e-06	XRCC5, BMI1, NBN, HNF1A, UTY, EZH1, RBM4, XRCC6, EZH2, CTCF, KDM1A, PCGF2, EED, TOP2A, TERT, RBL2, AIFM1, MTA2, RING1, TP53, RB1, PADI4, MCM2, LIG4, HMGA1, EP300, MAD2L1, SMARCE1, FANCD2, RUVBL2, RUVBL1, CARM1, SMARCA2, SMARCA4, HMGB1, TSPY1, PRKDC, ACD, SET, NPM1, DNMT3B, ERCC4, HELLS, ERCC1, APC, DNMT3A, MSH6, MSH3, MSH2, PHB, CREBBP, BRCA2, WHSC1, SIRT1, SMC4, HDAC5, HDAC4, HDAC3, HDAC2, HDAC1…	1050	485	13528	1.80639	0.0101502	1.95065e-05	0.00428608
GOTERM_BP_FAT	GO:0050801~ion homeostasis	60	5.47445	2.32329e-06	GNA13, PPARD, CASR, IL6ST, WFS1, F2RL1, SNCA, PRDX3, CXCL12, TGFB1, EDNRA, EDNRB, APOE, CXCR4, ILK, KCNQ1, MYC, PRKCA, PIK3CB, TP53, CDK5, PRKCB, CCR5, JUN, F2, CLDN1, PRKCZ, CAV1, CCL2, ERBB2, CCR1, PTH1R, TAC1, BCL2L1, CCL5, FTH1, CD9, ANXA7, VDR, PTK2B, BCL2, PTH, CD24, NEDD4L, ERCC2, PTPRC, TRPC6, HTT, SMAD7, SOD1, PARK7, ITPR1, KDR, SOD2, CD55, HSP90B1, BAX, MT2A, EPOR, F2R	1050	409	13528	1.89005	0.0103475	1.98498e-05	0.00436983
GOTERM_BP_FAT	GO:0001933~negative regulation of protein amino acid phosphorylation	13	1.18613	2.33068e-06	PRKCA, PTPRC, PRKCZ, CAV1, SMAD7, PRKCD, TGFB1, BAX, JUN, PEBP1, ENG, INSR, IGFBP3	1050	32	13528	5.23405	0.0103802	1.9875e-05	0.00438373
GOTERM_BP_FAT	GO:0006970~response to osmotic stress	13	1.18613	2.33068e-06	EGFR, TNF, TP53, ITGA2, TLR3, ANXA7, PDPK1, PTK2B, BAX, MAP3K1, RAC1, SLC2A1, NKX2-1	1050	32	13528	5.23405	0.0103802	1.9875e-05	0.00438373
GOTERM_BP_FAT	GO:0040014~regulation of multicellular organism growth	18	1.64234	2.37379e-06	IKZF1, CREB1, STAT5A, CSF1, STAT5B, PEX5, IGF1, SOD1, STAT3, LEP, AKT1, ADRB2, HTRA2, HSF1, APOE, BCL2, PIK3CA, GHR	1050	61	13528	3.80178	0.0105712	2.02041e-05	0.00446481
GOTERM_MF_FAT	GO:0050840~extracellular matrix binding	12	1.09489	2.41382e-06	ITGA6, TGFBI, VEGFA, ELN, ITGA2, DCN, SPARC, THBS1, SHH, ADAM9, CYR61, SPP1	1010	27	12983	5.71309	0.00273353	4.56202e-05	0.0038748
GOTERM_MF_FAT	GO:0019955~cytokine binding	25	2.28102	2.46219e-06	A2M, NOG, IL6ST, OSMR, LEPR, CCR1, TGFB3, CD74, CXCR4, THBS1, CSF2RA, CSF1R, GHR, TGFBR1, TGFBR2, LIFR, IL6R, IFNAR1, CCR5, DARC, CX3CR1, TGFBR3, EPOR, ENG, ACVR1	1010	109	12983	2.94827	0.00278824	4.57716e-05	0.00395245
GOTERM_BP_FAT	GO:0030728~ovulation	9	0.821168	2.50521e-06	LEP, PGR, PTGS2, EREG, LEPR, NOS3, ADAMTS1, FOXO3, SIRT1	1050	14	13528	8.28245	0.0111532	2.12822e-05	0.004712
GOTERM_BP_FAT	GO:0010862~positive regulation of pathway-restricted SMAD protein phosphorylation	9	0.821168	2.50521e-06	BMP4, BMP2, TGFBR1, SMAD4, TGFB3, BMP7, ENG, TGFB1, BMPR1A	1050	14	13528	8.28245	0.0111532	2.12822e-05	0.004712
GOTERM_BP_FAT	GO:0033993~response to lipid	10	0.912409	2.50772e-06	EGFR, TGFBR1, PPARG, TGFBR2, FABP3, TGFBR3, SMAD2, SERPINA1, TGFB1, SREBF2	1050	18	13528	7.15767	0.0111643	2.12632e-05	0.00471672
GOTERM_BP_FAT	GO:0045646~regulation of erythrocyte differentiation	10	0.912409	2.50772e-06	ACVR2A, INHBA, ACVR1B, HIF1A, ETS1, MAPK14, STAT5A, STAT5B, CDK6, FOXO3	1050	18	13528	7.15767	0.0111643	2.12632e-05	0.00471672
GOTERM_BP_FAT	GO:0002763~positive regulation of myeloid leukocyte differentiation	10	0.912409	2.50772e-06	LIF, TNFSF11, ID2, IKZF1, JUN, STAT5A, CSF1, GNAS, RB1, CCL5	1050	18	13528	7.15767	0.0111643	2.12632e-05	0.00471672
GOTERM_MF_FAT	GO:0019213~deacetylase activity	10	0.912409	2.55236e-06	HDAC5, HDAC4, HDAC3, HDAC2, HDAC1, MTA2, SIRT1, HDAC8, HDAC7, HDAC6	1010	18	12983	7.14136	0.00289019	4.66824e-05	0.00409718
UP_SEQ_FEATURE	short sequence motif:Nuclear export signal	13	1.18613	2.57307e-06	SOX10, HTT, TP53, NFKBIA, HDAC5, HDAC4, SENP1, CAMK1, PER1, MDM2, PER3, TOP2A, HDAC7	1094	42	19113	5.40761	0.00923814	0.000463946	0.00472821
SP_PIR_KEYWORDS	heparin-binding	16	1.45985	2.70879e-06	FGFR2, FGFR1, LPL, FGF9, MDK, APLP1, VEGFB, APOE, VEGFA, PTN, ADAMTS1, FGF1, THBS1, FGF2, CYR61, FN1	1095	65	19235	4.32399	0.00182947	2.86112e-05	0.00406587
GOTERM_BP_FAT	GO:0006351~transcription, DNA-dependent	47	4.28832	2.8681e-06	DEAF1, PPARA, E2F3, CDX2, THRB, ELF3, LMO4, BMPR2, HCFC1, PAX5, NFKB1, PAX3, FOXO4, TSC22D1, ERCC6, MRPL12, CDKN2A, ANG, GATA3, ETV1, SKIL, MYC, RUNX3, ERCC2, CEBPA, MAF, KLF5, AR, EPAS1, CEBPD, CREB1, TRIM29, ESR1, TP53, STAT1, PPARGC1A, AHR, ZNF217, HIF1A, EREG, ETS1, TRPS1, TCEB3, NFE2L1, TGFB1I1, PARP1, MED1	1050	292	13528	2.07376	0.0127584	2.42728e-05	0.00539453
UP_SEQ_FEATURE	domain:PI3K/PI4K	9	0.821168	2.91452e-06	PIK3CG, PIK3C2A, PIK3CB, PIK3C2B, PIK3CD, PRKDC, PIK3CA, MTOR, ATM	1094	18	19113	8.73537	0.0104576	0.000500478	0.00535563
SP_PIR_KEYWORDS	cyclin	14	1.27737	2.9994e-06	CDK5R1, CDK6, CCNB1, CCNE1, CCND1, CDKN1A, CDKN1B, CDKN2A, CCND3, CDKN2B, CDKN2C, CCND2, CCNA1, CCNA2	1095	50	19235	4.91854	0.00202554	3.11933e-05	0.00450206
GOTERM_CC_FAT	GO:0000792~heterochromatin	14	1.27737	3.03133e-06	DNMT3A, IKZF1, MECP2, RING1, MBD2, BIRC2, ATRX, VDR, PCGF2, HDAC2, SMARCC1, DNMT3B, HELLS, SMARCA4	912	41	12782	4.78573	0.00172032	3.13049e-05	0.00444336
GOTERM_BP_FAT	GO:0042129~regulation of T cell proliferation	18	1.64234	3.03687e-06	IL4, PTPRC, IL6, IL6ST, STAT5A, ERBB2, STAT5B, PAWR, PNP, IL10, SHH, TGFB1, VCAM1, CDKN2A, TNFSF13B, ZAP70, CD24, SYK	1050	62	13528	3.74046	0.0135041	2.56526e-05	0.00571195
GOTERM_BP_FAT	GO:0000187~activation of MAPK activity	21	1.91606	3.10099e-06	PTPRC, TNF, MAP2K1, PIK3CB, MET, TGFB3, HGF, SOD1, CD74, ERCC6, CXCR4, RIPK1, MAP3K1, TGFA, SHC1, THBS1, INSR, FGF2, MAP2K6, SYK, GHR	1050	82	13528	3.29951	0.0137872	2.6145e-05	0.00583256
GOTERM_MF_FAT	GO:0008289~lipid binding	64	5.83942	3.1083e-06	CYP3A4, PPARA, PPARD, PTGS2, PPARG, SNCA, PTEN, AKT1, PGR, AKR1C2, APOD, TIAM1, APOE, RARA, SHC1, SULT1E1, PRKCA, AR, BRAF, ROCK1, PIK3C2A, RXRB, PIK3C2B, RXRA, ESR1, ESR2, PRKCE, PRKCD, PRKCB, PRKD1, F3, PLA2G2A, PEBP1, GC, PRKCZ, CAV1, RBP1, ANXA7, SH3GLB1, ALB, MAP3K1, PIK3R1, HIP1, SELP, LPL, ESRRA, VAV3, PSAP, ESRRB, ESRRG, ANXA1, RAF1, ANXA4, ITPR1, ANXA3, ANXA2, VCP, RASSF1, BAX, ANXA11, A…	1010	450	12983	1.82819	0.00351862	5.5948e-05	0.0049896
BIOCARTA	h_keratinocytePathway:Keratinocyte Differentiation	26	2.37226	3.23942e-06	HRAS, TNF, FASLG, NFKBIA, NFKB1, MAP3K1, BCL2, FAS, EGF, MAP2K7, MAP2K6, CHUK, PRKCA, EGFR, CEBPA, MAP2K1, MAP2K4, RAF1, MAPK1, ETS1, RIPK1, JUN, MAPK14, MAPK3, MAP3K14, IKBKB	427	38	1437	2.3026	0.000916336	0.000130957	0.00429023
GOTERM_CC_FAT	GO:0045177~apical part of cell	32	2.91971	3.26573e-06	PRKCZ, CAV2, CAV1, LZTS1, ERBB3, ERBB2, LMO7, CDH1, AQP1, CTNNB1, EPCAM, VCAM1, PTK2, EZR, CD44, NOS3, NRG1, FN1, SPP1, EGFR, MUC1, TGFBR1, CFTR, IL6R, ADRB2, PEBP1, ADAM17, FABP1, CTSB, LRP2, IGFBP2, ACVR1	912	179	12782	2.50554	0.00185322	3.31234e-05	0.00478695
GOTERM_BP_FAT	GO:0070661~leukocyte proliferation	15	1.36861	3.2912e-06	PTPRC, TP53, CD40, CXCL12, PRKCD, TGFB1, IL10, CCND3, CXCR4, IFNB1, FYN, BAX, BCL2, HSPD1, HELLS	1050	44	13528	4.39221	0.0146267	2.76965e-05	0.0061903
GOTERM_BP_FAT	GO:0032943~mononuclear cell proliferation	15	1.36861	3.2912e-06	PTPRC, TP53, CD40, CXCL12, PRKCD, TGFB1, IL10, CCND3, CXCR4, IFNB1, FYN, BAX, BCL2, HSPD1, HELLS	1050	44	13528	4.39221	0.0146267	2.76965e-05	0.0061903
GOTERM_CC_FAT	GO:0048770~pigment granule	21	1.91606	3.29803e-06	HSP90AB1, GNA13, P4HB, BSG, HSP90AA1, GANAB, TH, MMP14, ITGB1, ANXA2, HSP90B1, SLC2A1, ANXA11, RAC1, FASN, MYH11, PEBP1, HSPA5, CTSB, MLANA, HSPA8	912	89	12782	3.30699	0.00187153	3.2864e-05	0.00483428
GOTERM_CC_FAT	GO:0042470~melanosome	21	1.91606	3.29803e-06	HSP90AB1, GNA13, P4HB, BSG, HSP90AA1, GANAB, TH, MMP14, ITGB1, ANXA2, HSP90B1, SLC2A1, ANXA11, RAC1, FASN, MYH11, PEBP1, HSPA5, CTSB, MLANA, HSPA8	912	89	12782	3.30699	0.00187153	3.2864e-05	0.00483428
GOTERM_BP_FAT	GO:0016337~cell-cell adhesion	45	4.10584	3.41518e-06	CDK5R1, TNF, CADM1, CLDN3, CLDN5, LMO7, CTNND1, CDH1, COL2A1, ITGB2, CDH2, SOX9, CDH3, ITGB1, SRC, CTNNB1, VCAM1, EZR, CD44, ROBO1, BCL2, FAT1, TEK, PKD1, CD24, CEACAM1, DLG1, ADAM9, SYK, EGFR, ICAM1, PTPRC, SELP, RET, ROCK1, ICAM5, PIK3CB, CTNNA2, JUP, CD34, ITGA5, CLDN1, BMPR1B, SELE, CDH11	1050	276	13528	2.10062	0.0151735	2.86858e-05	0.00642348
GOTERM_MF_FAT	GO:0017076~purine nucleotide binding	201	18.3394	3.47532e-06	XRCC5, XRCC3, HRAS, XRCC2, XRCC6, AURKA, PRKG1, MAP3K7, ILK, PIK3CA, MAP2K7, MAP2K6, SYK, MAP2K5, PIK3CG, ROCK1, BRAF, PIK3CB, LIG1, PIK3CD, WNK1, PIM1, PIM2, LIG4, RND3, MAPK1, NME2, RFC4, NME1, MAPK3, PDGFRA, PDGFRB, CAMK1, ERBB4, ERBB3, ERBB2, UBA7, ADRBK1, CHEK1, HSPA1A, CHEK2, EPHB3, MST4, EPHB2, EPHB6, KRAS, RAC3, RAC1, ZAP70, RECQL4, MKI67, MAP2K1, TGFBR1, MAP2K4, TGFBR2, ACACA, DDX5, EPHA…	1010	1918	12983	1.3471	0.00393326	6.15765e-05	0.00557874
KEGG_PATHWAY	hsa04912:GnRH signaling pathway	31	2.82847	3.50157e-06	CGA, HRAS, GRB2, ELK1, MMP2, SRC, KRAS, PTK2B, MAP3K1, SOS1, PRKACA, PRKACB, MAP2K7, MAP2K6, EGFR, PRKCA, MAP2K1, MAP2K4, RAF1, MMP14, PRKCD, ITPR1, PRKCB, MAPK1, NRAS, ATF4, MAPK14, JUN, MAPK3, PLA2G2A, GNAS	664	98	5085	2.42247	0.000549596	1.30891e-05	0.00421435
GOTERM_BP_FAT	GO:0021983~pituitary gland development	12	1.09489	3.62308e-06	HES1, BMP4, KDM1A, GATA2, PROP1, CREB1, PAX6, NKX2-1, CDH1, GLI2, PITX1, GLI1	1050	28	13528	5.52163	0.0160897	3.03751e-05	0.0068145
GOTERM_BP_FAT	GO:0050870~positive regulation of T cell activation	20	1.82482	3.67446e-06	IL4, PTPRC, IL6, IKZF1, IL6ST, STAT5A, STAT5B, TGFBR2, BAD, PNP, CD74, VCAM1, MAP3K7, TNFSF13B, ZAP70, RARA, CD24, HSPD1, TRAF6, SYK	1050	76	13528	3.39048	0.016316	3.07483e-05	0.00691114
GOTERM_BP_FAT	GO:0050670~regulation of lymphocyte proliferation	21	1.91606	3.79183e-06	IL4, PTPRC, IL6, IL6ST, STAT5A, ERBB2, STAT5B, TAC1, CD40, PAWR, PNP, IL10, TGFB1, SHH, VCAM1, CDKN1A, CDKN2A, TNFSF13B, ZAP70, CD24, SYK	1050	83	13528	3.25976	0.0168328	3.16713e-05	0.0071319
GOTERM_BP_FAT	GO:0045765~regulation of angiogenesis	18	1.64234	3.86209e-06	IL6, KLK3, ERBB2, PML, FOXO4, HDAC5, HHEX, GATA2, HIF1A, F3, TEK, SERPINE1, NOS3, THBS1, FGF2, ANGPT2, IL1A, HDAC7	1050	63	13528	3.68109	0.017142	3.2198e-05	0.00726404
SP_PIR_KEYWORDS	liver	15	1.36861	4.08397e-06	CYP3A4, GC, HNF1B, HNF1A, CRP, ACACA, FDFT1, TTR, APEH, FGG, FGA, FGB, F2, SEPP1, GHR	1095	59	19235	4.46599	0.00275696	4.1829e-05	0.00612994
GOTERM_BP_FAT	GO:0017015~regulation of transforming growth factor beta receptor signaling pathway	14	1.27737	4.11029e-06	ONECUT1, TGFB3, SMAD4, SMAD3, SMAD2, TGFB1, PIN1, CDKN1C, CDKN2B, ADAM17, SKIL, TGFB1I1, THBS1, ENG	1050	39	13528	4.62496	0.0182335	3.42035e-05	0.00773085
GOTERM_BP_FAT	GO:0032965~regulation of collagen biosynthetic process	8	0.729927	4.13235e-06	IL6, HDAC2, F2, TGFB3, ITGA2, IL6R, TGFB1, F2R	1050	11	13528	9.37004	0.0183305	3.43233e-05	0.00777234
GOTERM_BP_FAT	GO:0032774~RNA biosynthetic process	47	4.28832	4.17603e-06	DEAF1, PPARA, E2F3, CDX2, THRB, ELF3, LMO4, BMPR2, HCFC1, PAX5, NFKB1, PAX3, FOXO4, TSC22D1, ERCC6, MRPL12, CDKN2A, ANG, GATA3, ETV1, SKIL, MYC, RUNX3, ERCC2, CEBPA, MAF, KLF5, AR, EPAS1, CEBPD, CREB1, TRIM29, ESR1, TP53, STAT1, PPARGC1A, AHR, ZNF217, HIF1A, EREG, ETS1, TRPS1, TCEB3, NFE2L1, TGFB1I1, PARP1, MED1	1050	296	13528	2.04574	0.0185224	3.46218e-05	0.00785448
GOTERM_MF_FAT	GO:0005161~platelet-derived growth factor receptor binding	8	0.729927	4.19225e-06	PDGFB, PDGFA, VEGFA, PDGFRA, PDGFRB, PDGFC, FIGF, PTEN	1010	11	12983	9.34869	0.00474274	7.31362e-05	0.00672955
GOTERM_MF_FAT	GO:0005072~transforming growth factor beta receptor, cytoplasmic mediator activity	8	0.729927	4.19225e-06	CDKN1B, SMAD9, SMAD7, SMAD4, SMAD3, SMAD2, SKIL, ENG	1010	11	12983	9.34869	0.00474274	7.31362e-05	0.00672955
GOTERM_MF_FAT	GO:0043560~insulin receptor substrate binding	8	0.729927	4.19225e-06	IGF1R, PRKCZ, GRB2, PIK3CB, PIK3CA, INSR, PRKCD, PIK3R1	1010	11	12983	9.34869	0.00474274	7.31362e-05	0.00672955
GOTERM_MF_FAT	GO:0016303~1-phosphatidylinositol-3-kinase activity	8	0.729927	4.19225e-06	PIK3CG, PIK3C2A, PIK3CB, PIK3C2B, PIK3CD, PIK3CA, PIK3R3, ATM	1010	11	12983	9.34869	0.00474274	7.31362e-05	0.00672955
INTERPRO	IPR004827:Basic-leucine zipper (bZIP) transcription factor	15	1.36861	4.36411e-06	CEBPA, MAF, BACH2, CREB3, CEBPD, CREB1, JUNB, FOS, ATF4, ATF3, XBP1, JUN, JUND, NFE2L1, CREB3L4	1074	53	16659	4.38995	0.00742187	0.000496514	0.00736423
GOTERM_CC_FAT	GO:0044454~nuclear chromosome part	25	2.28102	4.40191e-06	XRCC5, NBN, XRCC6, MLH1, VDR, PCGF2, MCM7, ACD, CSNK2A1, DNMT3B, ERCC4, TERT, ERCC1, MSH6, DNMT3A, RING1, MCM2, BIRC2, PURA, ATRX, HDAC2, TIMELESS, HDAC1, SMARCC1, JUN	912	122	12782	2.872	0.00249717	4.31075e-05	0.00645231
GOTERM_BP_FAT	GO:0010907~positive regulation of glucose metabolic process	10	0.912409	4.43692e-06	AKT1, IRS2, HIF1A, INS, MLXIPL, IGF1, IGF2, INSR, PPARGC1A, IRS1, AKT2	1050	19	13528	6.78095	0.0196682	3.67168e-05	0.00834518
GOTERM_BP_FAT	GO:0048008~platelet-derived growth factor receptor signaling pathway	10	0.912409	4.43692e-06	TXNIP, PDGFB, PDGFA, BCAR1, VEGFA, PDGFRA, PDGFRB, PDGFC, PTEN, SRC	1050	19	13528	6.78095	0.0196682	3.67168e-05	0.00834518
GOTERM_BP_FAT	GO:0035272~exocrine system development	10	0.912409	4.43692e-06	EGFR, LAMA5, PAX6, TGFB3, NKX3-1, PDX1, BMP7, SHH, TGFB1, TGFB2	1050	19	13528	6.78095	0.0196682	3.67168e-05	0.00834518
GOTERM_BP_FAT	GO:0050768~negative regulation of neurogenesis	15	1.36861	4.43935e-06	BMP4, NOG, NRP1, TP53, NTN1, TGFB1, EPHB2, PTK2, BDNF, RHOA, CD24, NGFR, BMP7, SPP1, BMPR1A	1050	45	13528	4.2946	0.0196788	3.66691e-05	0.00834974
GOTERM_BP_FAT	GO:0040029~regulation of gene expression, epigenetic	20	1.82482	4.52828e-06	DNMT3A, EIF2C2, DICER1, SMAD3, CTCF, SMAD2, IGF2, HMGA1, SIRT1, BRCA1, HDAC5, ATRX, FOS, HDAC2, INS, TRDMT1, DNMT1, DNMT3B, KCNQ1, HELLS, SMARCA4	1050	77	13528	3.34644	0.0200691	3.73348e-05	0.008517
BIOCARTA	h_nthiPathway:NFkB activation by Nontypeable Hemophilus influenzae	19	1.73358	4.84057e-06	TNF, IL8, RELA, TGFBR1, CREBBP, TGFBR2, SMAD4, TLR2, SMAD3, NFKBIA, NFKB1, MAP3K7, EP300, MYD88, MAPK14, MAP3K14, IKBKB, CHUK, MAP2K6	427	24	1437	2.66423	0.00136895	0.000171221	0.00641071
INTERPRO	IPR001824:Receptor tyrosine kinase, class III, conserved site	7	0.638686	4.99791e-06	FLT1, FLT4, PDGFRA, PDGFRB, KIT, KDR, CSF1R	1074	9	16659	12.0642	0.00849516	0.000533073	0.00843368
INTERPRO	IPR000072:Platelet-derived growth factor (PDGF)	7	0.638686	4.99791e-06	VEGFB, VEGFC, PDGFB, PDGFA, VEGFA, PDGFC, FIGF	1074	9	16659	12.0642	0.00849516	0.000533073	0.00843368
GOTERM_BP_FAT	GO:0001893~maternal placenta development	9	0.821168	5.00284e-06	LIF, VDR, PPARD, BSG, PTGS2, EPOR, PRDX3, JUNB, SPP1	1050	15	13528	7.73029	0.0221488	4.11715e-05	0.00940952
SP_PIR_KEYWORDS	monomer	11	1.00365	5.0288e-06	RPS6KA3, MAP2K1, CD34, INS, FYN, SERPINA5, PKM2, MAPK3, RHEB, IGF2, NGFR, GAPDH	1095	31	19235	6.23317	0.00339371	5.07372e-05	0.00754806
GOTERM_BP_FAT	GO:0045737~positive regulation of cyclin-dependent protein kinase activity	7	0.638686	5.23963e-06	EGFR, AKT1, CCND1, CCND3, CCND2, PIM1, ADAM17	1050	8	13528	11.2733	0.0231849	4.30411e-05	0.00985487
GOTERM_BP_FAT	GO:0046321~positive regulation of fatty acid oxidation	7	0.638686	5.23963e-06	PPARA, IRS2, PPARG, FABP1, PPARGC1A, IRS1, AKT2	1050	8	13528	11.2733	0.0231849	4.30411e-05	0.00985487
GOTERM_BP_FAT	GO:0031998~regulation of fatty acid beta-oxidation	7	0.638686	5.23963e-06	AKT1, PPARA, IRS2, FABP1, MTOR, IRS1, AKT2	1050	8	13528	11.2733	0.0231849	4.30411e-05	0.00985487
GOTERM_BP_FAT	GO:0016032~viral reproduction	19	1.73358	5.32469e-06	XRCC5, XRCC4, ICAM1, CTBP2, CCL2, CREB3, XRCC6, SMAD3, HCFC1, LIG4, CCL4, HMGA1, TGFB1, CCR5, CXCR4, PPIA, NEDD4, WWP1, INSR	1050	71	13528	3.44778	0.0235568	4.36597e-05	0.0100148
GOTERM_BP_FAT	GO:0030003~cellular cation homeostasis	42	3.83212	5.33945e-06	GNA13, CASR, CAV1, CCL2, WFS1, IL6ST, CCR1, PTH1R, F2RL1, TAC1, CCL5, CXCL12, FTH1, TGFB1, EDNRA, ANXA7, EDNRB, VDR, CXCR4, APOE, PTK2B, BCL2, PTH, CD24, NEDD4L, MYC, PRKCA, PTPRC, TRPC6, PIK3CB, TP53, SOD1, ITPR1, PRKCB, CD55, HSP90B1, CCR5, BAX, F2, MT2A, EPOR, F2R	1050	254	13528	2.13039	0.0236213	4.37006e-05	0.0100426
SP_PIR_KEYWORDS	inflammation	10	0.912409	5.37404e-06	CCL2, S100A8, IL8, S100A9, ANXA1, SERPINA3, CCL5, CCL4, IL1A, CXCL10	1095	25	19235	7.02648	0.00362627	5.3423e-05	0.00806623
UP_SEQ_FEATURE	domain:Ig-like C2-type 3	22	2.0073	5.3768e-06	FGFR2, DCC, FGFR1, ICAM1, FGFR4, FLT1, OPCML, ICAM5, FLT4, HSPG2, LRIG1, KIT, MCAM, KDR, VCAM1, IGSF8, ROBO1, PECAM1, PDGFRA, PDGFRB, CEACAM1, CSF1R	1094	122	19113	3.15046	0.0192073	0.000881164	0.00988003
GOTERM_BP_FAT	GO:0001101~response to acid	11	1.00365	5.39563e-06	CCL2, GSN, MSH2, RELA, BCL2, BAX, NOS3, MTOR, MMP3, TIMP3, SRC	1050	24	13528	5.90508	0.0238669	4.40799e-05	0.0101483
GOTERM_BP_FAT	GO:0016331~morphogenesis of embryonic epithelium	17	1.55109	5.42137e-06	RET, HTT, LMO4, PAX3, PDX1, GLI2, SHH, CTNNB1, MAP3K7, VEGFC, MIB1, LAMA5, CASP8, TFAP2A, TGFB1I1, TRAF6, TWIST1	1050	58	13528	3.77629	0.0239793	4.42094e-05	0.0101967
GOTERM_BP_FAT	GO:0050708~regulation of protein secretion	17	1.55109	5.42137e-06	IL6, TNF, CADM1, TGFB3, IGF2, KRT20, CD40, TGFB1, IL10, TGFB2, KCNN4, VEGFC, ANG, INS, TRAF6, EGF, IL1A, ADAM9	1050	58	13528	3.77629	0.0239793	4.42094e-05	0.0101967
GOTERM_BP_FAT	GO:0001704~formation of primary germ layer	14	1.27737	5.66009e-06	BMP4, HNF1A, FOXA2, HTT, BMPR2, SMAD3, LEF1, SMAD2, CTNNB1, LHX1, PRKACA, BMP7, BMPR1A, ACVR1	1050	40	13528	4.50933	0.0250219	4.60722e-05	0.0106457
GOTERM_CC_FAT	GO:0005626~insoluble fraction	95	8.66788	5.70348e-06	CYP3A4, HRAS, PTGS2, CADM1, PDLIM5, XRCC6, SNCA, UTRN, FOXO3, CTNNB1, FDFT1, TAPBP, EBNA1BP2, SLC16A1, SLC2A1, PRKACA, INSR, WNK1, HLA-C, HLA-B, IRS1, JUP, MAPK1, NME2, NME1, HSPB1, AMFR, FGFR1, CAV2, CAV1, DAG1, MME, ADRBK1, ITGB1, KRAS, RAC1, TRAF6, HIP1, P4HB, MET, TOMM40, DVL1, SREBF2, VCP, NEDD4, ITGA5, PTPN1, IKBKB, ENG, BCAR1, TP63, GLI2, CD151, FOS, EDNRB, DYNLL1, SYNJ2, CEACAM1, AKT2, PR…	912	839	12782	1.58696	0.00323434	5.49067e-05	0.00836008
GOTERM_BP_FAT	GO:0051291~protein heterooligomerization	16	1.45985	5.80798e-06	PRKCZ, HRAS, BRAF, MAP2K1, GRB2, CDH2, BIRC3, BIRC2, IRS1, CTNNB1, JUP, IGF1R, ILK, CASP8, SKIL, INSR	1050	52	13528	3.96425	0.0256673	4.71902e-05	0.0109238
GOTERM_BP_FAT	GO:0030111~regulation of Wnt receptor signaling pathway	15	1.36861	5.93e-06	HNF1A, GSC, FGF9, LEF1, TLE1, MBD2, DVL1, CTNNBIP1, HHEX, CCND1, LRP1, ZRANB1, WWOX, APC, AXIN1	1050	46	13528	4.20124	0.0261994	4.80943e-05	0.0111533
UP_SEQ_FEATURE	region of interest:Histone deacetylase	7	0.638686	5.93786e-06	HDAC5, HDAC4, HDAC3, HDAC2, HDAC1, HDAC8, HDAC7	1094	10	19113	12.2295	0.0211902	0.000930781	0.010911
UP_SEQ_FEATURE	domain:Helix-loop-helix motif	21	1.91606	6.64331e-06	SREBF1, EPAS1, MLXIPL, ARNTL, AHR, SREBF2, HES1, ASCL1, TCF21, NCOA1, NPAS2, NCOA2, HIF1A, NCOA3, ID2, MLX, NEUROD1, ID3, BHLHE41, MYC, TWIST1	1094	114	19113	3.2183	0.0236777	0.000997939	0.0122072
GOTERM_BP_FAT	GO:0010906~regulation of glucose metabolic process	13	1.18613	6.92424e-06	IRS2, MLXIPL, IGF1, IGF2, IRS1, PPARGC1A, AKT1, LEP, HDAC4, HIF1A, INS, MTOR, INSR, AKT2	1050	35	13528	4.78541	0.0305243	5.60561e-05	0.0130231
INTERPRO	IPR000961:AGC-kinase, C-terminal	15	1.36861	7.00195e-06	PRKCA, PRKCZ, ROCK1, ADRBK1, PRKG1, PRKCE, PRKCD, PRKCB, AKT1, RPS6KA3, MAST2, PRKACA, PRKACB, AKT3, AKT2	1074	55	16659	4.23032	0.0118812	0.000702834	0.0118152
INTERPRO	IPR018936:Phosphatidylinositol 3- and 4-kinase, conserved site	9	0.821168	7.05788e-06	PIK3CG, PIK3C2A, PIK3CB, PIK3C2B, PIK3CD, PRKDC, PIK3CA, MTOR, ATM	1074	18	16659	7.75559	0.0119756	0.000669101	0.0119096
INTERPRO	IPR000403:Phosphatidylinositol 3- and 4-kinase, catalytic	9	0.821168	7.05788e-06	PIK3CG, PIK3C2A, PIK3CB, PIK3C2B, PIK3CD, PRKDC, PIK3CA, MTOR, ATM	1074	18	16659	7.75559	0.0119756	0.000669101	0.0119096
GOTERM_CC_FAT	GO:0016585~chromatin remodeling complex	18	1.64234	7.19669e-06	MTA2, ESR1, MTA1, RB1, MBD2, HDAC5, HDAC4, HDAC3, HDAC2, CSNK2A1, HDAC1, SMARCE1, SMARCC1, SMARCA2, HDAC8, HDAC7, SMARCA4, HDAC6	912	71	12782	3.55319	0.00407939	6.81266e-05	0.0105487
GOTERM_BP_FAT	GO:0051969~regulation of transmission of nerve impulse	29	2.64599	7.25862e-06	SNCG, PRKCZ, HRAS, TNF, CCL2, LZTS1, ERBB4, PTGS2, SNCA, TAC1, CDH2, KIT, EPHB2, BDNF, KRAS, APOE, PRKACA, RPS27A, EGFR, EGR1, MYO6, S100P, HTT, ITGA2, CDK5, NRAS, NTRK2, UBC, PEBP1	1050	147	13528	2.5417	0.0319746	5.86571e-05	0.013652
GOTERM_BP_FAT	GO:0002697~regulation of immune effector process	23	2.09854	7.46931e-06	IL4, PTPRC, ICAM1, A2M, IL6, TNF, CADM1, STAT5A, STAT5B, PML, IGF2, CD40, IL10, FOXP1, TGFB1, B2M, STAT6, MAP3K7, INS, CD24, HSPD1, NOS2, TRAF6, SYK	1050	101	13528	2.93394	0.0328873	6.02508e-05	0.0140483
COG_ONTOLOGY	Chromatin structure and dynamics / Secondary metabolites biosynthesis, transport, and catabolism	6	0.547445	7.50484e-06	HDAC5, HDAC4, HDAC3, HDAC2, HDAC1, HDAC8	87	8	1950	16.8103	0.000142582	0.000142582	0.00562431
GOTERM_BP_FAT	GO:0048678~response to axon injury	10	0.912409	7.51264e-06	MAP2K1, ERBB2, BCL2, BAX, RXRA, VCAN, SOD1, SHH, SOD2, EPO	1050	20	13528	6.4419	0.0330749	6.04914e-05	0.0141297
GOTERM_BP_FAT	GO:0045913~positive regulation of carbohydrate metabolic process	10	0.912409	7.51264e-06	AKT1, IRS2, HIF1A, INS, MLXIPL, IGF1, IGF2, INSR, PPARGC1A, IRS1, AKT2	1050	20	13528	6.4419	0.0330749	6.04914e-05	0.0141297
GOTERM_BP_FAT	GO:0051385~response to mineralocorticoid stimulus	10	0.912409	7.51264e-06	PRKCA, CCNE1, FOS, CDKN1A, CCND1, KRAS, BCL2, PEBP1, JUNB, SRC	1050	20	13528	6.4419	0.0330749	6.04914e-05	0.0141297
GOTERM_BP_FAT	GO:0031330~negative regulation of cellular catabolic process	10	0.912409	7.51264e-06	HSP90AB1, AKT1, HDAC4, INS, CST3, IGF2, MTOR, TIMP3, SHH, IL10, TIMP1	1050	20	13528	6.4419	0.0330749	6.04914e-05	0.0141297
GOTERM_BP_FAT	GO:0010676~positive regulation of cellular carbohydrate metabolic process	10	0.912409	7.51264e-06	AKT1, IRS2, HIF1A, INS, MLXIPL, IGF1, IGF2, INSR, PPARGC1A, IRS1, AKT2	1050	20	13528	6.4419	0.0330749	6.04914e-05	0.0141297
UP_SEQ_FEATURE	region of interest:Heparin-binding	9	0.821168	7.57001e-06	FGFR2, LPL, FGFR1, APOE, FGF1, THBS1, FGF2, APLP1, CYR61	1094	20	19113	7.86184	0.0269357	0.00109161	0.0139099
GOTERM_BP_FAT	GO:0034329~cell junction assembly	14	1.27737	7.70404e-06	SMAD7, GJA1, ITGB3, CTNNA1, CD9, PDPK1, TNS1, ITGA6, PTK2B, LAMA5, ITGA5, BCL2, APC, FN1	1050	41	13528	4.39935	0.0339031	6.19211e-05	0.0144897
SP_PIR_KEYWORDS	heparin binding	10	0.912409	7.8052e-06	FGFR2, FGFR1, LAMA1, FGF7, PTN, SEPP1, FGF1, FGF2, MDK, FN1	1095	26	19235	6.75623	0.00526244	7.64657e-05	0.0117151
GOTERM_BP_FAT	GO:0048638~regulation of developmental growth	15	1.36861	7.84835e-06	NOG, NRP1, FGF9, LIMK1, TGFBR2, NTN1, ADRB2, APOE, ILK, UBC, NRG1, FGF2, INSR, RPS27A, SPP1	1050	47	13528	4.11185	0.0345271	6.29679e-05	0.0147611
GOTERM_BP_FAT	GO:0034504~protein localization in nucleus	22	2.0073	7.88825e-06	TNF, HTT, FGF9, TP53, TGFB3, PML, NFKBIA, TOPORS, ARNTL, GLI3, TGFB1, TGFB2, DVL1, AKT1, MAPK1, CRY2, CSE1L, JUN, TRPS1, F2, FGF2, F2R	1050	94	13528	3.01536	0.0346995	6.31748e-05	0.0148361
GOTERM_BP_FAT	GO:0033044~regulation of chromosome organization	12	1.09489	7.97545e-06	ACD, SET, SNCA, PML, DNMT1, PAX5, CTCF, ERCC4, PPARGC1A, MYC, DNMT3B, ERCC1	1050	30	13528	5.15352	0.0350763	6.37591e-05	0.0150001
GOTERM_BP_FAT	GO:0045638~negative regulation of myeloid cell differentiation	12	1.09489	7.97545e-06	IL4, ZFP36, STAT5A, STAT5B, TLR3, NFKBIA, TLR4, INHA, ZBTB16, CTNNB1, INHBA, NME2, NME1	1050	30	13528	5.15352	0.0350763	6.37591e-05	0.0150001
SMART	SM00252:SH2	26	2.37226	8.11702e-06	FGR, GRB2, STAT5A, STAT5B, SRC, STAT6, ZAP70, SH2B2, SHC1, CSK, PIK3R3, PIK3R1, SYK, VAV3, SOCS2, SOCS3, BMX, STAT1, STAT3, TNS4, TYK2, CRKL, TNS1, FYN, JAK1, CRK	797	111	9079	2.66827	0.00252932	0.00063293	0.0109111
GOTERM_MF_FAT	GO:0008013~beta-catenin binding	12	1.09489	8.13714e-06	CTNNBIP1, CSNK2A1, PROP1, APC2, SMAD7, GSK3B, CDH1, CDH2, TCF7L2, HDAC6, AXIN1, APC	1010	30	12983	5.14178	0.00918511	0.000139802	0.0130616
GOTERM_BP_FAT	GO:0051047~positive regulation of secretion	24	2.18978	8.18781e-06	TNF, CADM1, SNCA, TGFB3, TAC1, ADRBK1, TCF7L2, TGFB1, IL10, TGFB2, ANG, INS, IL1A, ADAM9, SYK, PRKCA, IL6, CREB1, IGF2, INHA, CDK5, INHBB, VEGFC, KCNN4, INHBA	1050	109	13528	2.8368	0.0359932	6.534e-05	0.0153995
GOTERM_BP_FAT	GO:0048730~epidermis morphogenesis	11	1.00365	8.36969e-06	NOTCH1, FGF7, BCL2, FST, TP63, NGFR, COL1A1, SHH, RUNX3, SMARCA4, TGFB2	1050	25	13528	5.66888	0.0367779	6.66726e-05	0.0157416
GOTERM_BP_FAT	GO:0055080~cation homeostasis	45	4.10584	8.74657e-06	GNA13, CASR, CAV1, CCL2, WFS1, IL6ST, CCR1, PTH1R, F2RL1, TAC1, CCL5, CXCL12, FTH1, TGFB1, EDNRA, ANXA7, EDNRB, VDR, CXCR4, APOE, PTK2B, BCL2, PTH, CD24, NEDD4L, MYC, PRKCA, PTPRC, TRPC6, HTT, PIK3CB, TP53, SOD1, ITPR1, PRKCB, KDR, SOD2, CD55, HSP90B1, CCR5, BAX, F2, MT2A, EPOR, F2R	1050	286	13528	2.02717	0.0384018	6.9551e-05	0.0164503
GOTERM_BP_FAT	GO:0030902~hindbrain development	17	1.55109	8.75083e-06	HNF1B, SMAD9, FOXA2, EN1, GLI2, CDK5, SHH, GLI1, CTNNA2, HES1, HOXA1, NCOA2, LHX1, BCL2, NEUROD1, POU4F1, SMARCA4	1050	60	13528	3.65041	0.0384201	6.94615e-05	0.0164583
INTERPRO	IPR011991:Winged helix repressor DNA-binding	30	2.73723	9.16768e-06	E2F1, E2F3, E2F4, E2F5, ELF3, FOXA2, MGMT, PAX6, ELK1, PAX5, FOXO1, EHF, PAX3, FOXO3, FOXO4, FLI1, HSF1, ELK4, PAX7, PAX8, ETV1, ETV5, CUL1, ERG, FOXL1, FOXA1, FOXP1, DVL1, ETS1, SPDEF	1074	187	16659	2.48842	0.0155275	0.000823309	0.0154694
GOTERM_BP_FAT	GO:0006260~DNA replication	34	3.10219	9.17059e-06	FHIT, HMGB1, PDGFB, RBM4, CHEK1, TOP1, SET, MCM7, KRT7, EGF, TOP2A, TERT, CDC6, LIG1, PHB, BRCA2, IGF1, POLB, RAD9A, MCM2, LIG4, CDC25C, SIRT1, HMGA1, BRCA1, CDC25A, CDK2, RAD51, PURA, RFC4, POLD1, PCNA, RBM14, CHAF1A, MED1	1050	190	13528	2.30552	0.0402255	7.26645e-05	0.0172478
BIOCARTA	h_tgfbPathway:TGF beta signaling pathway	15	1.36861	9.19882e-06	MAP2K1, SMAD7, TGFBR1, CREBBP, TGFBR2, SMAD4, SMAD3, CDH1, SMAD2, TGFB1, MAP3K7, EP300, MAPK3, SKIL, APC	427	17	1437	2.96942	0.00259989	0.000289211	0.0121823
GOTERM_BP_FAT	GO:0045190~isotype switching	8	0.729927	9.25182e-06	XRCC4, MSH6, NBN, MSH2, MLH1, LIG4, HSPD1, ERCC1	1050	12	13528	8.58921	0.0405745	7.31786e-05	0.0174005
GOTERM_BP_FAT	GO:0008354~germ cell migration	8	0.729927	9.25182e-06	CXCR4, BAX, TGFBR1, PRKDC, KIT, ITGB1, CXCL12, TGFB1	1050	12	13528	8.58921	0.0405745	7.31786e-05	0.0174005
GOTERM_BP_FAT	GO:0060389~pathway-restricted SMAD protein phosphorylation	8	0.729927	9.25182e-06	BMP2, SMAD7, TGFBR1, TGFBR2, TGFBR3, BMP7, TGFB1, TGFB2	1050	12	13528	8.58921	0.0405745	7.31786e-05	0.0174005
GOTERM_BP_FAT	GO:0014068~positive regulation of phosphoinositide 3-kinase cascade	8	0.729927	9.25182e-06	PPARD, NEDD4, ERBB3, INS, ERBB2, IGF1, IGF2, CAT, TGFB2	1050	12	13528	8.58921	0.0405745	7.31786e-05	0.0174005
GOTERM_BP_FAT	GO:0002204~somatic recombination of immunoglobulin genes during immune response	8	0.729927	9.25182e-06	XRCC4, MSH6, NBN, MSH2, MLH1, LIG4, HSPD1, ERCC1	1050	12	13528	8.58921	0.0405745	7.31786e-05	0.0174005
GOTERM_BP_FAT	GO:0002208~somatic diversification of immunoglobulins during immune response	8	0.729927	9.25182e-06	XRCC4, MSH6, NBN, MSH2, MLH1, LIG4, HSPD1, ERCC1	1050	12	13528	8.58921	0.0405745	7.31786e-05	0.0174005
GOTERM_BP_FAT	GO:0060350~endochondral bone morphogenesis	9	0.821168	9.32511e-06	PTHLH, HOXA11, HSPG2, GNAS, COL2A1, COL1A1, SOX9, RUNX2, GHR	1050	16	13528	7.24714	0.0408892	7.36282e-05	0.0175383
GOTERM_BP_FAT	GO:0043535~regulation of blood vessel endothelial cell migration	9	0.821168	9.32511e-06	HDAC5, VEGFC, PDGFB, APOE, VEGFA, THBS1, FGF2, HDAC7, TGFB1	1050	16	13528	7.24714	0.0408892	7.36282e-05	0.0175383
GOTERM_BP_FAT	GO:0046579~positive regulation of Ras protein signal transduction	9	0.821168	9.32511e-06	NRAS, NOTCH2, HRAS, KRAS, ERBB2, CSF1, RAC1, IGF1, EPO	1050	16	13528	7.24714	0.0408892	7.36282e-05	0.0175383
GOTERM_BP_FAT	GO:0033280~response to vitamin D	9	0.821168	9.32511e-06	VDR, PTGS2, RXRA, LRP2, BMP7, INSR, AQP3, TGFB1, SPP1	1050	16	13528	7.24714	0.0408892	7.36282e-05	0.0175383
GOTERM_MF_FAT	GO:0035004~phosphoinositide 3-kinase activity	8	0.729927	9.38459e-06	PIK3CG, PIK3C2A, PIK3CB, PIK3C2B, PIK3CD, PIK3CA, PIK3R3, ATM	1010	12	12983	8.56964	0.0105858	0.000158826	0.0150639
GOTERM_BP_FAT	GO:0001776~leukocyte homeostasis	13	1.18613	9.65818e-06	IL6, STAT5A, STAT5B, MECOM, SOD1, TGFB1, AKT1, TNFSF13B, BAX, BCL2, SH2B2, FAS, IKBKB	1050	36	13528	4.65249	0.0423184	7.61236e-05	0.0181647
GOTERM_BP_FAT	GO:0042035~regulation of cytokine biosynthetic process	19	1.73358	9.96647e-06	IL6, TNF, STAT5A, RELA, STAT5B, TLR1, TLR3, IGF2BP1, TLR4, INHA, IL10, TLR9, INHBB, INHBA, MAST2, EREG, TRAF6, IL1A, SYK	1050	74	13528	3.30801	0.0436393	7.84154e-05	0.0187445
GOTERM_BP_FAT	GO:0046651~lymphocyte proliferation	14	1.27737	1.03718e-05	PTPRC, TP53, CD40, CXCL12, PRKCD, IL10, CCND3, CXCR4, FYN, IFNB1, BAX, BCL2, HSPD1, HELLS	1050	42	13528	4.2946	0.0453731	8.14611e-05	0.0195067
GOTERM_BP_FAT	GO:0080135~regulation of cellular response to stress	23	2.09854	1.04286e-05	TNF, TLR3, TLR4, SIRT1, PDCD4, BRCA1, TP73, TGFB2, AKT1, MAP3K7, HDAC3, ERCC6, PTK2B, HIPK3, RIPK1, MAP3K1, NPM1, MTOR, CBS, AXIN1, AKT2, SYK, SPP1	1050	103	13528	2.87697	0.0456159	8.17639e-05	0.0196136
GOTERM_BP_FAT	GO:0030100~regulation of endocytosis	17	1.55109	1.10182e-05	PRKCA, CAV1, ACTN4, RAB4A, SNCA, CBL, ITGA2, PTEN, TGFB1, MIB1, GATA2, RAC1, NEDD4L, BIN1, SELE, NR1H3, HIP1	1050	61	13528	3.59057	0.0481319	8.62355e-05	0.0207224
BIOCARTA	h_igf1Pathway:IGF-1 Signaling Pathway	16	1.45985	1.10422e-05	HRAS, MAP2K1, PIK3CB, GRB2, IGF1, RAF1, ELK1, SRF, IRS1, FOS, IGF1R, CSNK2A1, JUN, SOS1, MAPK3, SHC1	427	19	1437	2.83397	0.00312008	0.000312447	0.0146234
BIOCARTA	h_gleevecpathway:Inhibition of Cellular Proliferation by Gleevec	16	1.45985	1.10422e-05	HRAS, MAP2K1, PIK3CB, GRB2, STAT5A, MAP2K4, RAF1, BAD, STAT1, AKT1, FOS, CRKL, JUN, SOS1, MAP3K1, MAPK3	427	19	1437	2.83397	0.00312008	0.000312447	0.0146234
BIOCARTA	h_il6Pathway:IL 6 signaling pathway	16	1.45985	1.10422e-05	HRAS, IL6, MAP2K1, GRB2, IL6ST, RAF1, ELK1, IL6R, SRF, STAT3, FOS, CSNK2A1, SOS1, JUN, MAPK3, SHC1	427	19	1437	2.83397	0.00312008	0.000312447	0.0146234
UP_SEQ_FEATURE	DNA-binding region:ETS	10	0.912409	1.16164e-05	ERG, FLI1, ELF3, ETS1, ELK4, SPDEF, ETV1, ELK1, EHF, ETV5	1094	27	19113	6.47065	0.041035	0.00161027	0.0213444
KEGG_PATHWAY	hsa05020:Prion diseases	16	1.45985	1.19002e-05	EGR1, IL6, MAP2K1, ELK1, HSPA1A, SOD1, CCL5, MAPK1, NOTCH1, FYN, BAX, MAPK3, PRKACA, PRKACB, HSPA5, IL1A	664	35	5085	3.50086	0.00186661	4.34491e-05	0.014322
GOTERM_BP_FAT	GO:0010883~regulation of lipid storage	10	0.912409	1.22442e-05	LPL, PPARA, MSR1, ITGAV, CRP, PPARG, NFKBIA, NFKB1, ITGB3, NR1H3	1050	21	13528	6.13515	0.0533421	9.56629e-05	0.0230278
GOTERM_BP_FAT	GO:0021532~neural tube patterning	10	0.912409	1.22442e-05	HES1, BMP4, WNT1, GSC, FOXA2, PAX7, PAX6, EN1, GLI2, SHH	1050	21	13528	6.13515	0.0533421	9.56629e-05	0.0230278
GOTERM_BP_FAT	GO:0046849~bone remodeling	10	0.912409	1.22442e-05	ADRB2, TNFSF11, HNF1A, PTH, PTH1R, RAC1, TGFB3, ACP5, TGFB1, CTNNB1	1050	21	13528	6.13515	0.0533421	9.56629e-05	0.0230278
KEGG_PATHWAY	hsa04512:ECM-receptor interaction	27	2.4635	1.25875e-05	TNC, DAG1, ITGB4, COL2A1, ITGB3, ITGB1, SDC2, HMMR, CD44, ITGAV, THBS1, LAMB1, FN1, SPP1, COL4A1, HSPG2, ITGA2, ITGA3, LAMA1, VWF, SDC1, LAMA3, ITGA6, ITGA5, LAMA5, ITGA7, COL1A1	664	84	5085	2.46154	0.0019743	4.49139e-05	0.0151491
GOTERM_MF_FAT	GO:0003697~single-stranded DNA binding	16	1.45985	1.26745e-05	RECQL4, MSH3, MSH2, HNRNPA2B1, TP53, MLH1, BRCA2, PURA, RAD51, ERCC5, XPC, MCM7, PMS2, HSPD1, ERCC4, ERCC1	1010	55	12983	3.73948	0.0142701	0.000211344	0.0203442
KEGG_PATHWAY	hsa04540:Gap junction	28	2.55474	1.29911e-05	HRAS, PDGFB, GRB2, PDGFA, GJA1, PRKG1, SRC, KRAS, SOS1, PRKACA, PDGFC, PRKACB, EGF, TUBB3, MAP2K5, EGFR, PRKCA, CDK1, MAP2K1, RAF1, ITPR1, PRKCB, MAPK1, NRAS, MAPK3, PDGFRA, PDGFRB, GNAS	664	89	5085	2.4093	0.00203754	4.53238e-05	0.0156348
SMART	SM00220:S_TKc	45	4.10584	1.30587e-05	PRKCZ, CHEK1, ADRBK1, AURKA, MAPKAPK2, CHEK2, PRKG1, MST4, AKT1, PDPK1, CSNK2A1, PAK2, MAP3K1, PRKACA, PRKACB, MAP2K7, CHUK, AKT3, MAP2K6, MAP2K5, AKT2, PRKCA, CDK1, MAP2K1, ROCK1, MAP2K4, PIM1, CDK6, PIM2, PRKCE, CDK5, PRKCD, CDK2, PRKCB, DAPK1, PRKD1, MAPK1, RPS6KA3, MAST2, PLK1, MAPK14, GSK3B, HIPK3, MAPK3, CAMK1	797	259	9079	1.97921	0.00406606	0.000814538	0.0175533
GOTERM_BP_FAT	GO:0008624~induction of apoptosis by extracellular signals	24	2.18978	1.31286e-05	PRKCA, CFLAR, TNF, VAV3, FASLG, BAD, TIMP3, DAPK1, TNFRSF10A, VDR, TNFRSF10B, SQSTM1, TIAM1, BAX, SOS1, PTH, RAC1, CASP8, UBC, FAS, CD24, NGFR, TRAF6, RPS27A	1050	112	13528	2.76082	0.057083	0.000102394	0.0246909
GOTERM_BP_FAT	GO:0043123~positive regulation of I-kappaB kinase/NF-kappaB cascade	22	2.0073	1.32261e-05	CFLAR, TNF, LGALS1, RELA, TLR3, FASLG, GJA1, TLR4, PIM2, CD40, KCNRG, BIRC2, FLNA, MAP3K7, TNFSF10, TNFRSF10B, MYD88, RIPK1, CASP8, RHOA, TRAF6, F2R	1050	97	13528	2.9221	0.0574947	0.000102975	0.0248744
GOTERM_BP_FAT	GO:0009895~negative regulation of catabolic process	13	1.18613	1.32925e-05	HSP90AB1, TNF, RELA, CST3, IGF2, TIMP3, FLNA, SHH, IL10, TIMP1, AKT1, HDAC4, INS, MTOR	1050	37	13528	4.52674	0.0577746	0.000103312	0.0249991
GOTERM_BP_FAT	GO:0019217~regulation of fatty acid metabolic process	15	1.36861	1.33964e-05	PPARA, CAV1, IRS2, SNCA, PPARG, MLXIPL, IGF2, PPARGC1A, IRS1, BRCA1, AKT1, INS, FABP1, MTOR, AKT2, NR1H3	1050	49	13528	3.94402	0.058213	0.000103939	0.0251946
GOTERM_BP_FAT	GO:0001824~blastocyst development	14	1.27737	1.38197e-05	HNF1B, NBN, HNF1A, CDX2, ESRRB, TGFBR1, BRCA2, CDH1, SRF, JUNB, GRN, DAD1, TGFBR3, SMARCA4	1050	43	13528	4.19473	0.0599962	0.000107038	0.0259906
GOTERM_BP_FAT	GO:0007093~mitotic cell cycle checkpoint	14	1.27737	1.38197e-05	MAD1L1, CDK1, NBN, TP53, PML, FOXO4, ATM, TGFB1, CCND1, MAD2L1, CDKN2B, CCNA2, APC, DLG1	1050	43	13528	4.19473	0.0599962	0.000107038	0.0259906
GOTERM_BP_FAT	GO:0050804~regulation of synaptic transmission	27	2.4635	1.42429e-05	SNCG, PRKCZ, HRAS, CCL2, TNF, LZTS1, ERBB4, PTGS2, SNCA, TAC1, KIT, EPHB2, BDNF, KRAS, APOE, PRKACA, RPS27A, EGFR, EGR1, MYO6, S100P, HTT, CDK5, NRAS, NTRK2, UBC, PEBP1	1050	136	13528	2.55782	0.0617754	0.000110125	0.0267864
GOTERM_BP_FAT	GO:0070302~regulation of stress-activated protein kinase signaling pathway	18	1.64234	1.45847e-05	TNF, TLR3, TLR4, PDCD4, TP73, TGFB2, AKT1, MAP3K7, HDAC3, ERCC6, PTK2B, HIPK3, RIPK1, MAP3K1, CBS, AKT2, SYK, AXIN1	1050	69	13528	3.36099	0.0632099	0.000112573	0.0274291
GOTERM_BP_FAT	GO:0021940~positive regulation of granule cell precursor proliferation	7	0.638686	1.46826e-05	LHX1, IGF1, EGF, GLI2, FGF2, SHH, GLI1	1050	9	13528	10.0207	0.0636205	0.000113134	0.0276132
GOTERM_BP_FAT	GO:0021936~regulation of granule cell precursor proliferation	7	0.638686	1.46826e-05	LHX1, IGF1, EGF, GLI2, FGF2, SHH, GLI1	1050	9	13528	10.0207	0.0636205	0.000113134	0.0276132
GOTERM_BP_FAT	GO:0043536~positive regulation of blood vessel endothelial cell migration	7	0.638686	1.46826e-05	VEGFC, PDGFB, VEGFA, THBS1, FGF2, HDAC7, TGFB1	1050	9	13528	10.0207	0.0636205	0.000113134	0.0276132
GOTERM_BP_FAT	GO:0010869~regulation of receptor biosynthetic process	7	0.638686	1.46826e-05	PPARA, HDAC2, HDAC1, ITGAV, PPARG, ITGB3, HDAC6	1050	9	13528	10.0207	0.0636205	0.000113134	0.0276132
GOTERM_BP_FAT	GO:0033158~regulation of protein import into nucleus, translocation	7	0.638686	1.46826e-05	BMP4, TGFBR1, SMAD4, TGFB3, SIRT1, TGFB1, BMPR1A	1050	9	13528	10.0207	0.0636205	0.000113134	0.0276132
GOTERM_BP_FAT	GO:0060391~positive regulation of SMAD protein nuclear translocation	6	0.547445	1.56011e-05	BMP4, TGFBR1, SMAD4, TGFB3, TGFB1, BMPR1A	1050	6	13528	12.8838	0.0674634	0.000120005	0.0293404
GOTERM_BP_FAT	GO:0060390~regulation of SMAD protein nuclear translocation	6	0.547445	1.56011e-05	BMP4, TGFBR1, SMAD4, TGFB3, TGFB1, BMPR1A	1050	6	13528	12.8838	0.0674634	0.000120005	0.0293404
GOTERM_BP_FAT	GO:0051783~regulation of nuclear division	16	1.45985	1.56938e-05	CAV2, TNF, IGF1, ANAPC10, IGF2, CDC25C, ATM, PIN1, MAD2L1, EREG, INS, PEBP1, TGFA, EGF, INSR, IL1A, APC	1050	56	13528	3.68109	0.06785	0.00012051	0.0295146
GOTERM_BP_FAT	GO:0032946~positive regulation of mononuclear cell proliferation	16	1.45985	1.56938e-05	IL4, PTPRC, IL6, IL6ST, STAT5A, CSF1, STAT5B, TAC1, CD40, PNP, VCAM1, CDKN1A, TNFSF13B, ZAP70, CD24, SYK	1050	56	13528	3.68109	0.06785	0.00012051	0.0295146
GOTERM_BP_FAT	GO:0070665~positive regulation of leukocyte proliferation	16	1.45985	1.56938e-05	IL4, PTPRC, IL6, IL6ST, STAT5A, CSF1, STAT5B, TAC1, CD40, PNP, VCAM1, CDKN1A, TNFSF13B, ZAP70, CD24, SYK	1050	56	13528	3.68109	0.06785	0.00012051	0.0295146
GOTERM_BP_FAT	GO:0007088~regulation of mitosis	16	1.45985	1.56938e-05	CAV2, TNF, IGF1, ANAPC10, IGF2, CDC25C, ATM, PIN1, MAD2L1, EREG, INS, PEBP1, TGFA, EGF, INSR, IL1A, APC	1050	56	13528	3.68109	0.06785	0.00012051	0.0295146
GOTERM_MF_FAT	GO:0005114~type II transforming growth factor beta receptor binding	6	0.547445	1.57694e-05	TGFBR1, TGFB3, TGFBR3, ENG, TGFB1, TGFB2	1010	6	12983	12.8545	0.0177237	0.000259135	0.0253113
GOTERM_BP_FAT	GO:0030168~platelet activation	12	1.09489	1.63033e-05	GNA13, CD9, VWF, FGG, IL6, FGA, PIK3CB, FGB, F2, CD40, IL11, F2R	1050	32	13528	4.83143	0.0703905	0.000124976	0.0306609
GOTERM_BP_FAT	GO:0042246~tissue regeneration	12	1.09489	1.63033e-05	CCNB1, NOTCH2, NOTCH1, FGA, GSN, PAX7, SERPINE1, IGF1, IGFBP1, TIMP3, PLAU, PLAUR	1050	32	13528	4.83143	0.0703905	0.000124976	0.0306609
GOTERM_BP_FAT	GO:0001936~regulation of endothelial cell proliferation	12	1.09489	1.63033e-05	CAV2, CAV1, HIF1A, CCL2, PDGFB, ANG, APOE, F3, VEGFA, MTOR, THBS1, ENG	1050	32	13528	4.83143	0.0703905	0.000124976	0.0306609
GOTERM_BP_FAT	GO:0051057~positive regulation of small GTPase mediated signal transduction	9	0.821168	1.64172e-05	NRAS, NOTCH2, HRAS, KRAS, ERBB2, CSF1, RAC1, IGF1, EPO	1050	17	13528	6.82084	0.0708641	0.000125634	0.0308749
GOTERM_BP_FAT	GO:0031018~endocrine pancreas development	9	0.821168	1.64172e-05	HNF1B, IL6, HNF1A, ONECUT1, FOXA2, CLU, NEUROD1, IL6R, PDX1	1050	17	13528	6.82084	0.0708641	0.000125634	0.0308749
GOTERM_MF_FAT	GO:0002039~p53 binding	9	0.821168	1.66765e-05	GSK3B, CREBBP, MDM2, PSME3, HSPD1, CDK5, SIRT1, TP73, SMARCA4	1010	17	12983	6.8053	0.0187336	0.000270125	0.0267672
GOTERM_BP_FAT	GO:0051271~negative regulation of cell motion	17	1.55109	1.71755e-05	PDGFB, ACTN4, SMAD7, PTEN, TPM1, SHH, TGFB1, HDAC5, CDKN1B, APOE, BCL2, ILK, TGFBR3, THBS1, IGFBP3, FGF2, IGFBP5	1050	63	13528	3.47658	0.0740134	0.000131212	0.0323009
GOTERM_MF_FAT	GO:0003684~damaged DNA binding	15	1.36861	1.76991e-05	MSH6, NBN, MSH3, MSH2, TP53BP1, TP63, POLB, XRCC1, BRCA1, RAD51, XPC, RUVBL2, OGG1, ERCC4, ERCC1	1010	50	12983	3.85634	0.0198709	0.00028265	0.0284083
GOTERM_BP_FAT	GO:0010675~regulation of cellular carbohydrate metabolic process	13	1.18613	1.80668e-05	IRS2, MLXIPL, IGF1, IGF2, IRS1, PPARGC1A, AKT1, LEP, HDAC4, HIF1A, INS, MTOR, INSR, AKT2	1050	38	13528	4.40762	0.0777009	0.000137786	0.0339767
GOTERM_BP_FAT	GO:0031669~cellular response to nutrient levels	14	1.27737	1.82349e-05	SREBF1, CAV1, LEPR, TP53, HRK, BMPR2, SIRT1, VDR, CCNE1, CDKN2B, ALB, JUN, HSPA5, HDAC6	1050	44	13528	4.09939	0.0783949	0.000138831	0.0342929
GOTERM_CC_FAT	GO:0017053~transcriptional repressor complex	13	1.18613	1.82642e-05	CDX2, CTBP2, MTA2, MTA1, ZBTB16, GLI3, HDAC4, HDAC3, HDAC2, CSNK2A1, HDAC1, SMARCE1, NCOR2	912	41	12782	4.44389	0.0103206	0.000170054	0.0267692
GOTERM_MF_FAT	GO:0019902~phosphatase binding	14	1.27737	1.86432e-05	EGFR, IRS2, BCAR1, ERBB2, CDH1, CDH2, SOD1, CTNNB1, JUP, MAST2, INSR, PIK3R1, GHR, DLG1	1010	44	12983	4.09005	0.0209196	0.000293589	0.0299234
GOTERM_BP_FAT	GO:0014066~regulation of phosphoinositide 3-kinase cascade	8	0.729927	1.87014e-05	PPARD, NEDD4, ERBB3, INS, ERBB2, IGF1, IGF2, CAT, TGFB2	1050	13	13528	7.9285	0.0803177	0.000142141	0.03517
GOTERM_BP_FAT	GO:0042100~B cell proliferation	8	0.729927	1.87014e-05	PTPRC, IFNB1, BCL2, BAX, HSPD1, CD40, PRKCD, IL10	1050	13	13528	7.9285	0.0803177	0.000142141	0.03517
GOTERM_BP_FAT	GO:0046697~decidualization	8	0.729927	1.87014e-05	LIF, VDR, PPARD, BSG, PTGS2, EPOR, JUNB, SPP1	1050	13	13528	7.9285	0.0803177	0.000142141	0.03517
GOTERM_BP_FAT	GO:0002381~immunoglobulin production during immune response	8	0.729927	1.87014e-05	XRCC4, MSH6, NBN, MSH2, MLH1, LIG4, HSPD1, ERCC1	1050	13	13528	7.9285	0.0803177	0.000142141	0.03517
GOTERM_BP_FAT	GO:0045428~regulation of nitric oxide biosynthetic process	11	1.00365	1.87145e-05	EGFR, HSP90AB1, AKT1, ICAM1, CAV1, HSP90AA1, TNF, INS, IGF2, INSR, IL10, SOD2	1050	27	13528	5.24896	0.0803717	0.000142	0.0351947
GOTERM_MF_FAT	GO:0051219~phosphoprotein binding	11	1.00365	1.90628e-05	CAV2, MAPK1, CD44, NEDD4, GRB2, FKBP4, ZAP70, RB1, MTOR, CRK, PIN1	1010	27	12983	5.237	0.0213855	0.000296085	0.0305969
GOTERM_BP_FAT	GO:0046326~positive regulation of glucose import	10	0.912409	1.92989e-05	AKT1, PRKCZ, IRS2, ERBB4, ERBB3, INS, IGF2, INSR, IRS1, PIK3R1, AKT2	1050	22	13528	5.85628	0.0827746	0.000146186	0.0362935
GOTERM_BP_FAT	GO:0045861~negative regulation of proteolysis	10	0.912409	1.92989e-05	HSP90AB1, A2M, INS, SERPINA5, IGF2, THBS1, TIMP3, SHH, IL10, HDAC6, TIMP1	1050	22	13528	5.85628	0.0827746	0.000146186	0.0362935
GOTERM_BP_FAT	GO:0019059~initiation of viral infection	10	0.912409	1.92989e-05	XRCC5, ICAM1, XRCC4, CCR5, CXCR4, PPIA, WWP1, XRCC6, LIG4, HMGA1	1050	22	13528	5.85628	0.0827746	0.000146186	0.0362935
GOTERM_BP_FAT	GO:0046824~positive regulation of nucleocytoplasmic transport	10	0.912409	1.92989e-05	TNF, NEDD4, GSK3B, RHOA, SMAD3, CDH1, PRKACA, GLI3, SHH, FLNA	1050	22	13528	5.85628	0.0827746	0.000146186	0.0362935
GOTERM_BP_FAT	GO:0006476~protein amino acid deacetylation	10	0.912409	1.92989e-05	HDAC5, HDAC4, HDAC3, HDAC2, HDAC1, PHB, RBM4, RBM14, SIRT1, HDAC8, HDAC6	1050	22	13528	5.85628	0.0827746	0.000146186	0.0362935
GOTERM_BP_FAT	GO:0010828~positive regulation of glucose transport	10	0.912409	1.92989e-05	AKT1, PRKCZ, IRS2, ERBB4, ERBB3, INS, IGF2, INSR, IRS1, PIK3R1, AKT2	1050	22	13528	5.85628	0.0827746	0.000146186	0.0362935
GOTERM_BP_FAT	GO:0051301~cell division	45	4.10584	1.93652e-05	MAD1L1, BCAR1, ANAPC10, ZBTB16, KIT, TGFB2, CCNE1, TOP1, RAD21, CDKN2A, CCNA1, CCNA2, HELLS, APC, ERCC2, CDK1, CDC6, ROCK1, PIK3CB, LIG1, TREX2, BRCA2, CDK6, CDC20, BIRC5, RB1, LIG4, CDC25C, CDK5, CDC25A, TACC1, CDK2, SMC4, CDC25B, CCNB1, PPP1CA, CCND1, NOTCH1, MAD2L1, CCND3, TIMELESS, CCND2, PLK1, ANXA11, RUVBL1	1050	295	13528	1.96533	0.0830467	0.00014644	0.0364181
GOTERM_BP_FAT	GO:0010565~regulation of cellular ketone metabolic process	16	1.45985	1.97891e-05	PPARA, CAV1, IRS2, SNCA, PPARG, MLXIPL, IGF2, PPARGC1A, IRS1, BRCA1, LEP, AKT1, INS, FABP1, MTOR, AKT2, NR1H3	1050	57	13528	3.61651	0.0847853	0.000149393	0.0372152
PIR_SUPERFAMILY	PIRSF000564:kinase-related transforming protein	15	1.36861	2.0396e-05	CDK1, MAP2K1, MAP2K4, CDK6, CDK5, CDK2, MAPK1, CSNK2A1, CSNK1E, MAPK14, GSK3B, MAPK3, PRKACA, PRKACB, MAP2K6	711	42	7396	3.71509	0.0135926	0.0135926	0.0305798
INTERPRO	IPR000341:Phosphoinositide 3-kinase, ras-binding	6	0.547445	2.06783e-05	PIK3CG, PIK3C2A, PIK3CB, PIK3C2B, PIK3CD, PIK3CA	1074	7	16659	13.2953	0.0346825	0.00176335	0.0348891
INTERPRO	IPR000494:EGF receptor, L domain	6	0.547445	2.06783e-05	EGFR, IGF1R, ERBB4, ERBB3, ERBB2, INSR	1074	7	16659	13.2953	0.0346825	0.00176335	0.0348891
INTERPRO	IPR006211:Furin-like cysteine rich region	6	0.547445	2.06783e-05	EGFR, IGF1R, ERBB4, ERBB3, ERBB2, INSR	1074	7	16659	13.2953	0.0346825	0.00176335	0.0348891
GOTERM_BP_FAT	GO:0048167~regulation of synaptic plasticity	17	1.55109	2.12729e-05	EGR1, HRAS, LZTS1, MYO6, S100P, PTGS2, HTT, SNCA, KIT, CDK5, EPHB2, NRAS, BDNF, KRAS, APOE, UBC, RPS27A	1050	64	13528	3.42226	0.0908451	0.000160323	0.0400051
GOTERM_BP_FAT	GO:0045580~regulation of T cell differentiation	15	1.36861	2.21512e-05	PTPRC, IKZF1, ERBB2, STAT5A, STAT5B, TGFBR2, BAD, SOD1, PNP, SHH, CD74, CDKN2A, ZAP70, RARA, SYK	1050	51	13528	3.78936	0.094413	0.000166662	0.0416564
GOTERM_BP_FAT	GO:0050871~positive regulation of B cell activation	12	1.09489	2.27524e-05	STAT6, IL4, PTPRC, CDKN1A, IL6, TNFSF13B, STAT5A, STAT5B, BAD, CD40, TGFB1, SYK	1050	33	13528	4.68502	0.0968471	0.000170897	0.0427867
GOTERM_BP_FAT	GO:0046324~regulation of glucose import	12	1.09489	2.27524e-05	PRKCA, PRKCZ, IRS2, TNF, ERBB4, ERBB3, IGF2, IRS1, AKT1, INS, INSR, PIK3R1, AKT2	1050	33	13528	4.68502	0.0968471	0.000170897	0.0427867
GOTERM_BP_FAT	GO:0046890~regulation of lipid biosynthetic process	14	1.27737	2.38394e-05	TNF, PDGFB, PDGFA, IGFBP7, MLXIPL, NFKB1, IGF2, SOD1, BRCA1, LEP, AKT1, APOE, INS, NR1H3, BMP6	1050	45	13528	4.0083	0.101232	0.000178761	0.0448304
UP_SEQ_FEATURE	compositionally biased region:Asp/Glu-rich (acidic)	20	1.82482	2.38525e-05	HMGB1, UBE3A, YY1, XRCC6, CBL, LEF1, MECOM, SRF, PTMA, GLI3, TP73, GLI1, ERCC6, XPC, NPM1, MDM2, NFE2L1, PRDM2, F2R, APC	1094	114	19113	3.06504	0.0824398	0.00318149	0.0438227
GOTERM_MF_FAT	GO:0019207~kinase regulator activity	21	1.91606	2.40987e-05	CDK5R1, ERBB3, SOCS3, WNK1, SFN, CXCL10, CDKN1C, CCND1, CDKN1A, CDKN2A, CDKN1B, CDKN2B, CDKN2C, PRKACA, CD24, NOS2, EGF, NRG1, PIK3R3, PIK3R1, APC	1010	93	12983	2.90262	0.0269583	0.000369233	0.0386784
GOTERM_BP_FAT	GO:0006109~regulation of carbohydrate metabolic process	13	1.18613	2.42697e-05	IRS2, MLXIPL, IGF1, IGF2, IRS1, PPARGC1A, AKT1, LEP, HDAC4, HIF1A, INS, MTOR, INSR, AKT2	1050	39	13528	4.2946	0.102962	0.000181684	0.0456395
GOTERM_BP_FAT	GO:0001654~eye development	26	2.37226	2.44507e-05	TH, PAX6, NFYC, FASLG, GLI3, SHH, WT1, EPHB2, TGFB2, CTNNB1, MAP3K1, RARB, APC, BMP4, MAF, IKZF1, YY1, RING1, STAT3, BAX, NTRK2, VEGFA, NEUROD1, BMP7, BMPR1B, MED1	1050	132	13528	2.53772	0.103688	0.000182733	0.0459799
GOTERM_MF_FAT	GO:0003705~RNA polymerase II transcription factor activity, enhancer binding	13	1.18613	2.47806e-05	CEBPA, SOX10, FOXA2, EPAS1, RELA, CREB1, LEF1, PAX3, FOXP1, PURA, GLI1, HIF1A, NKX2-1	1010	39	12983	4.28482	0.0277104	0.000374617	0.0397725
GOTERM_BP_FAT	GO:0006606~protein import into nucleus	20	1.82482	2.49458e-05	TNF, HTT, FGF9, TP53, TGFB3, PML, NFKBIA, ARNTL, GLI3, TGFB1, TGFB2, AKT1, MAPK1, CRY2, CSE1L, JUN, TRPS1, F2, FGF2, F2R	1050	86	13528	2.99623	0.105673	0.000186122	0.0469107
GOTERM_BP_FAT	GO:0002443~leukocyte mediated immunity	20	1.82482	2.49458e-05	XRCC4, ICAM1, MSH6, NBN, IL6, CADM1, MSH2, CLU, CRP, MLH1, IL6R, LIG4, PRKCD, CD74, CD55, MYD88, ADAM17, FAS, HSPD1, ERCC1	1050	86	13528	2.99623	0.105673	0.000186122	0.0469107
GOTERM_BP_FAT	GO:0046328~regulation of JNK cascade	17	1.55109	2.62139e-05	TNF, TLR3, TLR4, PDCD4, TP73, AKT1, MAP3K7, HDAC3, ERCC6, PTK2B, HIPK3, RIPK1, MAP3K1, AKT2, SYK, AXIN1, CBS	1050	65	13528	3.36961	0.110736	0.000195258	0.0492949
GOTERM_BP_FAT	GO:0018107~peptidyl-threonine phosphorylation	9	0.821168	2.75447e-05	PRKCA, ACVR1B, PDPK1, BCL2, HIPK3, TGFBR1, TGFBR2, ADRBK1, MTOR	1050	18	13528	6.4419	0.116019	0.000204828	0.0517967
GOTERM_BP_FAT	GO:0035116~embryonic hindlimb morphogenesis	9	0.821168	2.75447e-05	NOTCH1, DICER1, GNAS, ZBTB16, RARB, MECOM, MED1, SMARCA4, CTNNB1	1050	18	13528	6.4419	0.116019	0.000204828	0.0517967
GOTERM_BP_FAT	GO:0007492~endoderm development	9	0.821168	2.75447e-05	PTHLH, HNF1B, NOTCH1, ONECUT1, LHX1, NKX2-1, TGFB1, CTNNB1, BMPR1A	1050	18	13528	6.4419	0.116019	0.000204828	0.0517967
INTERPRO	IPR001111:Transforming growth factor beta (TGFb), N-terminal	9	0.821168	2.75762e-05	INHBB, BMP4, INHBA, BMP2, TGFB3, BMP7, TGFB1, BMP6, TGFB2	1074	21	16659	6.64765	0.0459825	0.00223907	0.046525
GOTERM_BP_FAT	GO:0002253~activation of immune response	21	1.91606	2.76064e-05	PTPRC, IRAK1, BCAR1, RELA, CLU, CRP, TLR2, NFKBIA, TLR3, PTPN22, TLR4, MAP3K7, MAPK1, CD55, MYD88, FYN, ZAP70, SH2B2, HSPD1, TRAF6, SYK	1050	94	13528	2.8783	0.116263	0.000204947	0.0519127
SP_PIR_KEYWORDS	magnesium	48	4.37956	2.77369e-05	FHIT, DICER1, FDFT1, MAP3K7, ACVR1B, HPSE, RHOA, PRKACA, PRKACB, MAP2K7, MAP2K5, IRAK1, ROCK1, LIG1, POLB, LIG4, PRKD1, ACVR2A, NME2, ACVR2B, MAST2, NME1, PKM2, ACVR1, FGFR2, FGFR1, FGFR4, BMPR2, ADRBK1, CHEK2, MST4, IRAK4, ERCC5, MAP3K1, ENO2, ERCC4, ERCC2, ENO1, CSF1R, TGFBR1, TGFBR2, TREX2, ITGA2, PPA1, RPS6KA3, RHEB, TNK2, BMPR1B, BMPR1A	1095	442	19235	1.90764	0.0185757	0.000267827	0.0416256
GOTERM_BP_FAT	GO:0048562~embryonic organ morphogenesis	26	2.37226	2.79369e-05	NOG, FGF9, TH, TGFB3, COL2A1, GLI2, TCF7L2, GLI3, GLI1, HOXA1, WNT1, SPRY2, TCF21, PCGF2, RARB, MYC, GSC, MYO6, TGFBR1, TGFBR2, HSPG2, SOD1, NEUROD1, TFAP2A, GNAS, BMP7	1050	133	13528	2.51864	0.11757	0.000207057	0.052534
GOTERM_BP_FAT	GO:0008584~male gonad development	15	1.36861	2.81724e-05	AR, MSH2, FGF9, BCL2L1, INHA, SOX9, WT1, ACVR2A, CCND1, SDC1, NCOA4, BAX, BCL2, NKX2-1, ERCC1	1050	52	13528	3.71648	0.118499	0.000208457	0.0529767
SP_PIR_KEYWORDS	craniosynostosis	6	0.547445	2.85871e-05	MSX2, RECQL4, FGFR2, FGFR1, TGFBR1, TWIST1	1095	8	19235	13.1747	0.0191396	0.000272148	0.0429011
SP_PIR_KEYWORDS	dna recombination	11	1.00365	2.89e-05	XRCC5, XRCC4, XRCC3, XRCC2, LIG1, XRCC6, PRKDC, RUVBL2, RUVBL1, LIG4, RAD52	1095	37	19235	5.22239	0.0193471	0.000271306	0.0433706
SMART	SM00141:PDGF	7	0.638686	2.97272e-05	VEGFB, VEGFC, PDGFB, PDGFA, VEGFA, PDGFC, FIGF	797	9	9079	8.86003	0.00923215	0.00154464	0.0399547
BIOCARTA	h_pyk2Pathway:Links between Pyk2 and Map Kinases	19	1.73358	2.98172e-05	PRKCA, HRAS, MAP2K1, GRB2, BCAR1, MAP2K4, RAF1, SRC, MAPK1, CRKL, PTK2B, MAPK14, JUN, SOS1, MAP3K1, MAPK3, RAC1, CAMK1, SHC1	427	26	1437	2.45929	0.00840289	0.000766832	0.039483
GOTERM_BP_FAT	GO:0010827~regulation of glucose transport	12	1.09489	3.12936e-05	PRKCA, PRKCZ, IRS2, TNF, ERBB4, ERBB3, IGF2, IRS1, AKT1, INS, INSR, PIK3R1, AKT2	1050	34	13528	4.54723	0.130732	0.000231167	0.0588443
GOTERM_BP_FAT	GO:0003007~heart morphogenesis	18	1.64234	3.21568e-05	BMP2, TBX3, SMAD7, RXRA, TH, COL2A1, SRF, TPM1, SHH, TGFB2, MSX2, MIB1, MSX1, TGFBR3, ADAMTS1, INSR, ENG, SMARCA4	1050	73	13528	3.17683	0.134085	0.000237152	0.0604672
GOTERM_BP_FAT	GO:0051341~regulation of oxidoreductase activity	13	1.18613	3.22452e-05	EGFR, TNF, SNCA, NFKB1, IGF2, AKT1, VDR, ACVR2A, HIF1A, KRAS, APOE, INS, ENG, HDAC6	1050	40	13528	4.18724	0.134427	0.000237413	0.0606333
BIOCARTA	h_tffPathway:Trefoil Factors Initiate Mucosal Healing	17	1.55109	3.25628e-05	EGFR, HRAS, PIK3CB, GRB2, ERBB2, BAD, ITGB1, CTNNB1, AKT1, MAPK1, PTK2, CASP9, SOS1, MAPK3, RHOA, SHC1, GHR	427	22	1437	2.60049	0.0091731	0.000767658	0.0431179
BIOCARTA	h_ptenPathway:PTEN dependent cell cycle arrest and apoptosis	17	1.55109	3.25628e-05	GRB2, BCAR1, FASLG, FOXO3, ITGB1, PTEN, AKT1, MAPK1, PTK2, PDPK1, CDKN1B, SOS1, ILK, MAPK3, PIK3CA, SHC1, PIK3R1	427	22	1437	2.60049	0.0091731	0.000767658	0.0431179
GOTERM_BP_FAT	GO:0002690~positive regulation of leukocyte chemotaxis	7	0.638686	3.42901e-05	IL6, ADAM10, F2RL1, ADAM17, IL6R, THBS1, CXCL12	1050	10	13528	9.01867	0.142316	0.000252053	0.0644773
GOTERM_BP_FAT	GO:0050930~induction of positive chemotaxis	7	0.638686	3.42901e-05	PRKCA, CREB3, IL8, IL16, VEGFA, CXCL12, AGER	1050	10	13528	9.01867	0.142316	0.000252053	0.0644773
SP_PIR_KEYWORDS	metalloproteinase	9	0.821168	3.46168e-05	MMP9, MMP7, MME, MMP14, MMP3, MMP2, MMP1, ADAM15, ADAM9	1095	24	19235	6.58733	0.0231297	0.000320516	0.0519479
GOTERM_MF_FAT	GO:0050431~transforming growth factor beta binding	7	0.638686	3.47166e-05	TGFBR1, TGFBR2, TGFB3, TGFBR3, THBS1, ENG, ACVR1	1010	10	12983	8.99812	0.0386044	0.000517883	0.0557155
GOTERM_BP_FAT	GO:0051170~nuclear import	20	1.82482	3.50888e-05	TNF, HTT, FGF9, TP53, TGFB3, PML, NFKBIA, ARNTL, GLI3, TGFB1, TGFB2, AKT1, MAPK1, CRY2, CSE1L, JUN, TRPS1, F2, FGF2, F2R	1050	88	13528	2.92814	0.145377	0.0002575	0.0659786
GOTERM_CC_FAT	GO:0048471~perinuclear region of cytoplasm	41	3.74088	3.53063e-05	CAV2, PTOV1, SNCG, PRKCZ, CAV1, CDK5R1, ERBB2, CSF1, CLU, FASLG, CDH1, TLR4, TPD52, SET, TRIM68, PAK2, PTK2B, GSN, SYNJ2, RARA, HSPA5, NOS2, LAMB1, GAPDH, SPP1, MYO6, NOS1, MAP2K1, ACTN4, HERC5, LMNA, ITGA2, CDKN3, ANXA2, NME2, HSP90B1, MAD2L1, KRT18, NME1, NEDD4, SELE, HDAC6	912	288	12782	1.99524	0.0198546	0.000323405	0.0517411
GOTERM_BP_FAT	GO:0045444~fat cell differentiation	15	1.36861	3.5584e-05	CEBPA, CTBP2, PPARG, TCF7L2, SIRT1, PPARGC1A, IL11, CCND1, ADRB2, ITGA6, GSK3B, FABP4, SH2B2, INSR, MED1	1050	53	13528	3.64636	0.14727	0.000260706	0.0669095
INTERPRO	IPR001092:Basic helix-loop-helix dimerisation region bHLH	21	1.91606	3.68285e-05	SREBF1, EPAS1, MLXIPL, ARNTL, AHR, SREBF2, HES1, ASCL1, TCF21, NCOA1, NPAS2, NCOA2, HIF1A, NCOA3, ID2, MLX, NEUROD1, ID3, BHLHE41, MYC, TWIST1	1074	114	16659	2.85732	0.060932	0.00285353	0.0621303
GOTERM_BP_FAT	GO:0010959~regulation of metal ion transport	19	1.73358	3.72845e-05	CAV1, CASR, NOS1, CREB3, PTGS2, WFS1, GJA1, TGFB1, AKT1, EDNRA, ADRB2, NEDD4, BAX, BCL2, F2, NOS3, NEDD4L, F2R, AKT2	1050	81	13528	3.02213	0.153737	0.000272717	0.0701059
GOTERM_BP_FAT	GO:0060627~regulation of vesicle-mediated transport	21	1.91606	3.80662e-05	PRKCA, CAV1, ACTN4, RAB4A, SNCA, CBL, ITGA2, CDK5, PTEN, TGFB1, GATA2, MIB1, RAC1, NEDD4L, TRPV6, BIN1, FGF2, SELE, NR1H3, SYK, HIP1	1050	96	13528	2.81833	0.156694	0.00027798	0.0715752
GOTERM_MF_FAT	GO:0019887~protein kinase regulator activity	19	1.73358	3.82972e-05	CDK5R1, ERBB3, SOCS3, WNK1, SFN, CXCL10, CDKN1C, CCND1, CDKN1A, CDKN2A, CDKN1B, CDKN2B, CDKN2C, PRKACA, CD24, NOS2, NRG1, EGF, APC	1010	81	12983	3.01524	0.0425003	0.000563865	0.0614602
GOTERM_BP_FAT	GO:0043393~regulation of protein binding	11	1.00365	3.85033e-05	HDAC5, HDAC4, ADRB2, NOG, AES, CALD1, BCL2, BAX, ITGA2, NRG1, PRKCD	1050	29	13528	4.88696	0.158343	0.000280714	0.0723969
SP_PIR_KEYWORDS	extracellular protein	10	0.912409	3.89117e-05	FGFR1, IL6, FGF7, VEGFA, CLU, CST3, PLA2G2A, SEPP1, AREG, FBN2	1095	31	19235	5.66652	0.0259619	0.000355408	0.0583913
SP_PIR_KEYWORDS	s-nitrosylation	7	0.638686	4.05313e-05	ODC1, HRAS, HIF1A, TXN, NFKB1, IKBKB, GAPDH	1095	13	19235	9.45873	0.0270277	0.000365262	0.0608209
INTERPRO	IPR000712:Apoptosis regulator Bcl-2, BH	9	0.821168	4.08943e-05	BCL2L14, MCL1, BBC3, BCL2, BAX, HRK, BCL2L1, BAD, PMAIP1	1074	22	16659	6.34548	0.0674271	0.00303053	0.0689871
UP_SEQ_FEATURE	domain:Thyroglobulin type-1	7	0.638686	4.17968e-05	EPCAM, IGFBP1, IGFBP2, IGFBP3, CD74, IGFBP4, IGFBP5	1094	13	19113	9.40733	0.13995	0.00536997	0.0767786
GOTERM_BP_FAT	GO:0050714~positive regulation of protein secretion	13	1.18613	4.24002e-05	IL6, TNF, CADM1, TGFB3, IGF2, TGFB1, IL10, TGFB2, VEGFC, KCNN4, INS, ANG, IL1A, ADAM9	1050	41	13528	4.08511	0.1729	0.000308618	0.0797213
GOTERM_BP_FAT	GO:0031334~positive regulation of protein complex assembly	12	1.09489	4.24628e-05	CAV2, SUMO1, CAV1, CDKN1B, MAP3K1, GSK3B, RAC1, MTOR, CD24, SRF, HDAC6, APC	1050	35	13528	4.41731	0.173132	0.000308573	0.0798391
GOTERM_MF_FAT	GO:0004715~non-membrane spanning protein tyrosine kinase activity	13	1.18613	4.32806e-05	FGR, ERBB2, BMX, SRC, TYK2, PTK2, PTK2B, FYN, ZAP70, JAK1, TNK2, CSK, SYK	1010	41	12983	4.0758	0.0478963	0.000629049	0.0694551
GOTERM_BP_FAT	GO:0001892~embryonic placenta development	10	0.912409	4.40126e-05	CEBPA, GATA2, HIF1A, HSF1, EPAS1, ESRRB, SPINT1, EGLN1, JUNB, MED1	1050	24	13528	5.36825	0.178849	0.000319315	0.0827518
GOTERM_BP_FAT	GO:0051402~neuron apoptosis	9	0.821168	4.43504e-05	AIFM1, ERBB3, HTT, BCL2, BAX, TP63, LIG4, CDK5, ATM	1050	19	13528	6.10286	0.18009	0.000321245	0.0833866
GOTERM_BP_FAT	GO:0045445~myoblast differentiation	9	0.821168	4.43504e-05	SDC1, LGALS1, IGF1, RB1, JAG1, TCF7L2, SHH, PITX1, CTNNB1	1050	19	13528	6.10286	0.18009	0.000321245	0.0833866
GOTERM_BP_FAT	GO:0031069~hair follicle morphogenesis	9	0.821168	4.43504e-05	NOTCH1, FGF7, BCL2, FST, TP63, NGFR, SHH, RUNX3, TGFB2	1050	19	13528	6.10286	0.18009	0.000321245	0.0833866
GOTERM_BP_FAT	GO:0046626~regulation of insulin receptor signaling pathway	9	0.821168	4.43504e-05	PRKCA, PRKCZ, SOCS3, INS, RELA, IGF2, PTPN1, PRKCD, IRS1, SRC	1050	19	13528	6.10286	0.18009	0.000321245	0.0833866
GOTERM_BP_FAT	GO:0045088~regulation of innate immune response	15	1.36861	4.46501e-05	IRAK1, A2M, CADM1, RELA, STAT5A, STAT5B, TLR2, NFKBIA, TLR3, TLR4, IGF2, MYD88, EREG, INS, IFNB1, HSPD1	1050	54	13528	3.57884	0.18119	0.000322893	0.08395
GOTERM_MF_FAT	GO:0002020~protease binding	9	0.821168	4.5038e-05	VWF, LRP1, SERPINA5, F3, BCL2, SERPINE1, CST3, SERPINA1, CSTA	1010	19	12983	6.08895	0.0497919	0.000646301	0.0722744
INTERPRO	IPR014400:Cyclin, A/B/D/E	7	0.638686	4.64456e-05	CCNB1, CCNE1, CCND1, CCND3, CCND2, CCNA1, CCNA2	1074	12	16659	9.04818	0.0762229	0.00329807	0.0783486
GOTERM_BP_FAT	GO:0009636~response to toxin	16	1.45985	4.71749e-05	PRKCA, TGFBR1, NR4A2, CDH1, SRF, FOS, CDKN1A, SDC1, ERCC6, BAX, BCL2, PEBP1, FAS, NQO1, IKBKB, HDAC6	1050	61	13528	3.37936	0.190394	0.000340599	0.0886951
SP_PIR_KEYWORDS	amyloid	9	0.821168	4.83781e-05	TTR, FGA, GSN, TGFBI, SNCA, CST3, SERPINA3, LYZ, B2M	1095	25	19235	6.32384	0.0321754	0.000430229	0.0725919
GOTERM_BP_FAT	GO:0043254~regulation of protein complex assembly	20	1.82482	4.87535e-05	PRKCZ, CAV2, HMGB1, CAV1, CLU, ELN, HCFC1, SRF, AHR, SUMO1, EIF4EBP1, CDKN1B, GSN, GSK3B, MAP3K1, RAC1, MTOR, CD24, APC, HDAC6	1050	90	13528	2.86307	0.196095	0.000351427	0.0916616
INTERPRO	IPR000742:EGF-like, type 3	29	2.64599	4.95988e-05	PTGS2, TNC, JAG1, FAT1, TEK, TGFA, FBN2, THBS1, NRG1, EGF, ADAM9, SELP, EFEMP2, EFEMP1, HSPG2, NOTCH2, FBLN1, NOTCH1, THBD, LRP1, EREG, FBLN5, WIF1, VCAN, AREG, LRP2, SELE, PLAU, ADAM15	1074	194	16659	2.31868	0.0811821	0.00338096	0.0836656
SP_PIR_KEYWORDS	diabetes mellitus	12	1.09489	5.02311e-05	HNF1B, HNF1A, WFS1, PPARG, IGF2, PDX1, TCF7L2, IRS1, LEP, CCR5, INS, NEUROD1, INSR	1095	47	19235	4.48499	0.033387	0.000440904	0.0753713
SP_PIR_KEYWORDS	alternative promoter usage	12	1.09489	5.02311e-05	COL18A1, DNMT3A, BDNF, IL16, RASSF1, WNK1, ACACA, LEF1, TP63, SHC1, MECOM, TP73	1095	47	19235	4.48499	0.033387	0.000440904	0.0753713
UP_SEQ_FEATURE	region of interest:Interaction with HIPK2	5	0.456204	5.07714e-05	TP53, TP63, HMGA1, TP73, AXIN1	1094	5	19113	17.4707	0.167346	0.00629518	0.0932573
GOTERM_BP_FAT	GO:0033160~positive regulation of protein import into nucleus, translocation	6	0.547445	5.10977e-05	BMP4, TGFBR1, SMAD4, TGFB3, TGFB1, BMPR1A	1050	7	13528	11.0433	0.204489	0.00036773	0.0960671
GOTERM_BP_FAT	GO:0033627~cell adhesion mediated by integrin	6	0.547445	5.10977e-05	ICAM1, ITGA6, ITGA5, ADAM17, ITGB1, ADAM9	1050	7	13528	11.0433	0.204489	0.00036773	0.0960671
[truncated: 2,085 more rows]
