# Supplementary material for: Integrative analysis reveals disease-associated genes and biomarkers for prostate cancer progression
Source: BMC Med Genomics. 2014 May 8;7(Suppl 1):S3. doi: 10.1186/1755-8794-7-S1-S3 (PMC4110715; doi:10.1186/1755-8794-7-S1-S3)
Supplement: Additional file 3 — Supplementary file 3. A graphic representation of HPC-PPIN by Cytoscape is presented in it. The file is in .cys format which can be opened by Cytoscape software. [file 1755-8794-7-S1-S3-S3.xls]

## Sheet: Sheet1
A2M	ADAMTS1	S863-7|DKFZp779B086|CPAMD5	KIAA1346|METH1|C3-C5	Affinity Capture-Western	physical	Kuno K (1999)	10373500
A2M	APOE	S863-7|DKFZp779B086|CPAMD5	LDLCQ5|LPG|MGC1571|AD2	Affinity Capture-Western	physical	Krimbou L (1998)	9831625
A2M	IL10	S863-7|DKFZp779B086|CPAMD5	MGC126450|IL-10|TGIF|MGC126451|CSIF|IL10A	Reconstituted Complex	physical	Garber TR (2000)	10714547
A2M	IL4	S863-7|DKFZp779B086|CPAMD5	IL-4|BCGF1|MGC79402|BCGF-1|BSF1	Reconstituted Complex	physical	Garber TR (2000)	10714547
A2M	LEP	S863-7|DKFZp779B086|CPAMD5	FLJ94114|OB|OBS	Reconstituted Complex	physical	Birkenmeier G (1998)	9724081
ABCE1	RNASEL	RNS4I|RNASELI|OABP|RNASEL1|RLI|ABC38	MGC104972|DKFZp781D08126|RNS4|MGC133329|PRCA1	Reconstituted Complex	physical	Bisbal C (1995)	7539425
ABLIM1	VIM	LIMATIN|MGC1224|DKFZp781D0148|LIMAB1|ABLIM|FLJ14564|KIAA0059	FLJ36605	Two-hybrid	physical	Rual JF (2005)	16189514
ACACA	BRCA1	ACCA|ACC1|ACAC|ACC	RNF53|IRIS|BRCC1|PSCP|PNCA4|BRCAI|BROVCA1	Affinity Capture-Western	physical	Moreau K (2006)	16326698
ACD	XRCC6	TINT1|PTOP|Pip1|TPP1	CTC75|ML8|CTCBF|KU70|TLAA|G22P1	Two-hybrid	physical	Stelzl U (2005)	16169070
ACPP	ACPP	ACP-3|ACP3|PAP	ACP-3|ACP3|PAP	Co-crystal Structure	physical	LaCount MW (1998)	9804805
ACVR1B	ACVR1	SKR2|ACTRIB|ALK4|ACVRLK4	ACVRLK2|ACTRI|SKR1|TSRI|ACVR1A|FOP|ALK2	Affinity Capture-Western	physical	De Winter JP (1996)	8612709
ACVR1B	ACVR2A	SKR2|ACTRIB|ALK4|ACVRLK4	ACVR2|ACTRII	Affinity Capture-Western	physical	Lebrun JJ (1999)	9892009
ACVR1	BMPR2	ACVRLK2|ACTRI|SKR1|TSRI|ACVR1A|FOP|ALK2	FLJ76945|PPH1|FLJ41585|BMPR-II|BMPR3|BRK-3|BMR2|T-ALK	Two-hybrid	physical	Liu F (1995)	7791754
ACVR1B	SMAD2	SKR2|ACTRIB|ALK4|ACVRLK4	hMAD-2|MADR2|JV18|hSMAD2|MGC22139|MGC34440|JV18-1|MADH2	Affinity Capture-Western	physical	Lebrun JJ (1999)	9892009
ACVR1B	SMAD3	SKR2|ACTRIB|ALK4|ACVRLK4	MGC60396|HSPC193|MADH3|DKFZP586N0721|HsT17436|JV15-2|DKFZp686J10186	Affinity Capture-Western	physical	Lebrun JJ (1999)	9892009
ACVR1B	SMAD7	SKR2|ACTRIB|ALK4|ACVRLK4	MADH8|MADH7|FLJ16482|CRCS3	Affinity Capture-Western	physical	Liu X (2002)	12023024
ACVR1	FKBP4	ACVRLK2|ACTRI|SKR1|TSRI|ACVR1A|FOP|ALK2	FKBP52|FKBP-52|FKPB52|p59|AL022792|FKBP-4|59kDa|AW208983	Affinity Capture-Luminescence	physical	Barrios-Rodiles M (2005)	15761153
ACVR1	IKBKB	ACVRLK2|ACTRI|SKR1|TSRI|ACVR1A|FOP|ALK2	IKK-2|AI132552|IKKbeta|IKK2|IKK-beta|IKK[b]	Affinity Capture-Luminescence	physical	Barrios-Rodiles M (2005)	15761153
ACVR1	NRAS	ACVRLK2|ACTRI|SKR1|TSRI|ACVR1A|FOP|ALK2	AV095280|N-ras	Affinity Capture-Luminescence	physical	Barrios-Rodiles M (2005)	15761153
ACVR1	RAP2A	ACVRLK2|ACTRI|SKR1|TSRI|ACVR1A|FOP|ALK2	5830461H18Rik	Affinity Capture-Luminescence	physical	Barrios-Rodiles M (2005)	15761153
ACVR1	RPS27A	ACVRLK2|ACTRI|SKR1|TSRI|ACVR1A|FOP|ALK2	0610006J14Rik|Ubb|Uba52|Ubc	Affinity Capture-Luminescence	physical	Barrios-Rodiles M (2005)	15761153
ACVR1	SQSTM1	ACVRLK2|ACTRI|SKR1|TSRI|ACVR1A|FOP|ALK2	p62|STAP|Osi|OSF-6|A170	Affinity Capture-Luminescence	physical	Barrios-Rodiles M (2005)	15761153
ACVR1	STAT1	ACVRLK2|ACTRI|SKR1|TSRI|ACVR1A|FOP|ALK2	AA408197|2010005J02Rik	Affinity Capture-Luminescence	physical	Barrios-Rodiles M (2005)	15761153
ACVR1	TGFBR1	ACVRLK2|ACTRI|SKR1|TSRI|ACVR1A|FOP|ALK2	ALK5|TbetaRI|Alk-5|TbetaR-I|AU017191	Affinity Capture-Luminescence	physical	Barrios-Rodiles M (2005)	15761153
ACVR2A	BMP6	ACVR2|ACTRII	VGR1|VGR	Affinity Capture-Western	physical	Ebisawa T (1999)	10504300
ACVR2A	INHA	ACVR2|ACTRII	-	Affinity Capture-Western	physical	Lewis KA (2000)	10746731
ACVR2A	INHBA	ACVR2|ACTRII	FRP|EDF	Affinity Capture-Western	physical	Lewis KA (2000)	10746731
ACVR2B	ACVR1B	MGC116908|ACTRIIB|ActR-IIB	SKR2|ACTRIB|ALK4|ACVRLK4	Co-purification	physical	Attisano L (1996)	8622651
ACVR2B	BMP6	MGC116908|ACTRIIB|ActR-IIB	VGR1|VGR	Affinity Capture-Western	physical	Ebisawa T (1999)	10504300
ACY1	ACY1	ACY1D|ACYLASE	ACY1D|ACYLASE	Two-hybrid	physical	Rual JF (2005)	16189514
ADAM10	GRB2	MADM|CD156c|AD10|HsT18717|kuz	EGFRBP-GRB2|MSTP084|Grb3-3|NCKAP2|ASH|MST084	Affinity Capture-Western	physical	Poghosyan Z (2002)	11741929
ADAM10	MAD2L1	MADM|CD156c|AD10|HsT18717|kuz	MAD2|HSMAD2	Affinity Capture-Western	physical	Poghosyan Z (2002)	11741929
ADAM15	GRB2	MDC15	EGFRBP-GRB2|MSTP084|Grb3-3|NCKAP2|ASH|MST084	Affinity Capture-Western	physical	Poghosyan Z (2002)	11741929
ADAM15	MAD2L1	MDC15	MAD2|HSMAD2	Affinity Capture-Western	physical	Poghosyan Z (2002)	11741929
ADAM17	DLG1	CD156b|MGC71942|cSVP|ADAM18|TACE	DLGH1|DKFZp761P0818|DKFZp781B0426|hdlg|dJ1061C18.1.1|SAP97|SAP-97	Two-hybrid	physical	Peiretti F (2003)	12668732
ADAM17	MAD2L1	CD156b|MGC71942|cSVP|ADAM18|TACE	MAD2|HSMAD2	Reconstituted Complex	physical	Nelson KK (1999)	10527948
ADAM17	MAPK1	CD156b|MGC71942|cSVP|ADAM18|TACE	ERK|ERK2|MAPK2|ERT1|PRKM1|P42MAPK|p41mapk|p40|PRKM2|p38|p41	Reconstituted Complex	physical	Diaz-Rodriguez E (2002)	12058067
ADAM9	PRKCD	MDC9|Mltng|KIAA0021|CORD9|MCMP	nPKC-delta|MGC49908|MAY1|PKCD	Affinity Capture-Western	physical	Izumi Y (1998)	9857183
ADAMTS1	VEGFA	KIAA1346|METH1|C3-C5	MVCD1|VEGF|VPF|MGC70609	Co-purification	physical	Luque A (2003)	12716911
ADRB2	ADRB2	ADRB2R|BETA2AR|B2AR|BAR|ADRBR	ADRB2R|BETA2AR|B2AR|BAR|ADRBR	FRET	physical	McVey M (2001)	11278447
ADRB2	ADRBK1	ADRB2R|BETA2AR|B2AR|BAR|ADRBR	BETA-ARK1|GRK2|FLJ16718|BARK1	Affinity Capture-Western	physical	Fan G (2001)	11309381
ADRB2	GRB2	ADRB2R|BETA2AR|B2AR|BAR|ADRBR	EGFRBP-GRB2|MSTP084|Grb3-3|NCKAP2|ASH|MST084	Affinity Capture-Western	physical	Karoor V (1998)	9830057
ADRB2	SRC	ADRB2R|BETA2AR|B2AR|BAR|ADRBR	p60-Src|c-SRC|SRC1|ASV	Affinity Capture-Western	physical	Cao W (2000)	11013230
ADRB2	UBC	ADRB2R|BETA2AR|B2AR|BAR|ADRBR	HMG20	Affinity Capture-Western	physical	Shenoy SK (2008)	18544533
ADRBK1	FSHR	BETA-ARK1|GRK2|FLJ16718|BARK1	MGC141668|FSHRO|ODG1|LGR1|MGC141667	Biochemical Activity	physical	Lazari MF (1999)	10379886
ADRBK1	HDAC5	GRK-2|Grk2|BARK1	NY-CO-9|HD5|FLJ90614	Affinity Capture-Western	physical	Spiegelberg BD (2005)	16221676
ADRBK1	PRKCB	BETA-ARK1|GRK2|FLJ16718|BARK1	MGC41878|PKCB|PRKCB1|PKC-beta|PRKCB2	Reconstituted Complex	physical	Yang XL (2003)	12679936
ADRBK1	SNCA	GRK2	PARK1|MGC110988|PD1|PARK4|NACP	Biochemical Activity	physical	Pronin AN (2000)	10852916
ADRBK1	SNCG	GRK2	SR|BCSG1	Biochemical Activity	physical	Pronin AN (2000)	10852916
ADRBK1	SRC	BETA-ARK1|GRK2|FLJ16718|BARK1	p60-Src|c-SRC|SRC1|ASV	Affinity Capture-Western	physical	Wan KF (2003)	12624098
AES	AES	GRG|ESP1|GRG5|TLE5|AES-2|AES-1	GRG|ESP1|GRG5|TLE5|AES-2|AES-1	Two-hybrid	physical	Brantjes H (2001)	11266540
AES	AR	GRG|ESP1|GRG5|TLE5|AES-2|AES-1	SBMA|NR3C4|SMAX1|KD|AIS|HUMARA|HYSP1|TFM|DHTR	Two-hybrid	physical	Yu X (2001)	11416139
AES	HMGB1	GRG|ESP1|GRG5|TLE5|AES-2|AES-1	HMG3|DKFZp686A04236|HMG1|SBP-1	Reconstituted Complex	physical	Dintilhac A (2002)	11748221
AES	HNF1A	GRG|ESP1|GRG5|TLE5|AES-2|AES-1	MODY3|HNF1|IDDM20|TCF1|LFB1	Two-hybrid	physical	Brantjes H (2001)	11266540
AES	RELA	GRG|ESP1|GRG5|TLE5|AES-2|AES-1	NFKB3|MGC131774|p65	Reconstituted Complex	physical	Tetsuka T (2000)	10660609
AES	TLE1	GRG|ESP1|GRG5|TLE5|AES-2|AES-1	GRG1|ESG1|ESG	Affinity Capture-MS	physical	Ewing RM (2007)	17353931
AES	TLE3	GRG|ESP1|GRG5|TLE5|AES-2|AES-1	KIAA1547|HsT18976|ESG|GRG3|FLJ39460|ESG3	Affinity Capture-MS	physical	Ewing RM (2007)	17353931
AFAP1	AFAP1	AFAP-110|FLJ56849|AFAP	AFAP-110|FLJ56849|AFAP	Reconstituted Complex	physical	Qian Y (1998)	9619827
AFAP1	PRKCA	AFAP-110|FLJ56849|AFAP	AAG6|PRKACA|MGC129900|PKCA|MGC129901|PKC-alpha	Reconstituted Complex	physical	Qian Y (2002)	12134071
AFAP1	PRKCB	AFAP-110|FLJ56849|AFAP	MGC41878|PKCB|PRKCB1|PKC-beta|PRKCB2	Reconstituted Complex	physical	Qian Y (2002)	12134071
AFAP1	PRKCD	AFAP-110|FLJ56849|AFAP	nPKC-delta|MGC49908|MAY1|PKCD	Reconstituted Complex	physical	Qian Y (2002)	12134071
AFAP1	PRKCE	AFAP-110|FLJ56849|AFAP	MGC125656|nPKC-epsilon|PKCE|MGC125657	Reconstituted Complex	physical	Qian Y (2002)	12134071
AHR	ESR1	bHLHe76	ER|Era|NR3A1|DKFZp686N23123|ESRA|ESR	Affinity Capture-Western	physical	Wormke M (2003)	12612060
AHR	HSP90AA1	bHLHe76	LAP2|HSPCAL4|HSP90A|HSPCAL1|HSPN|HSP90N|HSPCA|Hsp90|HSP89A|Hsp89|HSPC1|FLJ31884|HSP86	Affinity Capture-Western	physical	Ma Q (1997)	9083006
AHR	NCOA2	bHLHe76	NCoA-2|KAT13C|SRC2|bHLHe75|MGC138808|GRIP1|TIF2	Affinity Capture-Western	physical	Beischlag TV (2002)	12024042
AHR	NEDD8	bHLHe76	MGC125896|FLJ43224|Nedd-8|MGC125897|MGC104393	Reconstituted Complex	physical	Antenos M (2002)	12215427
AHR	RB1	bHLHe76	pp110|OSRC|pRb|RB|p105-Rb	Two-hybrid	physical	Ge NL (1998)	9712901
AHR	RELA	bHLHe76	NFKB3|MGC131774|p65	Affinity Capture-Western	physical	Ruby CE (2002)	12181450
AHR	SMARCA4	bHLHe76	SNF2|hSNF2b|SNF2-BETA|FLJ39786|SWI2|BAF190|SNF2LB|RTPS2|BRG1|SNF2L4	Reconstituted Complex	physical	Wang S (2002)	11805098
AHR	SRC	bHLHe76	p60-Src|c-SRC|SRC1|ASV	Affinity Capture-Western	physical	Beischlag TV (2002)	12024042
AIFM1	HSPA1A	MGC111425|PDCD8|COXPD6|AIF	HSPA1B|FLJ54408|FLJ75127|FLJ54370|FLJ54392|HSPA1|HSP70-1A|HSP70-1|HSP72|FLJ54303|HSP70I	Affinity Capture-Western	physical	Ruchalski K (2003)	12930708
AIFM1	XIAP	MGC111425|PDCD8|COXPD6|AIF	MIHA|XLP2|BIRC4|API3|ILP1	Affinity Capture-Western	physical	Wilkinson JC (2008)	17967870
AKR1C2	AKR1C2	BABP|DDH2|HBAB|AKR1C-pseudo|DD|FLJ53800|DD2|HAKRD|MCDR2	BABP|DDH2|HBAB|AKR1C-pseudo|DD|FLJ53800|DD2|HAKRD|MCDR2	Co-crystal Structure	physical	Nahoum V (2001)	11514561
AKT1	AKT2	MGC99656|PRKBA|PKB|AKT|PKB-ALPHA|RAC|RAC-ALPHA	2410016A19Rik|PKB|MGC14031|AW554154|PKBbeta	Phenotypic Enhancement	genetic	Sugatani T (2005)	15545269
AKT1	AR	MGC99656|PRKBA|PKB|AKT|PKB-ALPHA|RAC|RAC-ALPHA	SBMA|NR3C4|SMAX1|KD|AIS|HUMARA|HYSP1|TFM|DHTR	Reconstituted Complex	physical	Lin HK (2001)	11404460
AKT1	BAD	MGC99656|PRKBA|PKB|AKT|PKB-ALPHA|RAC|RAC-ALPHA	BBC2|BCL2L8	Reconstituted Complex	physical	Wang X (2001)	11500364
AKT1	BRAF	MGC99656|PRKBA|PKB|AKT|PKB-ALPHA|RAC|RAC-ALPHA	MGC126806|BRAF1|RAFB1|B-RAF1|FLJ95109|MGC138284	Affinity Capture-Western	physical	Guan KL (2000)	10869359
AKT1	BRCA1	MGC99656|PRKBA|PKB|AKT|PKB-ALPHA|RAC|RAC-ALPHA	RNF53|IRIS|BRCC1|PSCP|PNCA4|BRCAI|BROVCA1	Affinity Capture-Western	physical	Xiang T (2008)	19074868
AKT1	CDKN1B	MGC99656|PRKBA|PKB|AKT|PKB-ALPHA|RAC|RAC-ALPHA	KIP1|MEN1B|P27KIP1|CDKN4|MEN4	Biochemical Activity	physical	Fujita N (2002)	12042314
AKT1	CHUK	MGC99656|PRKBA|PKB|AKT|PKB-ALPHA|RAC|RAC-ALPHA	IKK-alpha|TCF16|IKKA|IKBKA|IKK1|NFKBIKA	Affinity Capture-Western	physical	Ozes ON (1999)	10485710
AKT1	EP300	MGC99656|PRKBA|PKB|AKT|PKB-ALPHA|RAC|RAC-ALPHA	p300|KAT3B	Affinity Capture-Western	physical	Lin WN (2008)	18182168
AKT1	EZH2	MGC99656|PRKBA|PKB|AKT|PKB-ALPHA|RAC|RAC-ALPHA	KMT6|EZH1|MGC9169|KMT6A|ENX1|ENX-1	Affinity Capture-Western	physical	Cha TL (2005)	16224021
AKT1	FOXO1	MGC99656|PRKBA|PKB|AKT|PKB-ALPHA|RAC|RAC-ALPHA	FKHR|FOXO1A|FKH1	Biochemical Activity	physical	Matsuzaki H (2005)	16076959
AKT1	GSK3B	MGC99656|PRKBA|PKB|AKT|PKB-ALPHA|RAC|RAC-ALPHA	-	Reconstituted Complex	physical	Thimmaiah KN (2005)	16009706
AKT1	HSP90AA1	MGC99656|PRKBA|PKB|AKT|PKB-ALPHA|RAC|RAC-ALPHA	LAP2|HSPCAL4|HSP90A|HSPCAL1|HSPN|HSP90N|HSPCA|Hsp90|HSP89A|Hsp89|HSPC1|FLJ31884|HSP86	Affinity Capture-Western	physical	Kawauchi K (2005)	15843522
AKT1	HSP90AB1	MGC99656|PRKBA|PKB|AKT|PKB-ALPHA|RAC|RAC-ALPHA	HSPCB|HSPC2|FLJ26984|HSP90B|D6S182|HSP90-BETA	Affinity Capture-Western	physical	Sato S (2000)	10995457
AKT1	HSPA4	MGC99656|PRKBA|PKB|AKT|PKB-ALPHA|RAC|RAC-ALPHA	hsp70RY|RY|MGC131852|hsp70|HS24/P52|APG-2	Affinity Capture-Western	physical	Doong H (2003)	12750378
AKT1	HSPB1	MGC99656|PRKBA|PKB|AKT|PKB-ALPHA|RAC|RAC-ALPHA	HSP27|CMT2F|SRP27|Hsp25|HMN2B|DKFZp586P1322|HS.76067|HSP28	Affinity Capture-Western	physical	Rane MJ (2001)	11042204
AKT1	IKBKB	MGC99656|PRKBA|PKB|AKT|PKB-ALPHA|RAC|RAC-ALPHA	FLJ40509|FLJ33771|IKK2|NFKBIKB|MGC131801|IKK-beta|FLJ36218|FLJ38368|IKKB	Affinity Capture-Western	physical	Vandermoere F (2005)	15856005
AKT1	ILK	MGC99656|PRKBA|PKB|AKT|PKB-ALPHA|RAC|RAC-ALPHA	ILK-2|P59|DKFZp686F1765	Affinity Capture-Western	physical	Persad S (2001)	11313365
AKT1	IRAK1	MGC99656|PRKBA|PKB|AKT|PKB-ALPHA|RAC|RAC-ALPHA	IRAK|pelle	Affinity Capture-Western	physical	Chen BC (2002)	11976320
AKT1	MAP2K4	MGC99656|PRKBA|PKB|AKT|PKB-ALPHA|RAC|RAC-ALPHA	JNKK1|SERK1|PRKMK4|SEK1|MKK4|MAPKK4|MEK4|JNKK	Affinity Capture-Western	physical	Park HS (2002)	11707464
AKT1	MAPK14	MGC99656|PRKBA|PKB|AKT|PKB-ALPHA|RAC|RAC-ALPHA	PRKM14|CSBP1|CSBP2|EXIP|CSPB1|Mxi2|SAPK2A|RK|p38ALPHA|p38|PRKM15	Affinity Capture-Western	physical	Rane MJ (2001)	11042204
AKT1	MAPKAPK2	MGC99656|PRKBA|PKB|AKT|PKB-ALPHA|RAC|RAC-ALPHA	MK2	Affinity Capture-Western	physical	Rane MJ (2001)	11042204
AKT1	MDM2	MGC99656|PRKBA|PKB|AKT|PKB-ALPHA|RAC|RAC-ALPHA	MGC5370|MGC71221|hdm2|HDMX	Biochemical Activity	physical	Ogawara Y (2002)	11923280
AKT1	MTOR	MGC99656|PRKBA|PKB|AKT|PKB-ALPHA|RAC|RAC-ALPHA	RAFT1|FLJ44809|FRAP1|RAPT1|FRAP2|FRAP	Reconstituted Complex	physical	Sekulic A (2000)	10910062
AKT1	NCOR2	MGC99656|PRKBA|PKB|AKT|PKB-ALPHA|RAC|RAC-ALPHA	SMAP270|SMRT|TNRC14|N-CoR2|TRAC|FLJ25011|CTG26|SMRTE|TRAC1|TRAC-1|SMRTE-tau	Biochemical Activity	physical	Lefebvre B (2006)	16613989
AKT1	NOTCH1	MGC99656|PRKBA|PKB|AKT|PKB-ALPHA|RAC|RAC-ALPHA	hN1|TAN1	Biochemical Activity	physical	Song J (2008)	18440314
AKT1	NPM1	MGC99656|PRKBA|PKB|AKT|PKB-ALPHA|RAC|RAC-ALPHA	MGC104254|NPM|B23	Reconstituted Complex	physical	Lee SB (2008)	18931307
AKT1	NR4A1	MGC99656|PRKBA|PKB|AKT|PKB-ALPHA|RAC|RAC-ALPHA	TR3|NAK-1|NGFIB|N10|GFRP1|HMR|NUR77|NP10|MGC9485	Affinity Capture-Western	physical	Pekarsky Y (2001)	11274386
AKT1	PDPK1	MGC99656|PRKBA|PKB|AKT|PKB-ALPHA|RAC|RAC-ALPHA	MGC35290|PRO0461|PDK1|MGC20087	Affinity Capture-Western	physical	Persad S (2001)	11313365
AKT1	PIAS1	MGC99656|PRKBA|PKB|AKT|PKB-ALPHA|RAC|RAC-ALPHA	MGC141879|MGC141878|DDXBP1|GU/RH-II|ZMIZ3|GBP	Two-hybrid	physical	Depaux A (2007)	17533377
AKT1	PPA1	MGC99656|PRKBA|PKB|AKT|PKB-ALPHA|RAC|RAC-ALPHA	PP|SID6-8061|MGC111556|IOPPP|PP1	Affinity Capture-Western	physical	Chen CS (2005)	16186112
AKT1	RAF1	MGC99656|PRKBA|PKB|AKT|PKB-ALPHA|RAC|RAC-ALPHA	CRAF|NS5|Raf-1|c-Raf	Biochemical Activity	physical	Zimmermann S (1999)	10576742
AKT1	SMARCC1	MGC99656|PRKBA|PKB|AKT|PKB-ALPHA|RAC|RAC-ALPHA	BAF155|CRACC1|Rsc8|SWI3|SRG3	Affinity Capture-Western	physical	Foster KS (2006)	16568092
AKT1	TERT	MGC99656|PRKBA|PKB|AKT|PKB-ALPHA|RAC|RAC-ALPHA	TCS1|TP2|TRT|EST2|hEST2	Affinity Capture-Western	physical	Kawauchi K (2005)	15843522
AKT1	UBC	MGC99656|PRKBA|PKB|AKT|PKB-ALPHA|RAC|RAC-ALPHA	HMG20	Affinity Capture-Western	physical	Dickey CA (2008)	18292230
AKT1	XIAP	MGC99656|PRKBA|PKB|AKT|PKB-ALPHA|RAC|RAC-ALPHA	MIHA|XLP2|BIRC4|API3|ILP1	Biochemical Activity	physical	Dan HC (2004)	14645242
AKT2	CHUK	PKBB|PRKBB|RAC-BETA|PKBBETA	IKK-alpha|TCF16|IKKA|IKBKA|IKK1|NFKBIKA	Affinity Capture-Western	physical	Yuan ZQ (2002)	12048203
AKT2	XIAP	PKBB|PRKBB|RAC-BETA|PKBBETA	MIHA|XLP2|BIRC4|API3|ILP1	Biochemical Activity	physical	Dan HC (2004)	14645242
AKT3	PRKCZ	STK-2|PKBG|PRKBG|PKB-GAMMA|RAC-PK-gamma|RAC-gamma|DKFZP434N0250	PKC-ZETA|PKC2	Two-hybrid	physical	Hodgkinson CP (2002)	12162751
ALOX12	ITGB4	12-LOX|12S-LOX|LOG12	CD104	Two-hybrid	physical	Tang K (2000)	10727209
ALOX12	LMNA	12-LOX|12S-LOX|LOG12	CDDC|CDCD1|CMD1A|LMNL1|EMD2|LFP|HGPS|CMT2B1|LMN1|LMNC|IDC|LGMD1B|FPL|PRO1|LDP1|FPLD	Two-hybrid	physical	Tang K (2000)	10727209
AMD1	AMD1	AMD|DKFZp313L1234|SAMDC|FLJ26964|ADOMETDC	AMD|DKFZp313L1234|SAMDC|FLJ26964|ADOMETDC	Co-crystal Structure	physical	Ekstrom JL (1999)	10378277
AMFR	CYP3A4	GP78|RNF45	P450C3|CP33|CYP3A3|NF-25|P450PCN1|CP34|CYP3A|HLP|MGC126680	Biochemical Activity	physical	Pabarcus MK (2009)	19103148
AMFR	HSPD1	GP78|RNF45	HSP60|HSP65|GROEL|SPG13|HLD4|HuCHA60|CPN60	Affinity Capture-MS	physical	Cao J (2007)	17681147
AMFR	UBC	GP78|RNF45	HMG20	Reconstituted Complex	physical	Chen B (2006)	16407162
AMFR	VCP	GP78|RNF45	MGC131997|MGC148092|IBMPFD|TERA|p97|MGC8560	Reconstituted Complex	physical	Zhong X (2004)	15331598
ANAPC10	SMAD2	DOC1|DKFZP564L0562|APC10	hMAD-2|MADR2|JV18|hSMAD2|MGC22139|MGC34440|JV18-1|MADH2	Reconstituted Complex	physical	Nourry C (2004)	15144564
ANAPC10	SMAD3	DOC1|DKFZP564L0562|APC10	MGC60396|HSPC193|MADH3|DKFZP586N0721|HsT17436|JV15-2|DKFZp686J10186	Reconstituted Complex	physical	Nourry C (2004)	15144564
ANXA11	S100A6	CAP50|ANX11	CACY|CABP|2A9|5B10|PRA	Reconstituted Complex	physical	Sudo T (1999)	10037139
ANXA1	S100A11	LPC1|ANX1	MLN70|S100C	Reconstituted Complex	physical	Mailliard WS (1996)	8557678
ANXA2	CTSB	LPC2D|ANX2L4|PAP-IV|P36|ANX2|LIP2|LPC2|CAL1H	APPS|CPSB	Reconstituted Complex	physical	Mai J (2000)	10777578
ANXA2	S100A10	LPC2D|ANX2L4|PAP-IV|P36|ANX2|LIP2|LPC2|CAL1H	P11|ANX2LG|CLP11|CAL1L|Ca[1]|42C|GP11|p10|ANX2L|MGC111133	Affinity Capture-Western	physical	He KL (2008)	18434302
ANXA2	STAT6	LPC2D|ANX2L4|PAP-IV|P36|ANX2|LIP2|LPC2|CAL1H	STAT6B|D12S1644|STAT6C|IL-4-STAT	Two-hybrid	physical	Das S (2010)	20121258
ANXA3	TP53	ANX3	p53|FLJ92943|TRP53|LFS1	Two-hybrid	physical	Stelzl U (2005)	16169070
ANXA4	NFKB1	MGC75105|PIG28|ANX4|ZAP36|DKFZp686H02120	EBP-1|NF-kappa-B|DKFZp686C01211|p105|MGC54151|NF-kappaB|p50|NFKB-p50|NFKB-p105|KBF1	Affinity Capture-Western	physical	Jeon YJ (2010)	20237821
APC2	ANAPC10	APCL	DOC1|DKFZP564L0562|APC10	Affinity Capture-Western	physical	Vodermaier HC (2003)	12956947
APC2	CDH1	APCL	Arc-1|CDHE|LCAM|ECAD|CD324|UVO	Affinity Capture-Western	physical	Vodermaier HC (2003)	12956947
APC2	CTNNB1	CG6193|dAPC2|E-APC dAPC2|APC2|dAPC2/E-APC|Dmel\CG6193|E-APC|D-APC2|APC	CTNNB|DKFZp686D02253|FLJ37923|FLJ25606	Affinity Capture-Western	physical	McCartney BM (1999)	10491393
APC	ANXA7	GS|BTPS2|DP2.5|DP3|DP2	ANX7|SYNEXIN|SNX	Two-hybrid	physical	Bandyopadhyay S (2010)	20936779
APC	APC	GS|BTPS2|DP2.5|DP3|DP2	GS|BTPS2|DP2.5|DP3|DP2	Affinity Capture-Western	physical	Su LK (1993)	8389242
APC	AXIN1	GS|BTPS2|DP2.5|DP3|DP2	MGC52315|AXIN	Reconstituted Complex	physical	Nakamura T (1998)	9734785
APC	CREBBP	GS|BTPS2|DP2.5|DP3|DP2	CBP|RSTS|KAT3A	Two-hybrid	physical	Bandyopadhyay S (2010)	20936779
APC	CSNK2A1	GS|BTPS2|DP2.5|DP3|DP2	CK2A1|CKII	Affinity Capture-Western	physical	Homma MK (2002)	11972058
APC	CTNNA1	GS|BTPS2|DP2.5|DP3|DP2	FLJ52416|CAP102|FLJ36832	Affinity Capture-Western	physical	Su LK (1993)	8259519
APC	CTNNB1	GS|BTPS2|DP2.5|DP3|DP2	CTNNB|DKFZp686D02253|FLJ37923|FLJ25606	Affinity Capture-Western	physical	Su LK (1993)	8259519
APC	DST	GS|BTPS2|DP2.5|DP3|DP2	KIAA1470|DT|D6S1101|FLJ46791|BPAG1|BP240|KIAA0465|CATX-15|BPA|DMH|MACF2|DKFZp564B2416|CATX15	Two-hybrid	physical	Bandyopadhyay S (2010)	20936779
APC	EPAS1	GS|BTPS2|DP2.5|DP3|DP2	HIF2A|HLF|MOP2|ECYT4|bHLHe73|PASD2	Two-hybrid	physical	Bandyopadhyay S (2010)	20936779
APC	FLNA	GS|BTPS2|DP2.5|DP3|DP2	OPD1|FMD|MNS|OPD|ABP-280|OPD2|DKFZp434P031|FLN1|FLN|ABPX|NHBP	Two-hybrid	physical	Bandyopadhyay S (2010)	20936779
APC	HSPA5	GS|BTPS2|DP2.5|DP3|DP2	FLJ26106|GRP78|MIF2|BIP	Two-hybrid	physical	Bandyopadhyay S (2010)	20936779
APC	JUP	GS|BTPS2|DP2.5|DP3|DP2	CTNNG|PKGB|DPIII|DP3|PDGB|ARVD12	Affinity Capture-Western	physical	Daniel JM (1995)	7651399
APC	KRT14	GS|BTPS2|DP2.5|DP3|DP2	NFJ|EBS4|EBS3|K14|CK14	Two-hybrid	physical	Bandyopadhyay S (2010)	20936779
APC	KRT15	GS|BTPS2|DP2.5|DP3|DP2	CK15|K1CO|K15	Two-hybrid	physical	Bandyopadhyay S (2010)	20936779
APC	KRT17	GS|BTPS2|DP2.5|DP3|DP2	PC2|PC|PCHC1|K17	Two-hybrid	physical	Bandyopadhyay S (2010)	20936779
APC	KRT19	GS|BTPS2|DP2.5|DP3|DP2	MGC15366|K1CS|K19|CK19	Two-hybrid	physical	Bandyopadhyay S (2010)	20936779
APC	LAMA3	GS|BTPS2|DP2.5|DP3|DP2	LOCS|lama3a|E170|LAMNA|BM600	Two-hybrid	physical	Bandyopadhyay S (2010)	20936779
APC	MUC1	GS|BTPS2|DP2.5|DP3|DP2	KL-6|PEM|PEMT|H23AG|CD227|PUM|MAM6|EMA	Affinity Capture-Western	physical	Hattrup CL (2004)	15020226
APC	MYH11	GS|BTPS2|DP2.5|DP3|DP2	MGC32963|AAT4|FLJ35232|DKFZp686D10126|DKFZp686D19237|FAA4|SMHC|MGC126726|SMMHC	Two-hybrid	physical	Bandyopadhyay S (2010)	20936779
APC	MYO6	GS|BTPS2|DP2.5|DP3|DP2	KIAA0389|DFNA22|DFNB37	Two-hybrid	physical	Bandyopadhyay S (2010)	20936779
APC	RPS27	GS|BTPS2|DP2.5|DP3|DP2	MPS-1|MPS1	Two-hybrid	physical	Bandyopadhyay S (2010)	20936779
APC	SIAH1	GS|BTPS2|DP2.5|DP3|DP2	SIAH1A|FLJ08065	Reconstituted Complex	physical	Liu J (2001)	11389840
APC	TFAP2A	GS|BTPS2|DP2.5|DP3|DP2	BOFS|AP2TF|AP-2|AP-2alpha|TFAP2|FLJ51761	Affinity Capture-Western	physical	Li Q (2004)	15331612
APC	UBC	GS|BTPS2|DP2.5|DP3|DP2	HMG20	Affinity Capture-Western	physical	Choi J (2004)	15355978
APEH	APEH	D3F15S2|MGC2178|OPH|ACPH|D3S48E|DNF15S2|APH	D3F15S2|MGC2178|OPH|ACPH|D3S48E|DNF15S2|APH	Two-hybrid	physical	Rual JF (2005)	16189514
APOD	APOD	-	-	Co-purification	physical	Yang CY (1994)	7918467
APOE	LRP2	LDLCQ5|LPG|MGC1571|AD2	DBS|gp330	Reconstituted Complex	physical	Kounnas MZ (1995)	7768901
APOE	UBC	LDLCQ5|LPG|MGC1571|AD2	HMG20	Affinity Capture-Western	physical	Wenner C (2001)	11401504
AQP1	EFEMP2	MGC26324|CHIP28|CO|AQP-CHIP	UPH1|FBLN4|MBP1	Two-hybrid	physical	Rual JF (2005)	16189514
AQP3	CAV1	GIL	MSTP085|VIP21|CGL3|BSCL3	Affinity Capture-Western	physical	Zheng X (2003)	14675200
ARAF	ASS1	RAFA1|PKS2|A-RAF|ARAF1	CTLN1|ASS	Two-hybrid	physical	Yuryev A (2003)	12620389
ARAF	EFEMP1	RAFA1|PKS2|A-RAF|ARAF1	DRAD|DHRD|MTLV|FLJ35535|MLVT|S1-5|MGC111353|FBLN3|FBNL	Two-hybrid	physical	Yuryev A (2003)	12620389
ARAF	PIK3R1	RAFA1|PKS2|A-RAF|ARAF1	p85-ALPHA|p85|GRB1	Reconstituted Complex	physical	Fang Y (2002)	11812000
AR	AR	SBMA|NR3C4|SMAX1|KD|AIS|HUMARA|HYSP1|TFM|DHTR	SBMA|NR3C4|SMAX1|KD|AIS|HUMARA|HYSP1|TFM|DHTR	Protein-peptide	physical	He B (2004)	15525515
AR	BAG1	SBMA|NR3C4|SMAX1|KD|AIS|HUMARA|HYSP1|TFM|DHTR	RAP46|HAP	Affinity Capture-Western	physical	Froesch BA (1998)	9565586
AR	CREBBP	SBMA|NR3C4|SMAX1|KD|AIS|HUMARA|HYSP1|TFM|DHTR	CBP|RSTS|KAT3A	Reconstituted Complex	physical	Fronsdal K (1998)	9822653
AR	CTNNB1	SBMA|NR3C4|SMAX1|KD|AIS|HUMARA|HYSP1|TFM|DHTR	CTNNB|DKFZp686D02253|FLJ37923|FLJ25606	Two-hybrid	physical	Masiello D (2004)	15256534
AR	EGFR	SBMA|NR3C4|SMAX1|KD|AIS|HUMARA|HYSP1|TFM|DHTR	ERBB1|HER1|ERBB|PIG61|mENA	Co-localization	physical	Bonaccorsi L (2004)	15305378
AR	EP300	SBMA|NR3C4|SMAX1|KD|AIS|HUMARA|HYSP1|TFM|DHTR	p300|KAT3B	Affinity Capture-Western	physical	Dai Y (2008)	18487222
AR	ETV5	SBMA|NR3C4|SMAX1|KD|AIS|HUMARA|HYSP1|TFM|DHTR	ERM	Reconstituted Complex	physical	Schneikert J (1996)	8798622
AR	FHL2	SBMA|NR3C4|SMAX1|KD|AIS|HUMARA|HYSP1|TFM|DHTR	DRAL|AAG11|SLIM-3|FHL-2|SLIM3	Two-hybrid	physical	Mueller JM (2000)	10654935
AR	FLNA	SBMA|NR3C4|SMAX1|KD|AIS|HUMARA|HYSP1|TFM|DHTR	OPD1|FMD|MNS|OPD|ABP-280|OPD2|DKFZp434P031|FLN1|FLN|ABPX|NHBP	Two-hybrid	physical	Loy CJ (2003)	12682292
AR	FOXO1	SBMA|NR3C4|SMAX1|KD|AIS|HUMARA|HYSP1|TFM|DHTR	FKHR|FOXO1A|FKH1	Affinity Capture-Western	physical	Li P (2003)	12482965
AR	GSN	SBMA|NR3C4|SMAX1|KD|AIS|HUMARA|HYSP1|TFM|DHTR	DKFZp313L0718	Two-hybrid	physical	Nishimura K (2003)	12941811
AR	HDAC1	SBMA|NR3C4|SMAX1|KD|AIS|HUMARA|HYSP1|TFM|DHTR	HD1|GON-10|RPD3|RPD3L1|DKFZp686H12203	Two-hybrid	physical	Gaughan L (2002)	11994312
AR	HDAC3	SBMA|NR3C4|SMAX1|KD|AIS|HUMARA|HYSP1|TFM|DHTR	RPD3-2|RPD3|HD3	Reconstituted Complex	physical	Franco PJ (2003)	12943985
AR	HDAC4	SBMA|NR3C4|SMAX1|KD|AIS|HUMARA|HYSP1|TFM|DHTR	HD4|HDAC-A|HA6116|HDACA|KIAA0288	Reconstituted Complex	physical	Franco PJ (2003)	12943985
AR	HMGB1	SBMA|NR3C4|SMAX1|KD|AIS|HUMARA|HYSP1|TFM|DHTR	HMG3|DKFZp686A04236|HMG1|SBP-1	Reconstituted Complex	physical	Boonyaratanakornkit V (1998)	9671457
AR	HSP90AA1	SBMA|NR3C4|SMAX1|KD|AIS|HUMARA|HYSP1|TFM|DHTR	LAP2|HSPCAL4|HSP90A|HSPCAL1|HSPN|HSP90N|HSPCA|Hsp90|HSP89A|Hsp89|HSPC1|FLJ31884|HSP86	Reconstituted Complex	physical	Nemoto T (1992)	1525041
AR	IL6ST	SBMA|NR3C4|SMAX1|KD|AIS|HUMARA|HYSP1|TFM|DHTR	IL-6RB|CDw130|CD130|GP130|DKFZp564F053	Affinity Capture-Western	physical	Xie S (2004)	15129430
AR	JUN	SBMA|NR3C4|SMAX1|KD|AIS|HUMARA|HYSP1|TFM|DHTR	AP1|AP-1|c-Jun	Affinity Capture-Western	physical	Sato N (1997)	9211894
AR	MAGEA11	SBMA|NR3C4|SMAX1|KD|AIS|HUMARA|HYSP1|TFM|DHTR	MGC10511|MAGE11|CT1.11|MAGEA-11|MAGE-11	Co-localization	physical	Bai S (2005)	15684378
AR	MDM2	SBMA|NR3C4|SMAX1|KD|AIS|HUMARA|HYSP1|TFM|DHTR	MGC5370|MGC71221|hdm2|HDMX	Affinity Capture-Western	physical	Zoubeidi A (2007)	17974989
AR	MED1	SBMA|NR3C4|SMAX1|KD|AIS|HUMARA|HYSP1|TFM|DHTR	PPARGBP|RB18A|DRIP205|TRIP2|DRIP230|PBP|CRSP1|TRAP220|PPARBP|CRSP200|MGC71488	Reconstituted Complex	physical	Wang Q (2002)	12218053
AR	NCOA1	SBMA|NR3C4|SMAX1|KD|AIS|HUMARA|HYSP1|TFM|DHTR	bHLHe74|MGC129720|SRC1|RIP160|KAT13A|bHLHe42|F-SRC-1|MGC129719	Two-hybrid	physical	Masiello D (2004)	15256534
AR	NCOA2	SBMA|NR3C4|SMAX1|KD|AIS|HUMARA|HYSP1|TFM|DHTR	NCoA-2|KAT13C|SRC2|bHLHe75|MGC138808|GRIP1|TIF2	Two-hybrid	physical	Song LN (2004)	14593076
AR	NCOA3	SBMA|NR3C4|SMAX1|KD|AIS|HUMARA|HYSP1|TFM|DHTR	TRAM-1|SRC3|CAGH16|AIB-1|TNRC14|MGC141848|CTG26|AIB1|ACTR|KAT13B|pCIP|TNRC16|bHLHe42|SRC-3|RAC3	Two-hybrid	physical	Tan JA (2000)	10965917
AR	NCOA4	SBMA|NR3C4|SMAX1|KD|AIS|HUMARA|HYSP1|TFM|DHTR	ELE1|PTC3|RFG|ARA70|DKFZp762E1112	Two-hybrid	physical	Alen P (1999)	9892017
AR	NCOR2	SBMA|NR3C4|SMAX1|KD|AIS|HUMARA|HYSP1|TFM|DHTR	SMAP270|SMRT|TNRC14|N-CoR2|TRAC|FLJ25011|CTG26|SMRTE|TRAC1|TRAC-1|SMRTE-tau	Two-hybrid	physical	Liao G (2003)	12441355
ARNTL	AHR	BMAL1c|TIC|BMAL1|JAP3|PASD3|MOP3|bHLHe5|MGC47515	bHLHe76	Two-hybrid	physical	Hogenesch JB (1997)	9079689
ARNTL	CRY1	BMAL1c|TIC|BMAL1|JAP3|PASD3|MOP3|bHLHe5|MGC47515	PHLL1	Two-hybrid	physical	Griffin EA (1999)	10531061
ARNTL	EPAS1	BMAL1c|TIC|BMAL1|JAP3|PASD3|MOP3|bHLHe5|MGC47515	HIF2A|HLF|MOP2|ECYT4|bHLHe73|PASD2	Two-hybrid	physical	Hogenesch JB (1998)	9576906
ARNTL	HIF1A	BMAL1c|TIC|BMAL1|JAP3|PASD3|MOP3|bHLHe5|MGC47515	HIF-1alpha|PASD8|MOP1|HIF1|bHLHe78|HIF1-ALPHA	Two-hybrid	physical	Hogenesch JB (1998)	9576906
ARNTL	NPAS2	BMAL1c|TIC|BMAL1|JAP3|PASD3|MOP3|bHLHe5|MGC47515	MOP4|PASD4|MGC71151|FLJ23138|bHLHe9	Two-hybrid	physical	McNamara P (2001)	11439184
ARNTL	UBC	BMAL1c|TIC|BMAL1|JAP3|PASD3|MOP3|bHLHe5|MGC47515	HMG20	Affinity Capture-Western	physical	Lee J (2008)	18644859
AR	PELP1	SBMA|NR3C4|SMAX1|KD|AIS|HUMARA|HYSP1|TFM|DHTR	P160|HMX3|MNAR	Affinity Capture-Western	physical	Unni E (2004)	15466214
AR	PIAS1	SBMA|NR3C4|SMAX1|KD|AIS|HUMARA|HYSP1|TFM|DHTR	MGC141879|MGC141878|DDXBP1|GU/RH-II|ZMIZ3|GBP	Two-hybrid	physical	Kotaja N (2000)	11117529
AR	PIAS3	SBMA|NR3C4|SMAX1|KD|AIS|HUMARA|HYSP1|TFM|DHTR	ZMIZ5|FLJ14651	Two-hybrid	physical	Kotaja N (2000)	11117529
AR	PMEPA1	SBMA|NR3C4|SMAX1|KD|AIS|HUMARA|HYSP1|TFM|DHTR	STAG1|TMEPAI	Affinity Capture-Western	physical	Li H (2008)	18703514
AR	RAD9A	SBMA|NR3C4|SMAX1|KD|AIS|HUMARA|HYSP1|TFM|DHTR	RAD9	Affinity Capture-Western	physical	Wang L (2004)	14966297
AR	RAF1	SBMA|NR3C4|SMAX1|KD|AIS|HUMARA|HYSP1|TFM|DHTR	CRAF|NS5|Raf-1|c-Raf	Co-purification	physical	Kupfer SR (1993)	8349631
AR	RCHY1	SBMA|NR3C4|SMAX1|KD|AIS|HUMARA|HYSP1|TFM|DHTR	CHIMP|RNF199|DKFZp586C1620|ZNF363|ARNIP|PRO1996|hARNIP|PIRH2	Two-hybrid	physical	Beitel LK (2002)	12200228
AR	RNF14	SBMA|NR3C4|SMAX1|KD|AIS|HUMARA|HYSP1|TFM|DHTR	FLJ26004|ARA54|HFB30|TRIAD2	Two-hybrid	physical	He B (2002)	11779876
AR	SIRT1	SBMA|NR3C4|SMAX1|KD|AIS|HUMARA|HYSP1|TFM|DHTR	SIR2L1	Affinity Capture-Western	physical	Fu M (2006)	16923962
AR	SMAD3	SBMA|NR3C4|SMAX1|KD|AIS|HUMARA|HYSP1|TFM|DHTR	MGC60396|HSPC193|MADH3|DKFZP586N0721|HsT17436|JV15-2|DKFZp686J10186	Affinity Capture-Western	physical	Chipuk JE (2002)	11707452
AR	SMAD4	SBMA|NR3C4|SMAX1|KD|AIS|HUMARA|HYSP1|TFM|DHTR	DPC4|MADH4|JIP	Affinity Capture-Western	physical	Kang HY (2002)	12226080
AR	SMARCA2	SBMA|NR3C4|SMAX1|KD|AIS|HUMARA|HYSP1|TFM|DHTR	SNF2L2|BRM|SNF2|SNF2LA|BAF190|Sth1p|MGC74511|SWI2|hBRM|hSNF2a|FLJ36757	Two-hybrid	physical	van de Wijngaart DJ (2009)	19762545
AR	SMARCA4	SBMA|NR3C4|SMAX1|KD|AIS|HUMARA|HYSP1|TFM|DHTR	SNF2|hSNF2b|SNF2-BETA|FLJ39786|SWI2|BAF190|SNF2LB|RTPS2|BRG1|SNF2L4	Affinity Capture-Western	physical	Wang Q (2004)	14966121
AR	SMARCC1	SBMA|NR3C4|SMAX1|KD|AIS|HUMARA|HYSP1|TFM|DHTR	BAF155|CRACC1|Rsc8|SWI3|SRG3	Affinity Capture-Western	physical	Wang Q (2004)	14966121
AR	SMARCE1	SBMA|NR3C4|SMAX1|KD|AIS|HUMARA|HYSP1|TFM|DHTR	BAF57	Reconstituted Complex	physical	Link KA (2008)	18559499
AR	SPDEF	SBMA|NR3C4|SMAX1|KD|AIS|HUMARA|HYSP1|TFM|DHTR	PDEF|RP11-375E1__A.3|bA375E1.3	Reconstituted Complex	physical	Oettgen P (2000)	10625666
AR	SRC	SBMA|NR3C4|SMAX1|KD|AIS|HUMARA|HYSP1|TFM|DHTR	p60-Src|c-SRC|SRC1|ASV	Two-hybrid	physical	Powell SM (2004)	15027889
AR	SRY	SBMA|NR3C4|SMAX1|KD|AIS|HUMARA|HYSP1|TFM|DHTR	TDY|TDF	Two-hybrid	physical	Yuan X (2001)	11585838
AR	STAT3	SBMA|NR3C4|SMAX1|KD|AIS|HUMARA|HYSP1|TFM|DHTR	APRF|MGC16063|HIES|FLJ20882	Affinity Capture-Western	physical	Matsuda T (2001)	11322786
AR	TGFB1I1	SBMA|NR3C4|SMAX1|KD|AIS|HUMARA|HYSP1|TFM|DHTR	ARA55|HIC-5|HIC5|TSC-5	Two-hybrid	physical	Wang X (2002)	11856738
AR	TP53	SBMA|NR3C4|SMAX1|KD|AIS|HUMARA|HYSP1|TFM|DHTR	p53|FLJ92943|TRP53|LFS1	Phenotypic Suppression	genetic	Shenk JL (2001)	11504717
AR	TRIM68	SBMA|NR3C4|SMAX1|KD|AIS|HUMARA|HYSP1|TFM|DHTR	MGC126176|RNF137|GC109|SS56|FLJ10369|SS-56	Affinity Capture-Western	physical	Miyajima N (2008)	18451177
AR	UBC	SBMA|NR3C4|SMAX1|KD|AIS|HUMARA|HYSP1|TFM|DHTR	HMG20	Affinity Capture-Western	physical	Zoubeidi A (2007)	17974989
AR	WHSC1	SBMA|NR3C4|SMAX1|KD|AIS|HUMARA|HYSP1|TFM|DHTR	FLJ23286|REIIBP|WHS|TRX5|MGC176638|NSD2|KIAA1090|MMSET	Reconstituted Complex	physical	Kang HB (2009)	19481544
AR	XRCC5	SBMA|NR3C4|SMAX1|KD|AIS|HUMARA|HYSP1|TFM|DHTR	KUB2|KARP1|FLJ39089|NFIV|KARP-1|KU80|Ku86	Reconstituted Complex	physical	Mayeur GL (2005)	15640154
AR	XRCC6	SBMA|NR3C4|SMAX1|KD|AIS|HUMARA|HYSP1|TFM|DHTR	CTC75|ML8|CTCBF|KU70|TLAA|G22P1	Affinity Capture-Western	physical	Mayeur GL (2005)	15640154
AR	ZBTB16	SBMA|NR3C4|SMAX1|KD|AIS|HUMARA|HYSP1|TFM|DHTR	PLZF|ZNF145	Two-hybrid	physical	van de Wijngaart DJ (2009)	19762545
ASAH1	TSC22D1	ASAH|FLJ22079|PHP32|AC|FLJ21558|PHP	TSC22|TGFB1I4|DKFZp686O19206|MGC17597|RP11-269C23.2	Two-hybrid	physical	Stelzl U (2005)	16169070
ASAP1	REPS2	KIAA1249|ZG14P|DDEF1|CENTB4|AMAP1|PAG2|PAP	POB1	Affinity Capture-Western	physical	Oshiro T (2002)	12149250
ASS1	ASS1	CTLN1|ASS	CTLN1|ASS	Two-hybrid	physical	Rual JF (2005)	16189514
ATF3	HDAC1	-	HD1|GON-10|RPD3|RPD3L1|DKFZp686H12203	Affinity Capture-Western	physical	Li HF (2010)	20360311
ATF3	JUN	-	AP1|AP-1|c-Jun	Affinity Capture-Western	physical	Pearson AG (2003)	14667575
ATF3	JUND	-	AP-1	Reconstituted Complex	physical	Chu HM (1994)	8152431
ATF3	RELA	-	NFKB3|MGC131774|p65	Reconstituted Complex	physical	Hua B (2006)	16291753
ATF3	SMAD3	-	MGC60396|HSPC193|MADH3|DKFZP586N0721|HsT17436|JV15-2|DKFZp686J10186	Affinity Capture-Western	physical	Kang Y (2003)	12718878
ATF3	SMARCA4	-	SNF2|hSNF2b|SNF2-BETA|FLJ39786|SWI2|BAF190|SNF2LB|RTPS2|BRG1|SNF2L4	Affinity Capture-Western	physical	Henderson A (2004)	14673171
ATF3	TP53	-	p53|FLJ92943|TRP53|LFS1	Two-hybrid	physical	Stelzl U (2005)	16169070
ATF4	ATF3	CREB-2|TXREB|CREB2|TAXREB67	-	Affinity Capture-Western	physical	Wang Q (2009)	19164757
ATF4	BTRC	CREB-2|TXREB|CREB2|TAXREB67	MGC4643|FBW1A|FWD1|FBXW1|betaTrCP|FBXW1A|BETA-TRCP|bTrCP|bTrCP1	Affinity Capture-Western	physical	Lassot I (2001)	11238952
ATF4	CREBBP	CREB-2|TXREB|CREB2|TAXREB67	CBP|RSTS|KAT3A	Reconstituted Complex	physical	Liang G (1997)	9295363
ATF4	EP300	CREB-2|TXREB|CREB2|TAXREB67	p300|KAT3B	Affinity Capture-Western	physical	Lassot I (2005)	16219772
ATF4	JUN	CREB-2|TXREB|CREB2|TAXREB67	AP1|AP-1|c-Jun	Reconstituted Complex	physical	Hai T (1991)	1827203
ATF4	TREX2	CREB-2|TXREB|CREB2|TAXREB67	-	Two-hybrid	physical	Rual JF (2005)	16189514
ATF4	TTR	CREB-2|TXREB|CREB2|TAXREB67	PALB|HsT2651|TBPA	Two-hybrid	physical	Rual JF (2005)	16189514
ATF4	UBC	CREB-2|TXREB|CREB2|TAXREB67	HMG20	Affinity Capture-Western	physical	Lassot I (2005)	16219772
ATIC	JAK1	AICARFT|IMPCHASE|AICAR|PURH|FLJ93545	JTK3|JAK1A|JAK1B	Affinity Capture-MS	physical	Ewing RM (2007)	17353931
ATM	ATM	ATE|TELO1|DKFZp781A0353|ATD|ATA|MGC74674|ATDC|AT1|TEL1|ATC	ATE|TELO1|DKFZp781A0353|ATD|ATA|MGC74674|ATDC|AT1|TEL1|ATC	Protein-peptide	physical	Kim ST (1999)	10608806
ATM	BMI1	ATE|TELO1|DKFZp781A0353|ATD|ATA|MGC74674|ATDC|AT1|TEL1|ATC	MGC12685|RNF51|PCGF4	Affinity Capture-Western	physical	Facchino S (2010)	20668194
ATM	BRCA1	ATE|TELO1|DKFZp781A0353|ATD|ATA|MGC74674|ATDC|AT1|TEL1|ATC	RNF53|IRIS|BRCC1|PSCP|PNCA4|BRCAI|BROVCA1	Affinity Capture-Western	physical	Gatei M (2000)	10866324
ATM	BRCA2	ATE|TELO1|DKFZp781A0353|ATD|ATA|MGC74674|ATDC|AT1|TEL1|ATC	BRCC2|BROVCA2|FAD1|FANCB|FACD|FANCD|FANCD1|PNCA2|GLM3|FAD	Reconstituted Complex	physical	Wang X (2004)	15199141
ATM	CHEK1	ATE|TELO1|DKFZp781A0353|ATD|ATA|MGC74674|ATDC|AT1|TEL1|ATC	CHK1	Protein-peptide	physical	Kim ST (1999)	10608806
ATM	CHEK2	ATE|TELO1|DKFZp781A0353|ATD|ATA|MGC74674|ATDC|AT1|TEL1|ATC	PP1425|CHK2|RAD53|HuCds1|CDS1|LFS2	Biochemical Activity	physical	Lee JH (2004)	15064416
ATM	CREB1	ATE|TELO1|DKFZp781A0353|ATD|ATA|MGC74674|ATDC|AT1|TEL1|ATC	MGC9284|CREB	Affinity Capture-Western	physical	Shi Y (2004)	15073328
ATM	EIF4EBP1	ATE|TELO1|DKFZp781A0353|ATD|ATA|MGC74674|ATDC|AT1|TEL1|ATC	4EBP1|MGC4316|PHAS-I|BP-1|4E-BP1	Protein-peptide	physical	Kim ST (1999)	10608806
ATM	FANCD2	ATE|TELO1|DKFZp781A0353|ATD|ATA|MGC74674|ATDC|AT1|TEL1|ATC	FA4|FA-D2|DKFZp762A223|FLJ23826|FACD|FANCD|FAD2|FAD	Reconstituted Complex	physical	Taniguchi T (2002)	12086603
ATM	FOXO3	ATE|TELO1|DKFZp781A0353|ATD|ATA|MGC74674|ATDC|AT1|TEL1|ATC	AF6q21|MGC12739|MGC31925|FOXO2|FKHRL1P2|FOXO3A|DKFZp781A0677|FKHRL1	Affinity Capture-Western	physical	Tsai WB (2008)	18344987
ATM	HDAC1	ATE|TELO1|DKFZp781A0353|ATD|ATA|MGC74674|ATDC|AT1|TEL1|ATC	HD1|GON-10|RPD3|RPD3L1|DKFZp686H12203	Reconstituted Complex	physical	Kim GD (1999)	10531300
ATM	LIG4	ATE|TELO1|DKFZp781A0353|ATD|ATA|MGC74674|ATDC|AT1|TEL1|ATC	-	Protein-peptide	physical	Kim ST (1999)	10608806
ATM	MCM2	ATE|TELO1|DKFZp781A0353|ATD|ATA|MGC74674|ATDC|AT1|TEL1|ATC	MITOTIN|cdc19|CDCL1|MGC10606|D3S3194|CCNL1|KIAA0030|BM28	Biochemical Activity	physical	Cortez D (2004)	15210935
ATM	MED1	ATE|TELO1|DKFZp781A0353|ATD|ATA|MGC74674|ATDC|AT1|TEL1|ATC	PPARGBP|RB18A|DRIP205|TRIP2|DRIP230|PBP|CRSP1|TRAP220|PPARBP|CRSP200|MGC71488	Affinity Capture-Western	physical	Mu JJ (2007)	17478428
ATM	NBN	ATE|TELO1|DKFZp781A0353|ATD|ATA|MGC74674|ATDC|AT1|TEL1|ATC	FLJ10155|NBS|P95|ATV|AT-V2|NBS1|MGC87362|AT-V1	Protein-peptide	physical	Kim ST (1999)	10608806
ATM	PEX5	ATE|TELO1|DKFZp781A0353|ATD|ATA|MGC74674|ATDC|AT1|TEL1|ATC	PXR1|FLJ51948|PTS1R|PTS1-BP|FLJ50634|FLJ50721	Two-hybrid	physical	Watters D (1999)	10567403
ATM	PRKDC	ATE|TELO1|DKFZp781A0353|ATD|ATA|MGC74674|ATDC|AT1|TEL1|ATC	HYRC|DNAPK|DNPK1|HYRC1|p350|DNA-PKcs|XRCC7	Affinity Capture-Western	physical	Suzuki K (1999)	10464290
ATM	RAD51	ATE|TELO1|DKFZp781A0353|ATD|ATA|MGC74674|ATDC|AT1|TEL1|ATC	HRAD51|RECA|BRCC5|HsT16930|HsRad51|RAD51A	Affinity Capture-Western	physical	Chen G (1999)	10212258
ATM	TP53	ATE|TELO1|DKFZp781A0353|ATD|ATA|MGC74674|ATDC|AT1|TEL1|ATC	p53|FLJ92943|TRP53|LFS1	Reconstituted Complex	physical	Kang J (2005)	15632067
ATM	TP53BP1	ATE|TELO1|DKFZp781A0353|ATD|ATA|MGC74674|ATDC|AT1|TEL1|ATC	FLJ41424|p202|MGC138366|53BP1	Reconstituted Complex	physical	Fernandez-Capetillo O (2002)	12447390
ATM	XPC	ATE|TELO1|DKFZp781A0353|ATD|ATA|MGC74674|ATDC|AT1|TEL1|ATC	RAD4|XPCC|XP3	Co-localization	physical	Ray A (2009)	19805520
ATRX	EZH2	SHS|RAD54|XH2|RAD54L|ZNF-HX|ATR2|XNP|MGC2094|MRXHF1|SFM1	KMT6|EZH1|MGC9169|KMT6A|ENX1|ENX-1	Two-hybrid	physical	Cardoso C (1998)	9499421
ATRX	PTN	SHS|RAD54|XH2|RAD54L|ZNF-HX|ATR2|XNP|MGC2094|MRXHF1|SFM1	HARP|HBNF|NEGF1|HBGF8	Two-hybrid	physical	Stelzl U (2005)	16169070
ATRX	RAD51	SHS|RAD54|XH2|RAD54L|ZNF-HX|ATR2|XNP|MGC2094|MRXHF1|SFM1	HRAD51|RECA|BRCC5|HsT16930|HsRad51|RAD51A	Reconstituted Complex	physical	Tanaka K (2000)	10851248
AURKA	BRCA1	AURORA2|STK7|MGC34538|AURA|BTAK|STK15|ARK1|AIK|STK6	RNF53|IRIS|BRCC1|PSCP|PNCA4|BRCAI|BROVCA1	Affinity Capture-Western	physical	Ouchi M (2004)	14990569
AURKA	CDKN2A	AURORA2|STK7|MGC34538|AURA|BTAK|STK15|ARK1|AIK|STK6	INK4|p14ARF|TP16|INK4a|MTS1|p14|p19|p16|p16INK4a|CMM2|CDK4I|MLM|p19Arf|ARF|CDKN2|p16INK4	Affinity Capture-MS	physical	Ewing RM (2007)	17353931
AURKA	HDAC2	AURORA2|STK7|MGC34538|AURA|BTAK|STK15|ARK1|AIK|STK6	HD2|YAF1|RPD3	Reconstituted Complex	physical	Pugacheva EN (2007)	17604723
AURKA	HDAC6	AURORA2|STK7|MGC34538|AURA|BTAK|STK15|ARK1|AIK|STK6	FLJ16239|HD6	Biochemical Activity	physical	Pugacheva EN (2007)	17604723
AURKA	NME1	AURORA2|STK7|MGC34538|AURA|BTAK|STK15|ARK1|AIK|STK6	NBS|NDPKA|NM23|NDPK-A|NB|AWD|NM23-H1|GAAD	Two-hybrid	physical	Du J (2002)	12490715
AURKA	PLK1	AURORA2|STK7|MGC34538|AURA|BTAK|STK15|ARK1|AIK|STK6	STPK13|PLK	Affinity Capture-Western	physical	Katayama H (2008)	18773538
AURKA	SOD2	AURORA2|STK7|MGC34538|AURA|BTAK|STK15|ARK1|AIK|STK6	IPOB|MVCD6|MNSOD	Affinity Capture-MS	physical	Ewing RM (2007)	17353931
AURKA	TP53	AURORA2|STK7|MGC34538|AURA|BTAK|STK15|ARK1|AIK|STK6	p53|FLJ92943|TRP53|LFS1	Affinity Capture-Western	physical	Chen SS (2002)	12198151
AURKA	UBC	Ayk1|IAK|AIRK1|IAK1|AW539821|AU019385|Ark1|Stk6|Aurora-A	HMG20	Affinity Capture-Western	physical	Yu X (2005)	15793587
AXIN1	APC	MGC52315|AXIN	GS|BTPS2|DP2.5|DP3|DP2	Reconstituted Complex	physical	Nakamura T (1998)	9734785
AXIN1	APC2	knobbly|AI316800|Axin|kinky|Kb|Ki|MGC132911|fused|Fu	APCL	Reconstituted Complex	physical	Fagotto F (1999)	10330403
AXIN1	AXIN1	MGC52315|AXIN	MGC52315|AXIN	Two-hybrid	physical	Stelzl U (2005)	16169070
AXIN1	BTRC	MGC52315|AXIN	MGC4643|FBW1A|FWD1|FBXW1|betaTrCP|FBXW1A|BETA-TRCP|bTrCP|bTrCP1	Affinity Capture-Western	physical	Kitagawa M (1999)	10228155
AXIN1	CSNK1E	MGC52315|AXIN	MGC10398|HCKIE	Phenotypic Suppression	genetic	Zhang Y (2002)	11884395
AXIN1	CTNNB1	MGC52315|AXIN	CTNNB|DKFZp686D02253|FLJ37923|FLJ25606	Two-hybrid	physical	Nakamura T (1998)	9734785
AXIN1	DVL1	Axin	DVL1L1|DVL|MGC54245	Affinity Capture-Western	physical	Kishida S (1999)	10330181
AXIN1	EEF1A1	MGC52315|AXIN	FLJ25721|LENG7|EE1A1|MGC16224|CCS3|MGC102687|EF1A|eEF1A-1|EEF1A|MGC131894|EEF-1|HNGC:16303|GRAF-1EF|EF-Tu|PTI1|CCS-3	Two-hybrid	physical	Stelzl U (2005)	16169070
AXIN1	GSK3B	MGC52315|AXIN	-	Two-hybrid	physical	Nakamura T (1998)	9734785
AXIN1	MAP3K1	MGC52315|AXIN	MAPKKK1|MEKK1|MEKK	Affinity Capture-Western	physical	Zhang Y (2000)	10829020
AXIN1	SUMO1	MGC52315|AXIN	PIC1|SENP2|DAP1|SMT3C|OFC10|SMT3H3|SMT3|GMP1|UBL1	Reconstituted Complex	physical	Kim MJ (2008)	18632848
AXIN1	UBC	MGC52315|AXIN	HMG20	Affinity Capture-Western	physical	Kim MJ (2008)	18632848
B2M	A2M	-	S863-7|DKFZp779B086|CPAMD5	Reconstituted Complex	physical	Gouin-Charnet A (2000)	10731476
BAD	BCL2	BBC2|BCL2L8	Bcl-2	Affinity Capture-Western	physical	Chen L (2005)	15694340
BAD	BCL2L1	BBC2|BCL2L8	Bcl-X|BCLXL|BCLXS|BCL-XL/S|BCLX|BCL2L|bcl-xL|bcl-xS|DKFZp781P2092	Affinity Capture-Western	physical	Chen L (2005)	15694340
BAD	MCL1	BBC2|BCL2L8	Mcl-1|MGC104264|MCL1L|BCL2L3|TM|EAT|MGC1839|MCL1S	Reconstituted Complex	physical	Bae J (2001)	11483855
BAD	S100A10	BBC2|BCL2L8	P11|ANX2LG|CLP11|CAL1L|Ca[1]|42C|GP11|p10|ANX2L|MGC111133	Two-hybrid	physical	Hsu SY (1997)	9369453
BAD	SFN	BBC2|BCL2L8	YWHAS	Two-hybrid	physical	Rual JF (2005)	16189514
BAG1	AR	RAP46|HAP	SBMA|NR3C4|SMAX1|KD|AIS|HUMARA|HYSP1|TFM|DHTR	Reconstituted Complex	physical	Shatkina L (2003)	14517289
BAG1	BCL2	RAP46|HAP	Bcl-2	Reconstituted Complex	physical	Takayama S (1997)	9305631
BAG1	HSPA4	RAP46|HAP	hsp70RY|RY|MGC131852|hsp70|HS24/P52|APG-2	Reconstituted Complex	physical	Takayama S (1997)	9305631
BAG1	HSPA8	RAP46|HAP	HSPA10|HSP73|HSC54|HSC70|HSC71|HSP71|MGC29929|MGC131511|NIP71|LAP1	Two-hybrid	physical	Takayama S (1997)	9305631
BAG1	RAF1	RAP46|HAP	CRAF|NS5|Raf-1|c-Raf	Reconstituted Complex	physical	Wang HG (1996)	8692945
BAG1	RARA	RAP46|HAP	RAR|NR1B1	Reconstituted Complex	physical	Liu R (1998)	9642262
BAG1	SIAH1	RAP46|HAP	SIAH1A|FLJ08065	Affinity Capture-Western	physical	Matsuzawa S (1998)	9582267
BAG1	UBC	RAP46|HAP	HMG20	Affinity Capture-Western	physical	Alberti S (2002)	12297498
BAG1	VDR	RAP46|HAP	NR1I1	Affinity Capture-Western	physical	Guzey M (2000)	10967105
BAX	BAX	BCL2L4	BCL2L4	Two-hybrid	physical	Pierrat B (2001)	11161816
BAX	BCL2	BCL2L4	Bcl-2	Affinity Capture-Western	physical	Oltvai ZN (1993)	8358790
BAX	BCL2L1	BCL2L4	Bcl-X|BCLXL|BCLXS|BCL-XL/S|BCLX|BCL2L|bcl-xL|bcl-xS|DKFZp781P2092	Affinity Capture-Western	physical	Gillissen B (2003)	12853473
BAX	MCL1	BCL2L4	Mcl-1|MGC104264|MCL1L|BCL2L3|TM|EAT|MGC1839|MCL1S	Two-hybrid	physical	Bae J (2000)	10837489
BAX	SH3GLB1	BCL2L4	dJ612B15.2|KIAA0491|Bif-1	Two-hybrid	physical	Pierrat B (2001)	11161816
BAX	TOMM40	BCL2L4	TOM40|C19orf1|PEREC1|D19S1177E|PER-EC1	Affinity Capture-Western	physical	Ott M (2007)	17635912
BAX	UBC	BCL2L4	HMG20	Affinity Capture-Western	physical	Amsel AD (2008)	18362350
BBC3	BCL2	PUMA|FLJ42994|JFY1	Bcl-2	Affinity Capture-Western	physical	Chen L (2005)	15694340
BBC3	BCL2L1	PUMA|FLJ42994|JFY1	Bcl-X|BCLXL|BCLXS|BCL-XL/S|BCLX|BCL2L|bcl-xL|bcl-xS|DKFZp781P2092	Affinity Capture-Western	physical	Chen L (2005)	15694340
BBC3	MCL1	PUMA|FLJ42994|JFY1	Mcl-1|MGC104264|MCL1L|BCL2L3|TM|EAT|MGC1839|MCL1S	Affinity Capture-Western	physical	Chen L (2005)	15694340
BCAR1	CRK	P130Cas|CAS|FLJ12176|CAS1|CASS1|CRKAS|FLJ45059	CRKII	Affinity Capture-Western	physical	Zhou B (2004)	15492270
BCAR1	CRKL	P130Cas|CAS|FLJ12176|CAS1|CASS1|CRKAS|FLJ45059	-	Far Western	physical	Salgia R (1996)	8810278
BCAR1	FYN	P130Cas|CAS|FLJ12176|CAS1|CASS1|CRKAS|FLJ45059	SYN|MGC45350|SLK	Two-hybrid	physical	Donaldson JC (2000)	10739664
BCAR1	HSPA5	P130Cas|CAS|FLJ12176|CAS1|CASS1|CRKAS|FLJ45059	FLJ26106|GRP78|MIF2|BIP	Two-hybrid	physical	Stelzl U (2005)	16169070
BCAR1	PIK3R1	P130Cas|CAS|FLJ12176|CAS1|CASS1|CRKAS|FLJ45059	p85-ALPHA|p85|GRB1	Affinity Capture-Western	physical	Li E (2000)	10799562
BCAR1	PTK2	P130Cas|CAS|FLJ12176|CAS1|CASS1|CRKAS|FLJ45059	FAK1|FAK|FADK|pp125FAK|FRNK	Affinity Capture-Western	physical	Salgia R (1996)	8810278
BCAR1	PTPN1	P130Cas|CAS|FLJ12176|CAS1|CASS1|CRKAS|FLJ45059	PTP1B	Reconstituted Complex	physical	Liu F (1996)	8940134
BCAR1	PTPN12	P130Cas|CAS|FLJ12176|CAS1|CASS1|CRKAS|FLJ45059	PTP-PEST|PTPG1	Affinity Capture-Western	physical	Lin Y (2003)	12714323
BCAR1	PXN	P130Cas|CAS|FLJ12176|CAS1|CASS1|CRKAS|FLJ45059	FLJ16691	Affinity Capture-Western	physical	Salgia R (1996)	8810278
BCAR1	SRC	P130Cas|CAS|FLJ12176|CAS1|CASS1|CRKAS|FLJ45059	p60-Src|c-SRC|SRC1|ASV	Reconstituted Complex	physical	Wei L (2002)	12397603
BCAR1	TNS1	P130Cas|CAS|FLJ12176|CAS1|CASS1|CRKAS|FLJ45059	TNS|MSTP127|MST091|DKFZp586K0617|MGC88584|MST127|MST122|MSTP122|MXRA6	Affinity Capture-Western	physical	Salgia R (1996)	8810278
BCAS1	BCAS1	NABC1|AIBC1	NABC1|AIBC1	Affinity Capture-Western	physical	Beardsley DI (2003)	14567997
BCAS1	DYNLL1	NABC1|AIBC1	PIN|MGC126138|LC8a|DLC8|LC8|DLC1|hdlc1|DNCL1|MGC126137|DNCLC1	Affinity Capture-MS	physical	Ewing RM (2007)	17353931
BCAS1	RUVBL2	NABC1|AIBC1	INO80J|RVB2|TIH2|ECP51|TIP48|REPTIN|TIP49B	Affinity Capture-MS	physical	Ewing RM (2007)	17353931
BCL2	BAX	Bcl-2	BCL2L4	Affinity Capture-Western	physical	Hoetelmans RW (2004)	15231068
BCL2	BBC3	Bcl-2	PUMA|FLJ42994|JFY1	Affinity Capture-Western	physical	Nakano K (2001)	11463392
BCL2	BCL2L1	Bcl-2	Bcl-X|BCLXL|BCLXS|BCL-XL/S|BCLX|BCL2L|bcl-xL|bcl-xS|DKFZp781P2092	Affinity Capture-Western	physical	Lin B (2004)	14980220
BCL2	BNIP3L	Bcl-2	NIX|BNIP3a	Affinity Capture-Western	physical	Imazu T (1999)	10467396
BCL2	CASP8	Bcl-2	MACH|FLICE|FLJ17672|MGC78473|MCH5|Casp-8|ALPS2B|CAP4	Affinity Capture-Western	physical	Poulaki V (2001)	11406564
BCL2	CDK1	Bcl-2	CDC2|P34CDC2|CDC28A|MGC111195|DKFZp686L20222	Affinity Capture-Western	physical	Pathan N (2002)	11774038
BCL2	DYNLL1	Bcl-2	PIN|MGC126138|LC8a|DLC8|LC8|DLC1|hdlc1|DNCL1|MGC126137|DNCLC1	Affinity Capture-Western	physical	Puthalakath H (1999)	10198631
BCL2	HRK	Bcl-2	HARAKIRI|DP5	Protein-peptide	physical	Chen L (2005)	15694340
BCL2	IRS1	Bcl-2	HIRS-1	Affinity Capture-Western	physical	Ueno H (2000)	10679027
BCL2	IRS2	Bcl-2	IRS-2	Affinity Capture-Western	physical	Ueno H (2000)	10679027
BCL2	ITPR1	Bcl-2	Insp3r1|DKFZp313E1334|SCA16|DKFZp313N1434|IP3R1|SCA15|IP3R	Affinity Capture-Western	physical	Oakes SA (2005)	15613488
BCL2L14	BCL2L1	BCLG	Bcl-X|BCLXL|BCLXS|BCL-XL/S|BCLX|BCL2L|bcl-xL|bcl-xS|DKFZp781P2092	Affinity Capture-Western	physical	Guo B (2001)	11054413
BCL2L1	BAD	Bcl-X|BCLXL|BCLXS|BCL-XL/S|BCLX|BCL2L|bcl-xL|bcl-xS|DKFZp781P2092	BBC2|BCL2L8	Affinity Capture-Western	physical	Jin Z (2005)	15705582
BCL2L1	BAX	Bcl-X|BCLXL|BCLXS|BCL-XL/S|BCLX|BCL2L|bcl-xL|bcl-xS|DKFZp781P2092	BCL2L4	Affinity Capture-Western	physical	Strobel T (1998)	9824152
BCL2L1	BCL2	Bcl-X|BCLXL|BCLXS|BCL-XL/S|BCLX|BCL2L|bcl-xL|bcl-xS|DKFZp781P2092	Bcl-2	Protein-peptide	physical	Zhang H (2002)	12137781
BCL2L1	CASP9	Bcl-X|BCLXL|BCLXS|BCL-XL/S|BCLX|BCL2L|bcl-xL|bcl-xS|DKFZp781P2092	APAF3|ICE-LAP6|CASPASE-9c|APAF-3|MCH6	Affinity Capture-Western	physical	Hu Y (1998)	9539746
BCL2L1	DYNLL1	Bcl-X|BCLXL|BCLXS|BCL-XL/S|BCLX|BCL2L|bcl-xL|bcl-xS|DKFZp781P2092	PIN|MGC126138|LC8a|DLC8|LC8|DLC1|hdlc1|DNCL1|MGC126137|DNCLC1	Affinity Capture-Western	physical	Puthalakath H (1999)	10198631
BCL2L1	HRK	Bcl-X|BCLXL|BCLXS|BCL-XL/S|BCLX|BCL2L|bcl-xL|bcl-xS|DKFZp781P2092	HARAKIRI|DP5	FRET	physical	Whitfield J (2003)	14596824
BCL2L1	PMAIP1	Bcl-X|BCLXL|BCLXS|BCL-XL/S|BCLX|BCL2L|bcl-xL|bcl-xS|DKFZp781P2092	NOXA|APR	Protein-peptide	physical	Chen L (2005)	15694340
BCL2L1	PPP1CA	Bcl-X|BCLXL|BCLXS|BCL-XL/S|BCLX|BCL2L|bcl-xL|bcl-xS|DKFZp781P2092	MGC15877|PP1alpha|PP-1A|MGC1674|PPP1A	Affinity Capture-Western	physical	Ayllon V (2002)	12115603
BCL2L1	RAD9A	Bcl-X|BCLXL|BCLXS|BCL-XL/S|BCLX|BCL2L|bcl-xL|bcl-xS|DKFZp781P2092	RAD9	Affinity Capture-Western	physical	Rual JF (2005)	16189514
BCL2	MYC	Bcl-2	MRTL|c-Myc|bHLHe39	Affinity Capture-Western	physical	Jin Z (2004)	15210690
BCL2	NR4A1	Bcl-2	TR3|NAK-1|NGFIB|N10|GFRP1|HMR|NUR77|NP10|MGC9485	Reconstituted Complex	physical	Lin B (2004)	14980220
BCL2	PIN1	Bcl-2	UBL5|DOD	Affinity Capture-Western	physical	Pathan N (2001)	11326318
BCL2	PMAIP1	Bcl-2	NOXA|APR	Protein-peptide	physical	Chen L (2005)	15694340
BCL2	PXN	AW986256|D830018M01Rik|D630044D05Rik|Bcl-2|C430015F12Rik	FLJ16691	Affinity Capture-Western	physical	Sorenson CM (1999)	10417825
BCL2	RAD9A	Bcl-2	RAD9	Two-hybrid	physical	Komatsu K (2000)	10620799
BCL2	RAF1	Bcl-2	CRAF|NS5|Raf-1|c-Raf	Two-hybrid	physical	Wang HG (1996)	8929532
BCL2	SOD1	Bcl-2	homodimer|IPOA|ALS|ALS1|SOD	Affinity Capture-Western	physical	Pasinelli P (2004)	15233914
BCL2	UBC	Bcl-2	HMG20	Affinity Capture-Western	physical	Azad N (2006)	16980304
BDNF	NTRK2	MGC34632	GP145-TrkB|TRKB	Reconstituted Complex	physical	Haniu M (1997)	9312147
BHLHE41	BHLHE41	SHARP1|BHLHB3|hDEC2|DEC2	SHARP1|BHLHB3|hDEC2|DEC2	Reconstituted Complex	physical	Fujimoto K (2007)	17487425
BIN1	BIN1	SH3P9|MGC10367|AMPHL|DKFZp547F068|AMPH2	SH3P9|MGC10367|AMPHL|DKFZp547F068|AMPH2	Reconstituted Complex	physical	Ramjaun AR (1999)	10391921
BIN1	MYC	SH3P9|MGC10367|AMPHL|DKFZp547F068|AMPH2	MRTL|c-Myc|bHLHe39	Reconstituted Complex	physical	Elliott K (1999)	10380878
BIN1	XRCC5	SH3P9|MGC10367|AMPHL|DKFZp547F068|AMPH2	AI314015|Ku80|Ku86	Co-purification	physical	Ramalingam A (2007)	17671430
BIN1	XRCC6	SH3P9|MGC10367|AMPHL|DKFZp547F068|AMPH2	G22p1|70kDa|Ku70	Co-purification	physical	Ramalingam A (2007)	17671430
BIRC2	BIRC2	cIAP1|c-IAP1|RNF48|MIHB|API1|Hiap-2|HIAP2	cIAP1|c-IAP1|RNF48|MIHB|API1|Hiap-2|HIAP2	Biochemical Activity	physical	Li X (2002)	11907583
BIRC2	BIRC5	cIAP1|c-IAP1|RNF48|MIHB|API1|Hiap-2|HIAP2	API4|EPR-1	Reconstituted Complex	physical	Dohi T (2004)	15218035
BIRC2	CASP9	cIAP1|c-IAP1|RNF48|MIHB|API1|Hiap-2|HIAP2	APAF3|ICE-LAP6|CASPASE-9c|APAF-3|MCH6	Reconstituted Complex	physical	Deveraux QL (1998)	9545235
BIRC2	HTRA2	cIAP1|c-IAP1|RNF48|MIHB|API1|Hiap-2|HIAP2	PRSS25|PARK13|OMI	Affinity Capture-MS	physical	Hegde R (2003)	12865429
BIRC2	JUP	cIAP1|c-IAP1|RNF48|MIHB|API1|Hiap-2|HIAP2	CTNNG|PKGB|DPIII|DP3|PDGB|ARVD12	Two-hybrid	physical	Rual JF (2005)	16189514
BIRC2	MAGEA11	cIAP1|c-IAP1|RNF48|MIHB|API1|Hiap-2|HIAP2	MGC10511|MAGE11|CT1.11|MAGEA-11|MAGE-11	Two-hybrid	physical	Rual JF (2005)	16189514
BIRC2	RAF1	cIAP1|c-IAP1|RNF48|MIHB|API1|Hiap-2|HIAP2	CRAF|NS5|Raf-1|c-Raf	Reconstituted Complex	physical	Dogan T (2008)	19011619
BIRC2	RIPK1	cIAP1|c-IAP1|RNF48|MIHB|API1|Hiap-2|HIAP2	RIP|RIP1|FLJ39204	Biochemical Activity	physical	Bertrand MJ (2008)	18570872
BIRC2	UBC	cIAP1|c-IAP1|RNF48|MIHB|API1|Hiap-2|HIAP2	HMG20	Affinity Capture-Western	physical	Bertrand MJ (2008)	18570872
BIRC2	XAF1	cIAP1|c-IAP1|RNF48|MIHB|API1|Hiap-2|HIAP2	HSXIAPAF1|BIRC4BP|XIAPAF1	Affinity Capture-Western	physical	Arora V (2007)	17613533
BIRC2	XIAP	cIAP1|c-IAP1|RNF48|MIHB|API1|Hiap-2|HIAP2	MIHA|XLP2|BIRC4|API3|ILP1	Affinity Capture-Western	physical	Silke J (2005)	16263936
BIRC3	BIRC3	c-IAP2|AIP1|MALT2|API2|HIAP1|CIAP2|MIHC|RNF49|HAIP1	c-IAP2|AIP1|MALT2|API2|HIAP1|CIAP2|MIHC|RNF49|HAIP1	Biochemical Activity	physical	Li X (2002)	11907583
BIRC3	BIRC5	c-IAP2|AIP1|MALT2|API2|HIAP1|CIAP2|MIHC|RNF49|HAIP1	API4|EPR-1	Reconstituted Complex	physical	Dohi T (2004)	15218035
BIRC3	CASP9	c-IAP2|AIP1|MALT2|API2|HIAP1|CIAP2|MIHC|RNF49|HAIP1	APAF3|ICE-LAP6|CASPASE-9c|APAF-3|MCH6	Reconstituted Complex	physical	Deveraux QL (1998)	9545235
BIRC3	RAF1	c-IAP2|AIP1|MALT2|API2|HIAP1|CIAP2|MIHC|RNF49|HAIP1	CRAF|NS5|Raf-1|c-Raf	Reconstituted Complex	physical	Dogan T (2008)	19011619
BIRC3	RIPK1	c-IAP2|AIP1|MALT2|API2|HIAP1|CIAP2|MIHC|RNF49|HAIP1	RIP|RIP1|FLJ39204	Biochemical Activity	physical	Bertrand MJ (2008)	18570872
BIRC3	UBC	c-IAP2|AIP1|MALT2|API2|HIAP1|CIAP2|MIHC|RNF49|HAIP1	HMG20	Affinity Capture-Western	physical	Bertrand MJ (2008)	18570872
BIRC3	XAF1	c-IAP2|AIP1|MALT2|API2|HIAP1|CIAP2|MIHC|RNF49|HAIP1	HSXIAPAF1|BIRC4BP|XIAPAF1	Affinity Capture-Western	physical	Arora V (2007)	17613533
BIRC5	BIRC5	API4|EPR-1	API4|EPR-1	Co-crystal Structure	physical	Verdecia MA (2000)	10876248
BIRC5	CASP9	API4|EPR-1	APAF3|ICE-LAP6|CASPASE-9c|APAF-3|MCH6	Affinity Capture-Western	physical	O'Connor DS (2000)	11069302
BIRC5	CDK2	API4|EPR-1	p33(CDK2)	Affinity Capture-Western	physical	O'Connor DS (2000)	11069302
BIRC5	PRKDC	API4|EPR-1	HYRC|DNAPK|DNPK1|HYRC1|p350|DNA-PKcs|XRCC7	Affinity Capture-Western	physical	Capalbo G (2010)	20394854
BIRC5	XIAP	API4|EPR-1	MIHA|XLP2|BIRC4|API3|ILP1	Affinity Capture-Western	physical	Dohi T (2004)	15218035
BIRC5	XRCC6	API4|EPR-1	CTC75|ML8|CTCBF|KU70|TLAA|G22P1	Affinity Capture-Western	physical	Capalbo G (2010)	20394854
BMI1	BMI1	MGC12685|RNF51|PCGF4	MGC12685|RNF51|PCGF4	Reconstituted Complex	physical	Satijn DP (1999)	9858531
BMI1	HSPA4	Bmi-1|Pcgf4|AW546694	hsp70RY|RY|MGC131852|hsp70|HS24/P52|APG-2	Affinity Capture-MS	physical	Levine SS (2002)	12167701
BMI1	PARP1	MGC12685|RNF51|PCGF4	ADPRT 1|ADPRT|PARP-1|pADPRT-1|PARP|PPOL|ADPRT1	Affinity Capture-Western	physical	Facchino S (2010)	20668194
BMI1	PHC1	Bmi-1|Pcgf4|AW546694	HPH1|EDR1|RAE28	Co-purification	physical	Levine SS (2002)	12167701
BMI1	PRKDC	MGC12685|RNF51|PCGF4	HYRC|DNAPK|DNPK1|HYRC1|p350|DNA-PKcs|XRCC7	Affinity Capture-Western	physical	Facchino S (2010)	20668194
BMI1	PTN	MGC12685|RNF51|PCGF4	HARP|HBNF|NEGF1|HBGF8	Two-hybrid	physical	Stelzl U (2005)	16169070
BMI1	RING1	Bmi-1|Pcgf4|AW546694	RNF1|RING1A	Co-purification	physical	Levine SS (2002)	12167701
BMI1	SCMH1	Bmi-1|Pcgf4|AW546694	Scml3	Affinity Capture-MS	physical	Levine SS (2002)	12167701
BMI1	XRCC5	MGC12685|RNF51|PCGF4	KUB2|KARP1|FLJ39089|NFIV|KARP-1|KU80|Ku86	Affinity Capture-Western	physical	Facchino S (2010)	20668194
BMI1	ZBTB16	MGC12685|RNF51|PCGF4	PLZF|ZNF145	Affinity Capture-Western	physical	Barna M (2002)	12408802
BMP2	BMPR1A	BMP2A	10q23del|CD292|SKR5|ACVRLK3|ALK3	Reconstituted Complex	physical	Kirsch T (2000)	10692589
BMP2	BMPR1B	BMP2A	CDw293|ALK-6|ALK6	Reconstituted Complex	physical	Gilboa L (2000)	10712517
BMP2	BMPR2	BMP2A	FLJ76945|PPH1|FLJ41585|BMPR-II|BMPR3|BRK-3|BMR2|T-ALK	Affinity Capture-Western	physical	Liu F (1995)	7791754
BMP2	COL2A1	BMP2A	COL11A3|MGC131516|AOM|ANFH|SEDC	Affinity Capture-Western	physical	Zhu Y (1999)	10085302
BMP4	BMPR1A	OFC11|BMP2B1|ZYME|MCOPS6|BMP2B	10q23del|CD292|SKR5|ACVRLK3|ALK3	Reconstituted Complex	physical	ten Dijke P (1994)	8006002
BMP4	BMPR1B	OFC11|BMP2B1|ZYME|MCOPS6|BMP2B	CDw293|ALK-6|ALK6	Reconstituted Complex	physical	ten Dijke P (1994)	8006002
BMP7	ACVR1	OP-1	ACVRLK2|ACTRI|SKR1|TSRI|ACVR1A|FOP|ALK2	Reconstituted Complex	physical	ten Dijke P (1994)	8006002
BMP7	ACVR2A	OP-1	ACVR2|ACTRII	Affinity Capture-Western	physical	Macias-Silva M (1998)	9748228
BMP7	ACVR2B	OP-1	MGC116908|ACTRIIB|ActR-IIB	Affinity Capture-Western	physical	Macias-Silva M (1998)	9748228
BMP7	BMP7	OP-1	OP-1	Co-purification	physical	Groppe J (2002)	12478285
BMP7	BMPR1A	OP-1	10q23del|CD292|SKR5|ACVRLK3|ALK3	Reconstituted Complex	physical	ten Dijke P (1994)	8006002
BMP7	BMPR1B	OP-1	CDw293|ALK-6|ALK6	Reconstituted Complex	physical	ten Dijke P (1994)	8006002
BMP7	BMPR2	OP-1	FLJ76945|PPH1|FLJ41585|BMPR-II|BMPR3|BRK-3|BMR2|T-ALK	Affinity Capture-Western	physical	Liu F (1995)	7791754
BMPR1A	BMP2	10q23del|CD292|SKR5|ACVRLK3|ALK3	BMP2A	Co-crystal Structure	physical	Nickel J (2001)	11263668
BMPR1A	BMP6	10q23del|CD292|SKR5|ACVRLK3|ALK3	VGR1|VGR	Affinity Capture-Western	physical	Ebisawa T (1999)	10504300
BMPR1A	BMPR1A	10q23del|CD292|SKR5|ACVRLK3|ALK3	10q23del|CD292|SKR5|ACVRLK3|ALK3	Affinity Capture-Western	physical	Gilboa L (2000)	10712517
BMPR1A	BMPR1B	10q23del|CD292|SKR5|ACVRLK3|ALK3	CDw293|ALK-6|ALK6	Affinity Capture-Western	physical	Gilboa L (2000)	10712517
BMPR1A	BMPR2	10q23del|CD292|SKR5|ACVRLK3|ALK3	FLJ76945|PPH1|FLJ41585|BMPR-II|BMPR3|BRK-3|BMR2|T-ALK	Affinity Capture-Western	physical	Liu F (1995)	7791754
BMPR1A	SMAD7	10q23del|CD292|SKR5|ACVRLK3|ALK3	Madh7	Affinity Capture-Western	physical	Souchelnytskyi S (1998)	9738003
BMPR1B	BMPR1B	CDw293|ALK-6|ALK6	CDw293|ALK-6|ALK6	Affinity Capture-Western	physical	Gilboa L (2000)	10712517
BMPR1B	BMPR2	CDw293|ALK-6|ALK6	2610024H22Rik|BMPRII|AL117858|BMP-2|AW546137|BMPR-II|BB189135	Affinity Capture-Luminescence	physical	Barrios-Rodiles M (2005)	15761153
BMPR1B	LZTR1	CDw293|ALK-6|ALK6	AI591627|1200003E21Rik|AW550890	Affinity Capture-Luminescence	physical	Barrios-Rodiles M (2005)	15761153
BMPR1B	PPP3CC	CDw293|ALK-6|ALK6	Calnc	Affinity Capture-Luminescence	physical	Barrios-Rodiles M (2005)	15761153
BMPR1B	RAP2A	CDw293|ALK-6|ALK6	5830461H18Rik	Affinity Capture-Luminescence	physical	Barrios-Rodiles M (2005)	15761153
BMPR1B	RPS27A	CDw293|ALK-6|ALK6	0610006J14Rik|Ubb|Uba52|Ubc	Affinity Capture-Luminescence	physical	Barrios-Rodiles M (2005)	15761153
BMPR1B	SMAD7	CDw293|ALK-6|ALK6	Madh7	Affinity Capture-Luminescence	physical	Barrios-Rodiles M (2005)	15761153
BMPR1B	SQSTM1	CDw293|ALK-6|ALK6	p62|STAP|Osi|OSF-6|A170	Affinity Capture-Luminescence	physical	Barrios-Rodiles M (2005)	15761153
BMPR1B	TGFBR1	CDw293|ALK-6|ALK6	ALK5|TbetaRI|Alk-5|TbetaR-I|AU017191	Affinity Capture-Luminescence	physical	Barrios-Rodiles M (2005)	15761153
BMPR1B	TRAF6	CDw293|ALK-6|ALK6	MGC:3310|RNF85	Affinity Capture-Western	physical	Sorrentino A (2008)	18758450
BMPR1B	XIAP	CDw293|ALK-6|ALK6	MIHA|XLP2|BIRC4|API3|ILP1	Affinity Capture-Western	physical	Liu Z (2009)	19782107
BMPR2	ACVR1	FLJ76945|PPH1|FLJ41585|BMPR-II|BMPR3|BRK-3|BMR2|T-ALK	ACVRLK2|ACTRI|SKR1|TSRI|ACVR1A|FOP|ALK2	Two-hybrid	physical	Liu F (1995)	7791754
BMPR2	ACVR1B	FLJ76945|PPH1|FLJ41585|BMPR-II|BMPR3|BRK-3|BMR2|T-ALK	SKR2|ACTRIB|ALK4|ACVRLK4	Two-hybrid	physical	Liu F (1995)	7791754
BMPR2	BMP4	FLJ76945|PPH1|FLJ41585|BMPR-II|BMPR3|BRK-3|BMR2|T-ALK	OFC11|BMP2B1|ZYME|MCOPS6|BMP2B	Affinity Capture-Western	physical	Rosenzweig BL (1995)	7644468
BMPR2	BMP6	FLJ76945|PPH1|FLJ41585|BMPR-II|BMPR3|BRK-3|BMR2|T-ALK	VGR1|VGR	Affinity Capture-Western	physical	Ebisawa T (1999)	10504300
BMPR2	BMPR1A	FLJ76945|PPH1|FLJ41585|BMPR-II|BMPR3|BRK-3|BMR2|T-ALK	10q23del|CD292|SKR5|ACVRLK3|ALK3	Affinity Capture-Western	physical	Liu F (1995)	7791754
BMPR2	BMPR1B	FLJ76945|PPH1|FLJ41585|BMPR-II|BMPR3|BRK-3|BMR2|T-ALK	CDw293|ALK-6|ALK6	Affinity Capture-Western	physical	Liu F (1995)	7791754
BMPR2	BMPR2	FLJ76945|PPH1|FLJ41585|BMPR-II|BMPR3|BRK-3|BMR2|T-ALK	FLJ76945|PPH1|FLJ41585|BMPR-II|BMPR3|BRK-3|BMR2|T-ALK	Affinity Capture-Western	physical	Gilboa L (2000)	10712517
BMPR2	FHL2	FLJ76945|PPH1|FLJ41585|BMPR-II|BMPR3|BRK-3|BMR2|T-ALK	DRAL|AAG11|SLIM-3|FHL-2|SLIM3	Two-hybrid	physical	Neuman NA (2009)	19265191
BMPR2	FOXL1	FLJ76945|PPH1|FLJ41585|BMPR-II|BMPR3|BRK-3|BMR2|T-ALK	Fkh6|fkh-6|FREAC7	Affinity Capture-MS	physical	Hassel S (2004)	15188402
BMPR2	PRKCB	FLJ76945|PPH1|FLJ41585|BMPR-II|BMPR3|BRK-3|BMR2|T-ALK	Pkcb|Prkcb1|A130082F03Rik|PKC-Beta|Prkcb2	Affinity Capture-MS	physical	Hassel S (2004)	15188402
BMPR2	SULT1E1	FLJ76945|PPH1|FLJ41585|BMPR-II|BMPR3|BRK-3|BMR2|T-ALK	ST1E1|Ste	Affinity Capture-MS	physical	Hassel S (2004)	15188402
BMPR2	TGFBR1	FLJ76945|PPH1|FLJ41585|BMPR-II|BMPR3|BRK-3|BMR2|T-ALK	ALK5|ALK-5|LDS1A|AAT5|ACVRLK4|SKR4|TGFR-1|LDS2A	Two-hybrid	physical	Liu F (1995)	7791754
BMPR2	XIAP	FLJ76945|PPH1|FLJ41585|BMPR-II|BMPR3|BRK-3|BMR2|T-ALK	MIHA|XLP2|BIRC4|API3|ILP1	Affinity Capture-Western	physical	Liu Z (2009)	19782107
BMX	CAV1	PSCTK2|ETK|PSCTK3	MSTP085|VIP21|CGL3|BSCL3	Affinity Capture-Western	physical	Vargas L (2002)	11751885
BMX	PTK2	PSCTK2|ETK|PSCTK3	FAK1|FAK|FADK|pp125FAK|FRNK	Affinity Capture-Western	physical	Chen R (2001)	11331870
BMX	SRC	PSCTK2|ETK|PSCTK3	p60-Src|c-SRC|SRC1|ASV	Affinity Capture-Western	physical	Tsai YT (2000)	10688651
BMX	STAT3	PSCTK2|ETK|PSCTK3	APRF|MGC16063|HIES|FLJ20882	Affinity Capture-Western	physical	Tsai YT (2000)	10688651
BNIP1	BCL2	TRG-8|SEC20|NIP1	Bcl-2	Reconstituted Complex	physical	Zhang H (1999)	10217402
BNIP1	BCL2L1	TRG-8|SEC20|NIP1	Bcl-X|BCLXL|BCLXS|BCL-XL/S|BCLX|BCL2L|bcl-xL|bcl-xS|DKFZp781P2092	Reconstituted Complex	physical	Zhang H (1999)	10217402
BNIP3L	BNIP3L	NIX|BNIP3a	NIX|BNIP3a	Two-hybrid	physical	Rual JF (2005)	16189514
BPY2	UBE3A	BPY2A|VCY2A|BPY2B|BPY2C|VCY2	E6-AP|ANCR|EPVE6AP|FLJ26981|HPVE6A|AS	Two-hybrid	physical	Wong EY (2002)	12207887
BRAF	AKT1	MGC126806|BRAF1|RAFB1|B-RAF1|FLJ95109|MGC138284	MGC99656|PRKBA|PKB|AKT|PKB-ALPHA|RAC|RAC-ALPHA	Affinity Capture-Western	physical	Guan KL (2000)	10869359
BRAF	PAK2	MGC126806|BRAF1|RAFB1|B-RAF1|FLJ95109|MGC138284	PAKgamma|PAK65	Two-hybrid	physical	Bandyopadhyay S (2010)	20936779
BRAF	RAF1	MGC126806|BRAF1|RAFB1|B-RAF1|FLJ95109|MGC138284	CRAF|NS5|Raf-1|c-Raf	Affinity Capture-Western	physical	Weber CK (2001)	11325826
BRCA1	ACACA	RNF53|IRIS|BRCC1|PSCP|PNCA4|BRCAI|BROVCA1	ACCA|ACC1|ACAC|ACC	Affinity Capture-MS	physical	Magnard C (2002)	12360400
BRCA1	AKT1	RNF53|IRIS|BRCC1|PSCP|PNCA4|BRCAI|BROVCA1	MGC99656|PRKBA|PKB|AKT|PKB-ALPHA|RAC|RAC-ALPHA	Reconstituted Complex	physical	Altiok S (1999)	10542266
BRCA1	AR	RNF53|IRIS|BRCC1|PSCP|PNCA4|BRCAI|BROVCA1	SBMA|NR3C4|SMAX1|KD|AIS|HUMARA|HYSP1|TFM|DHTR	Reconstituted Complex	physical	Park JJ (2000)	11085509
BRCA1	ATM	RNF53|IRIS|BRCC1|PSCP|PNCA4|BRCAI|BROVCA1	ATE|TELO1|DKFZp781A0353|ATD|ATA|MGC74674|ATDC|AT1|TEL1|ATC	Co-purification	physical	Wang Y (2000)	10783165
BRCA1	BRCA1	RNF53|IRIS|BRCC1|PSCP|PNCA4|BRCAI|BROVCA1	RNF53|IRIS|BRCC1|PSCP|PNCA4|BRCAI|BROVCA1	Protein-peptide	physical	Rodriguez M (2003)	14578343
BRCA1	BRCA2	RNF53|IRIS|BRCC1|PSCP|PNCA4|BRCAI|BROVCA1	BRCC2|BROVCA2|FAD1|FANCB|FACD|FANCD|FANCD1|PNCA2|GLM3|FAD	Co-purification	physical	Dong Y (2003)	14636569
BRCA1	BRIP1	RNF53|IRIS|BRCC1|PSCP|PNCA4|BRCAI|BROVCA1	MGC126523|BACH1|FANCJ|FLJ90232|OF|MGC126521	Protein-peptide	physical	Botuyan MV (2004)	15242590
BRCA1	CCNA1	RNF53|IRIS|BRCC1|PSCP|PNCA4|BRCAI|BROVCA1	-	Reconstituted Complex	physical	Wang H (1997)	9244350
BRCA1	CCNB1	RNF53|IRIS|BRCC1|PSCP|PNCA4|BRCAI|BROVCA1	CCNB	Reconstituted Complex	physical	Wang H (1997)	9244350
BRCA1	CCND1	RNF53|IRIS|BRCC1|PSCP|PNCA4|BRCAI|BROVCA1	PRAD1|U21B31|BCL1|D11S287E	Reconstituted Complex	physical	Wang H (1997)	9244350
BRCA1	CCNE1	RNF53|IRIS|BRCC1|PSCP|PNCA4|BRCAI|BROVCA1	CCNE	Affinity Capture-Western	physical	Matsuoka S (2007)	17525332
BRCA1	CDK1	RNF53|IRIS|BRCC1|PSCP|PNCA4|BRCAI|BROVCA1	CDC2|P34CDC2|CDC28A|MGC111195|DKFZp686L20222	Reconstituted Complex	physical	Wang H (1997)	9244350
BRCA1	CDK2	RNF53|IRIS|BRCC1|PSCP|PNCA4|BRCAI|BROVCA1	p33(CDK2)	Reconstituted Complex	physical	Wang H (1997)	9244350
BRCA1	CDK5	RNF53|IRIS|BRCC1|PSCP|PNCA4|BRCAI|BROVCA1	PSSALRE	Reconstituted Complex	physical	Wang H (1997)	9244350
BRCA1	CHEK2	RNF53|IRIS|BRCC1|PSCP|PNCA4|BRCAI|BROVCA1	PP1425|CHK2|RAD53|HuCds1|CDS1|LFS2	Affinity Capture-Western	physical	Chabalier-Taste C (2008)	18804494
BRCA1	CREB1	RNF53|IRIS|BRCC1|PSCP|PNCA4|BRCAI|BROVCA1	MGC9284|CREB	Phenotypic Enhancement	genetic	Houvras Y (2000)	10945975
BRCA1	CREBBP	RNF53|IRIS|BRCC1|PSCP|PNCA4|BRCAI|BROVCA1	CBP|RSTS|KAT3A	Reconstituted Complex	physical	Chai YL (1999)	9926942
BRCA1	E2F4	RNF53|IRIS|BRCC1|PSCP|PNCA4|BRCAI|BROVCA1	E2F-4	Reconstituted Complex	physical	Wang H (1997)	9244350
BRCA1	ELK4	RNF53|IRIS|BRCC1|PSCP|PNCA4|BRCAI|BROVCA1	SAP1	Reconstituted Complex	physical	Chai Y (2001)	11313879
BRCA1	EP300	RNF53|IRIS|BRCC1|PSCP|PNCA4|BRCAI|BROVCA1	p300|KAT3B	Affinity Capture-Western	physical	Pao GM (2000)	10655477
BRCA1	ESR1	RNF53|IRIS|BRCC1|PSCP|PNCA4|BRCAI|BROVCA1	ER|Era|NR3A1|DKFZp686N23123|ESRA|ESR	Co-localization	physical	Zheng L (2001)	11493692
BRCA1	ETS1	RNF53|IRIS|BRCC1|PSCP|PNCA4|BRCAI|BROVCA1	EWSR2|FLJ10768|ETS-1	Reconstituted Complex	physical	Chai Y (2001)	11313879
BRCA1	FANCD2	RNF53|IRIS|BRCC1|PSCP|PNCA4|BRCAI|BROVCA1	FA4|FA-D2|DKFZp762A223|FLJ23826|FACD|FANCD|FAD2|FAD	Biochemical Activity	physical	Vandenberg CJ (2003)	12887909
BRCA1	FHL2	RNF53|IRIS|BRCC1|PSCP|PNCA4|BRCAI|BROVCA1	DRAL|AAG11|SLIM-3|FHL-2|SLIM3	Reconstituted Complex	physical	Yan J (2003)	14550570
BRCA1	FLI1	RNF53|IRIS|BRCC1|PSCP|PNCA4|BRCAI|BROVCA1	SIC-1|EWSR2	Reconstituted Complex	physical	Chai Y (2001)	11313879
BRCA1	HDAC1	RNF53|IRIS|BRCC1|PSCP|PNCA4|BRCAI|BROVCA1	HD1|GON-10|RPD3|RPD3L1|DKFZp686H12203	Reconstituted Complex	physical	Yarden RI (1999)	10220405
BRCA1	HDAC2	RNF53|IRIS|BRCC1|PSCP|PNCA4|BRCAI|BROVCA1	HD2|YAF1|RPD3	Reconstituted Complex	physical	Yarden RI (1999)	10220405
BRCA1	HSPA8	RNF53|IRIS|BRCC1|PSCP|PNCA4|BRCAI|BROVCA1	HSPA10|HSP73|HSC54|HSC70|HSC71|HSP71|MGC29929|MGC131511|NIP71|LAP1	Two-hybrid	physical	Yu X (1998)	9738006
BRCA1	JAK1	RNF53|IRIS|BRCC1|PSCP|PNCA4|BRCAI|BROVCA1	JTK3|JAK1A|JAK1B	Affinity Capture-Western	physical	Gao B (2001)	11163768
BRCA1	JUN	RNF53|IRIS|BRCC1|PSCP|PNCA4|BRCAI|BROVCA1	AP1|AP-1|c-Jun	Affinity Capture-Western	physical	Hu YF (2002)	12080089
BRCA1	LMO4	RNF53|IRIS|BRCC1|PSCP|PNCA4|BRCAI|BROVCA1	-	Affinity Capture-Western	physical	Sutherland KD (2003)	12925972
BRCA1	MLH1	RNF53|IRIS|BRCC1|PSCP|PNCA4|BRCAI|BROVCA1	FCC2|HNPCC|hMLH1|COCA2|MGC5172|HNPCC2	Co-purification	physical	Wang Y (2000)	10783165
BRCA1	MSH2	RNF53|IRIS|BRCC1|PSCP|PNCA4|BRCAI|BROVCA1	HNPCC1|HNPCC|COCA1|LCFS2|FCC1	Two-hybrid	physical	Wang Q (2001)	11498787
BRCA1	MSH3	RNF53|IRIS|BRCC1|PSCP|PNCA4|BRCAI|BROVCA1	MGC163306|MRP1|MGC163308|DUP	Protein-peptide	physical	Rodriguez M (2003)	14578343
BRCA1	MSH6	RNF53|IRIS|BRCC1|PSCP|PNCA4|BRCAI|BROVCA1	HNPCC5|GTBP|HSAP	Two-hybrid	physical	Wang Q (2001)	11498787
BRCA1	MYC	RNF53|IRIS|BRCC1|PSCP|PNCA4|BRCAI|BROVCA1	MRTL|c-Myc|bHLHe39	Affinity Capture-Western	physical	Li H (2002)	11916966
BRCA1	NBN	RNF53|IRIS|BRCC1|PSCP|PNCA4|BRCAI|BROVCA1	FLJ10155|NBS|P95|ATV|AT-V2|NBS1|MGC87362|AT-V1	Co-purification	physical	Wang Y (2000)	10783165
BRCA1	NCOA2	RNF53|IRIS|BRCC1|PSCP|PNCA4|BRCAI|BROVCA1	NCoA-2|KAT13C|SRC2|bHLHe75|MGC138808|GRIP1|TIF2	Protein-peptide	physical	Rodriguez M (2003)	14578343
BRCA1	NCOA3	RNF53|IRIS|BRCC1|PSCP|PNCA4|BRCAI|BROVCA1	TRAM-1|SRC3|CAGH16|AIB-1|TNRC14|MGC141848|CTG26|AIB1|ACTR|KAT13B|pCIP|TNRC16|bHLHe42|SRC-3|RAC3	Protein-peptide	physical	Rodriguez M (2003)	14578343
BRCA1	PALB2	RNF53|IRIS|BRCC1|PSCP|PNCA4|BRCAI|BROVCA1	FLJ21816|FANCN|DKFZp667I166|DKFZp686E1054|PNCA3	Affinity Capture-Western	physical	Zhang F (2009)	19268590
BRCA1	PIAS1	RNF53|IRIS|BRCC1|PSCP|PNCA4|BRCAI|BROVCA1	MGC141879|MGC141878|DDXBP1|GU/RH-II|ZMIZ3|GBP	Co-localization	physical	Galanty Y (2009)	20016603
BRCA1	PPP1CA	RNF53|IRIS|BRCC1|PSCP|PNCA4|BRCAI|BROVCA1	MGC15877|PP1alpha|PP-1A|MGC1674|PPP1A	Reconstituted Complex	physical	Liu Y (2002)	12438214
BRCA1	RAD51	RNF53|IRIS|BRCC1|PSCP|PNCA4|BRCAI|BROVCA1	HRAD51|RECA|BRCC5|HsT16930|HsRad51|RAD51A	Reconstituted Complex	physical	Scully R (1997)	9008167
BRCA1	RB1	RNF53|IRIS|BRCC1|PSCP|PNCA4|BRCAI|BROVCA1	pp110|OSRC|pRb|RB|p105-Rb	Affinity Capture-Western	physical	Aprelikova ON (1999)	10518542
BRCA1	RBL2	RNF53|IRIS|BRCC1|PSCP|PNCA4|BRCAI|BROVCA1	FLJ26459|Rb2|P130	Co-localization	physical	Fan S (2001)	11521194
BRCA1	RELA	RNF53|IRIS|BRCC1|PSCP|PNCA4|BRCAI|BROVCA1	NFKB3|MGC131774|p65	Reconstituted Complex	physical	Benezra M (2003)	12700228
BRCA1	SMAD3	RNF53|IRIS|BRCC1|PSCP|PNCA4|BRCAI|BROVCA1	MGC60396|HSPC193|MADH3|DKFZP586N0721|HsT17436|JV15-2|DKFZp686J10186	Reconstituted Complex	physical	Dubrovska A (2005)	15735739
BRCA1	SMARCA2	RNF53|IRIS|BRCC1|PSCP|PNCA4|BRCAI|BROVCA1	SNF2L2|BRM|SNF2|SNF2LA|BAF190|Sth1p|MGC74511|SWI2|hBRM|hSNF2a|FLJ36757	Affinity Capture-Western	physical	Hill DA (2004)	15034933
BRCA1	SMARCA4	RNF53|IRIS|BRCC1|PSCP|PNCA4|BRCAI|BROVCA1	SNF2|hSNF2b|SNF2-BETA|FLJ39786|SWI2|BAF190|SNF2LB|RTPS2|BRG1|SNF2L4	Affinity Capture-Western	physical	Hill DA (2004)	15034933
BRCA1	SMARCC1	RNF53|IRIS|BRCC1|PSCP|PNCA4|BRCAI|BROVCA1	BAF155|CRACC1|Rsc8|SWI3|SRG3	Co-purification	physical	Bochar DA (2000)	10943845
BRCA1	SRC	RNF53|IRIS|BRCC1|PSCP|PNCA4|BRCAI|BROVCA1	p60-Src|c-SRC|SRC1|ASV	Affinity Capture-Western	physical	Nakuci E (2006)	16860316
BRCA1	STAT1	RNF53|IRIS|BRCC1|PSCP|PNCA4|BRCAI|BROVCA1	ISGF-3|STAT91|DKFZp686B04100	Affinity Capture-Western	physical	Ouchi T (2000)	10792030
BRCA1	STAT5A	RNF53|IRIS|BRCC1|PSCP|PNCA4|BRCAI|BROVCA1	STAT5|MGF	Affinity Capture-Western	physical	Vidarsson H (2002)	12459499
BRCA1	SUMO1	RNF53|IRIS|BRCC1|PSCP|PNCA4|BRCAI|BROVCA1	PIC1|SENP2|DAP1|SMT3C|OFC10|SMT3H3|SMT3|GMP1|UBL1	FRET	physical	Morris JR (2009)	20016594
BRCA1	TOP2A	RNF53|IRIS|BRCC1|PSCP|PNCA4|BRCAI|BROVCA1	TP2A|TOP2	Affinity Capture-Western	physical	Lou Z (2005)	15965487
BRCA1	TP53	RNF53|IRIS|BRCC1|PSCP|PNCA4|BRCAI|BROVCA1	p53|FLJ92943|TRP53|LFS1	Affinity Capture-Western	physical	Abramovitch S (2004)	14710355
BRCA1	TP53BP1	RNF53|IRIS|BRCC1|PSCP|PNCA4|BRCAI|BROVCA1	FLJ41424|p202|MGC138366|53BP1	Affinity Capture-Western	physical	Wang B (2002)	12364621
BRCA1	UBC	RNF53|IRIS|BRCC1|PSCP|PNCA4|BRCAI|BROVCA1	HMG20	Affinity Capture-Western	physical	Hayami R (2005)	15665273
BRCA1	UBE3A	RNF53|IRIS|BRCC1|PSCP|PNCA4|BRCAI|BROVCA1	E6-AP|ANCR|EPVE6AP|FLJ26981|HPVE6A|AS	Reconstituted Complex	physical	Wu-Baer F (2003)	12890688
BRCA1	VCP	RNF53|IRIS|BRCC1|PSCP|PNCA4|BRCAI|BROVCA1	MGC131997|MGC148092|IBMPFD|TERA|p97|MGC8560	Affinity Capture-Western	physical	Zhang H (2000)	10855792
BRCA2	BRCA1	BRCC2|BROVCA2|FAD1|FANCB|FACD|FANCD|FANCD1|PNCA2|GLM3|FAD	RNF53|IRIS|BRCC1|PSCP|PNCA4|BRCAI|BROVCA1	Affinity Capture-Western	physical	Sarkisian CJ (2001)	11477095
BRCA2	FANCD2	BRCC2|BROVCA2|FAD1|FANCB|FACD|FANCD|FANCD1|PNCA2|GLM3|FAD	FA4|FA-D2|DKFZp762A223|FLJ23826|FACD|FANCD|FAD2|FAD	Affinity Capture-Western	physical	Hussain S (2004)	15115758
BRCA2	FLNA	BRCC2|BROVCA2|FAD1|FANCB|FACD|FANCD|FANCD1|PNCA2|GLM3|FAD	OPD1|FMD|MNS|OPD|ABP-280|OPD2|DKFZp434P031|FLN1|FLN|ABPX|NHBP	Reconstituted Complex	physical	Yuan Y (2001)	11602572
BRCA2	PALB2	BRCC2|BROVCA2|FAD1|FANCB|FACD|FANCD|FANCD1|PNCA2|GLM3|FAD	FLJ21816|FANCN|DKFZp667I166|DKFZp686E1054|PNCA3	Affinity Capture-Western	physical	Xia B (2006)	16793542
BRCA2	RAD51	BRCC2|BROVCA2|FAD1|FANCB|FACD|FANCD|FANCD1|PNCA2|GLM3|FAD	HRAD51|RECA|BRCC5|HsT16930|HsRad51|RAD51A	Two-hybrid	physical	Sharan SK (1997)	9126738
BRCA2	SKP2	BRCC2|BROVCA2|FAD1|FANCB|FACD|FANCD|FANCD1|PNCA2|GLM3|FAD	FBXL1|FBL1|FLB1|MGC1366	Affinity Capture-Western	physical	Moro L (2006)	16754685
BRCA2	SMAD2	BRCC2|BROVCA2|FAD1|FANCB|FACD|FANCD|FANCD1|PNCA2|GLM3|FAD	hMAD-2|MADR2|JV18|hSMAD2|MGC22139|MGC34440|JV18-1|MADH2	Affinity Capture-Western	physical	Preobrazhenska O (2002)	12165866
BRCA2	SMAD3	BRCC2|BROVCA2|FAD1|FANCB|FACD|FANCD|FANCD1|PNCA2|GLM3|FAD	MGC60396|HSPC193|MADH3|DKFZP586N0721|HsT17436|JV15-2|DKFZp686J10186	Reconstituted Complex	physical	Preobrazhenska O (2002)	12165866
BRCA2	STAT5A	BRCC2|BROVCA2|FAD1|FANCB|FACD|FANCD|FANCD1|PNCA2|GLM3|FAD	STAT5|MGF	Affinity Capture-Western	physical	Vidarsson H (2002)	12459499
BRCA2	TP53	BRCC2|BROVCA2|FAD1|FANCB|FACD|FANCD|FANCD1|PNCA2|GLM3|FAD	p53|FLJ92943|TRP53|LFS1	Affinity Capture-Western	physical	Dong Y (2003)	14636569
BRCA2	UBC	BRCC2|BROVCA2|FAD1|FANCB|FACD|FANCD|FANCD1|PNCA2|GLM3|FAD	HMG20	Affinity Capture-Western	physical	Moro L (2006)	16754685
BRCA2	XRCC3	BRCC2|BROVCA2|FAD1|FANCB|FACD|FANCD|FANCD1|PNCA2|GLM3|FAD	-	Affinity Capture-Western	physical	Wilson JB (2010)	20450923
BRIP1	BRCA1	MGC126523|BACH1|FANCJ|FLJ90232|OF|MGC126521	RNF53|IRIS|BRCC1|PSCP|PNCA4|BRCAI|BROVCA1	Affinity Capture-Western	physical	Botuyan MV (2004)	15242590
BRIP1	MLH1	MGC126523|BACH1|FANCJ|FLJ90232|OF|MGC126521	FCC2|HNPCC|hMLH1|COCA2|MGC5172|HNPCC2	Affinity Capture-Western	physical	Xie J (2010)	20978114
BRIP1	PMS2	MGC126523|BACH1|FANCJ|FLJ90232|OF|MGC126521	PMSL2|PMS2CL|HNPCC4	Affinity Capture-Western	physical	Xie J (2010)	20978114
BSG	MMP1	5F7|TCSF|CD147|M6|OK|EMMPRIN	CLG|CLGN	Affinity Capture-Western	physical	Guo H (2000)	10706100
BSG	SLC16A1	5F7|TCSF|CD147|M6|OK|EMMPRIN	FLJ36745|HHF7|MCT1|MGC44475|MCT	Affinity Capture-Western	physical	Kirk P (2000)	10921872
BSG	SLC16A4	5F7|TCSF|CD147|M6|OK|EMMPRIN	MCT5|MCT4	Affinity Capture-Western	physical	Kirk P (2000)	10921872
BSG	UBC	5F7|TCSF|CD147|M6|OK|EMMPRIN	HMG20	Affinity Capture-Western	physical	Wang WJ (2008)	18689982
BTRC	APC	MGC4643|FBW1A|FWD1|FBXW1|betaTrCP|FBXW1A|BETA-TRCP|bTrCP|bTrCP1	GS|BTPS2|DP2.5|DP3|DP2	Affinity Capture-MS	physical	Sowa ME (2009)	19615732
BTRC	ATF4	MGC4643|FBW1A|FWD1|FBXW1|betaTrCP|FBXW1A|BETA-TRCP|bTrCP|bTrCP1	CREB-2|TXREB|CREB2|TAXREB67	Affinity Capture-Western	physical	Lassot I (2005)	16219772
BTRC	AXIN1	MGC4643|FBW1A|FWD1|FBXW1|betaTrCP|FBXW1A|BETA-TRCP|bTrCP|bTrCP1	MGC52315|AXIN	Affinity Capture-Western	physical	Kitagawa M (1999)	10228155
BTRC	BTRC	MGC4643|FBW1A|FWD1|FBXW1|betaTrCP|FBXW1A|BETA-TRCP|bTrCP|bTrCP1	MGC4643|FBW1A|FWD1|FBXW1|betaTrCP|FBXW1A|BETA-TRCP|bTrCP|bTrCP1	Affinity Capture-Western	physical	Suzuki H (2000)	10644755
BTRC	CDC25A	MGC4643|FBW1A|FWD1|FBXW1|betaTrCP|FBXW1A|BETA-TRCP|bTrCP|bTrCP1	CDC25A2	Affinity Capture-MS	physical	Sowa ME (2009)	19615732
BTRC	CTNNB1	MGC4643|FBW1A|FWD1|FBXW1|betaTrCP|FBXW1A|BETA-TRCP|bTrCP|bTrCP1	CTNNB|DKFZp686D02253|FLJ37923|FLJ25606	Affinity Capture-Western	physical	Yang J (2006)	16798748
BTRC	CUL1	MGC4643|FBW1A|FWD1|FBXW1|betaTrCP|FBXW1A|BETA-TRCP|bTrCP|bTrCP1	MGC149835|MGC149834	Affinity Capture-Western	physical	Suzuki H (2000)	10644755
BTRC	DLG1	MGC4643|FBW1A|FWD1|FBXW1|betaTrCP|FBXW1A|BETA-TRCP|bTrCP|bTrCP1	DLGH1|DKFZp761P0818|DKFZp781B0426|hdlg|dJ1061C18.1.1|SAP97|SAP-97	Affinity Capture-Western	physical	Mantovani F (2003)	12902344
BTRC	EPOR	MGC4643|FBW1A|FWD1|FBXW1|betaTrCP|FBXW1A|BETA-TRCP|bTrCP|bTrCP1	EPO-R|MGC138358	Affinity Capture-Western	physical	Meyer L (2007)	17327410
BTRC	GHR	MGC4643|FBW1A|FWD1|FBXW1|betaTrCP|FBXW1A|BETA-TRCP|bTrCP|bTrCP1	GHBP	Reconstituted Complex	physical	van Kerkhof P (2007)	17500058
BTRC	JUP	MGC4643|FBW1A|FWD1|FBXW1|betaTrCP|FBXW1A|BETA-TRCP|bTrCP|bTrCP1	CTNNG|PKGB|DPIII|DP3|PDGB|ARVD12	Affinity Capture-Western	physical	Sadot E (2000)	10803460
BTRC	MYC	MGC4643|FBW1A|FWD1|FBXW1|betaTrCP|FBXW1A|BETA-TRCP|bTrCP|bTrCP1	MRTL|c-Myc|bHLHe39	Biochemical Activity	physical	Popov N (2010)	20852628
BTRC	NEDD8	MGC4643|FBW1A|FWD1|FBXW1|betaTrCP|FBXW1A|BETA-TRCP|bTrCP|bTrCP1	MGC125896|FLJ43224|Nedd-8|MGC125897|MGC104393	Affinity Capture-Western	physical	Read MA (2000)	10713156
BTRC	NFKBIA	MGC4643|FBW1A|FWD1|FBXW1|betaTrCP|FBXW1A|BETA-TRCP|bTrCP|bTrCP1	IKBA|MAD-3|NFKBI	Affinity Capture-Western	physical	Suzuki H (2000)	10644755
BTRC	PER1	MGC4643|FBW1A|FWD1|FBXW1|betaTrCP|FBXW1A|BETA-TRCP|bTrCP|bTrCP1	PER|hPER|MGC88021|RIGUI	Reconstituted Complex	physical	Shirogane T (2005)	15917222
BTRC	PRKACA	MGC4643|FBW1A|FWD1|FBXW1|betaTrCP|FBXW1A|BETA-TRCP|bTrCP|bTrCP1	MGC102831|PKACA|MGC48865	Affinity Capture-MS	physical	Sowa ME (2009)	19615732
BTRC	RELA	MGC4643|FBW1A|FWD1|FBXW1|betaTrCP|FBXW1A|BETA-TRCP|bTrCP|bTrCP1	NFKB3|MGC131774|p65	Affinity Capture-Western	physical	Spencer E (1999)	9990853
BTRC	SMAD4	MGC4643|FBW1A|FWD1|FBXW1|betaTrCP|FBXW1A|BETA-TRCP|bTrCP|bTrCP1	DPC4|MADH4|JIP	Two-hybrid	physical	Wan M (2004)	14988407
BTRC	TP63	MGC4643|FBW1A|FWD1|FBXW1|betaTrCP|FBXW1A|BETA-TRCP|bTrCP|bTrCP1	p73L|p40|p73H|OFC8|B(p51B)|B(p51A)|p63|p53CP|NBP|p51|TP53L|EEC3|LMS|SHFM4|AIS|RHS|KET|TP73L|TP53CP	Affinity Capture-Western	physical	Gallegos JR (2008)	17965458
C9ORF46	XRCC6	FLJ14688|MDS030|FLJ39176	CTC75|ML8|CTCBF|KU70|TLAA|G22P1	Two-hybrid	physical	Stelzl U (2005)	16169070
CADM1	EPB41L3	ST17|DKFZp686F1789|IGSF4|TSLC1|MGC51880|synCAM1|sgIGSF|sTSLC-1|BL2|SYNCAM|MGC149785|Necl-2|RA175|IGSF4A|NECL2	DAL1|DAL-1|4.1B|KIAA0987|FLJ37633	Affinity Capture-Western	physical	Yageta M (2002)	12234973
CAPN1	PALB2	CANPL1|CANP1|muCANP|CANP|muCL	FLJ21816|FANCN|DKFZp667I166|DKFZp686E1054|PNCA3	Affinity Capture-Western	physical	Zhang P (2010)	20518497
CAPN1	UBC	CANPL1|CANP1|muCANP|CANP|muCL	HMG20	Affinity Capture-Western	physical	Govindarajan B (2008)	18085799
CARM1	CREBBP	PRMT4	CBP|RSTS|KAT3A	Biochemical Activity	physical	Naeem H (2007)	17043108
CARM1	EP300	PRMT4	p300|KAT3B	Biochemical Activity	physical	Feng Q (2006)	16923966
CARM1	NCOA1	PRMT4	bHLHe74|MGC129720|SRC1|RIP160|KAT13A|bHLHe42|F-SRC-1|MGC129719	Reconstituted Complex	physical	Fauquier L (2008)	18511550
CARM1	NCOA2	PRMT4	NCoA-2|KAT13C|SRC2|bHLHe75|MGC138808|GRIP1|TIF2	Biochemical Activity	physical	Feng Q (2006)	16923966
CARM1	NCOA3	PRMT4	TRAM-1|SRC3|CAGH16|AIB-1|TNRC14|MGC141848|CTG26|AIB1|ACTR|KAT13B|pCIP|TNRC16|bHLHe42|SRC-3|RAC3	Biochemical Activity	physical	Naeem H (2007)	17043108
CARM1	NFKB1	PRMT4	EBP-1|NF-kappa-B|DKFZp686C01211|p105|MGC54151|NF-kappaB|p50|NFKB-p50|NFKB-p105|KBF1	Co-purification	physical	Xu W (2004)	14729568
CARM1	RELA	PRMT4	NFKB3|MGC131774|p65	Affinity Capture-Western	physical	Covic M (2005)	15616592
CARM1	SMARCA4	PRMT4	SNF2|hSNF2b|SNF2-BETA|FLJ39786|SWI2|BAF190|SNF2LB|RTPS2|BRG1|SNF2L4	Co-purification	physical	Xu W (2004)	14729568
CARM1	SMARCC1	PRMT4	BAF155|CRACC1|Rsc8|SWI3|SRG3	Co-purification	physical	Xu W (2004)	14729568
CARM1	SMARCE1	PRMT4	BAF57	Co-purification	physical	Xu W (2004)	14729568
CARM1	SRC	PRMT4	p60-Src|c-SRC|SRC1|ASV	Biochemical Activity	physical	Feng Q (2006)	16923966
CARM1	STAT5A	PRMT4	STAT5|MGF	Reconstituted Complex	physical	Kleinschmidt MA (2008)	18413343
CASP8	BCL2	MACH|FLICE|FLJ17672|MGC78473|MCH5|Casp-8|ALPS2B|CAP4	Bcl-2	Phenotypic Suppression	genetic	Guo Y (2002)	11832478
CASP8	BCL2L1	MACH|FLICE|FLJ17672|MGC78473|MCH5|Casp-8|ALPS2B|CAP4	Bcl-X|BCLXL|BCLXS|BCL-XL/S|BCLX|BCL2L|bcl-xL|bcl-xS|DKFZp781P2092	Phenotypic Suppression	genetic	Guo Y (2002)	11832478
CASP8	BIRC2	MACH|FLICE|FLJ17672|MGC78473|MCH5|Casp-8|ALPS2B|CAP4	cIAP1|c-IAP1|RNF48|MIHB|API1|Hiap-2|HIAP2	Affinity Capture-Western	physical	Micheau O (2003)	12887920
CASP8	CASP8	MACH|FLICE|FLJ17672|MGC78473|MCH5|Casp-8|ALPS2B|CAP4	MACH|FLICE|FLJ17672|MGC78473|MCH5|Casp-8|ALPS2B|CAP4	Two-hybrid	physical	Stelzl U (2005)	16169070
CASP8	CASP9	MACH|FLICE|FLJ17672|MGC78473|MCH5|Casp-8|ALPS2B|CAP4	APAF3|ICE-LAP6|CASPASE-9c|APAF-3|MCH6	Biochemical Activity	physical	Guo Y (2002)	11832478
CASP8	CFLAR	MACH|FLICE|FLJ17672|MGC78473|MCH5|Casp-8|ALPS2B|CAP4	FLAME-1|c-FLIPR|FLIP|CASH|c-FLIPL|c-FLIP|FLAME|c-FLIPS|I-FLICE|CLARP|Casper|FLAME1|CASP8AP1|MRIT	Affinity Capture-Western	physical	Micheau O (2003)	12887920
CASP8	FASLG	MACH|FLICE|FLJ17672|MGC78473|MCH5|Casp-8|ALPS2B|CAP4	APT1LG1|CD178|CD95L|CD95-L|TNFSF6|FASL	Co-purification	physical	Gajate C (2005)	15659383
CASP8	HDAC7	MACH|FLICE|FLJ17672|MGC78473|MCH5|Casp-8|ALPS2B|CAP4	HD7A|HDAC7A|FLJ99588|DKFZP586J0917	Biochemical Activity	physical	Scott FL (2008)	18458084
CASP8	HIP1	MACH|FLICE|FLJ17672|MGC78473|MCH5|Casp-8|ALPS2B|CAP4	MGC126506|ILWEQ	Affinity Capture-Western	physical	Gervais FG (2002)	11788820
CASP8	MAP3K14	MACH|FLICE|FLJ17672|MGC78473|MCH5|Casp-8|ALPS2B|CAP4	FTDCR1B|HSNIK|NIK|HS	Affinity Capture-Western	physical	Chaudhary PM (2000)	11002417
CASP8	RIPK1	MACH|FLICE|FLJ17672|MGC78473|MCH5|Casp-8|ALPS2B|CAP4	RIP|RIP1|FLJ39204	Affinity Capture-Western	physical	Chaudhary PM (2000)	11002417
CASP8	TNFAIP3	MACH|FLICE|FLJ17672|MGC78473|MCH5|Casp-8|ALPS2B|CAP4	MGC138687|MGC104522|MGC138688|OTUD7C|TNFA1P2|A20	Affinity Capture-Western	physical	Oshima S (2009)	19060883
CASP8	TNFRSF10B	MACH|FLICE|FLJ17672|MGC78473|MCH5|Casp-8|ALPS2B|CAP4	DR5|TRICK2B|TRAILR2|KILLER/DR5|CD262|KILLER|TRAIL-R2|TRICK2|TRICK2A|TRICKB|ZTNFR9	Co-purification	physical	Gajate C (2005)	15659383
CASP8	VIM	MACH|FLICE|FLJ17672|MGC78473|MCH5|Casp-8|ALPS2B|CAP4	FLJ36605	Two-hybrid	physical	Stelzl U (2005)	16169070
CASP8	XIAP	MACH|FLICE|FLJ17672|MGC78473|MCH5|Casp-8|ALPS2B|CAP4	MIHA|XLP2|BIRC4|API3|ILP1	Phenotypic Suppression	genetic	Guo Y (2002)	11832478
CASP9	DCC	APAF3|ICE-LAP6|CASPASE-9c|APAF-3|MCH6	IGDCC1|CRC18|CRCR1	Affinity Capture-Western	physical	Forcet C (2001)	11248093
CASP9	UBC	APAF3|ICE-LAP6|CASPASE-9c|APAF-3|MCH6	HMG20	Affinity Capture-Western	physical	Morizane Y (2005)	15749826
CASP9	XIAP	APAF3|ICE-LAP6|CASPASE-9c|APAF-3|MCH6	MIHA|XLP2|BIRC4|API3|ILP1	Far Western	physical	Davoodi J (2004)	15280366
CASR	CASR	EIG8|HHC1|FIH|GPRC2A|HHC|MGC138441|NSHPT|CAR|FHH|PCAR1	EIG8|HHC1|FIH|GPRC2A|HHC|MGC138441|NSHPT|CAR|FHH|PCAR1	Reconstituted Complex	physical	Bai M (1998)	9722601
CASR	FLNA	EIG8|HHC1|FIH|GPRC2A|HHC|MGC138441|NSHPT|CAR|FHH|PCAR1	OPD1|FMD|MNS|OPD|ABP-280|OPD2|DKFZp434P031|FLN1|FLN|ABPX|NHBP	Two-hybrid	physical	Awata H (2001)	11390379
CASR	UBC	EIG8|HHC1|FIH|GPRC2A|HHC|MGC138441|NSHPT|CAR|FHH|PCAR1	HMG20	Affinity Capture-Western	physical	Huang Y (2006)	16513638
CAT	CAT	MGC138424|MGC138422	MGC138424|MGC138422	Co-crystal Structure	physical	Ko TP (2000)	10666617
CAT	PEX5	MGC138424|MGC138422	PXR1|FLJ51948|PTS1R|PTS1-BP|FLJ50634|FLJ50721	Two-hybrid	physical	Watters D (1999)	10567403
CAV1	ADRBK1	MSTP085|VIP21|CGL3|BSCL3	BETA-ARK1|GRK2|FLJ16718|BARK1	Reconstituted Complex	physical	Carman CV (1999)	10085129
CAV1	AQP3	MSTP085|VIP21|CGL3|BSCL3	GIL	Affinity Capture-Western	physical	Zheng X (2003)	14675200
CAV1	AR	MSTP085|VIP21|CGL3|BSCL3	SBMA|NR3C4|SMAX1|KD|AIS|HUMARA|HYSP1|TFM|DHTR	Affinity Capture-Western	physical	Lu ML (2001)	11278309
CAV1	CAV2	MSTP085|VIP21|CGL3|BSCL3	MGC12294|CAV	Affinity Capture-Western	physical	Scherer PE (1997)	9361015
CAV1	CSK	MSTP085|VIP21|CGL3|BSCL3	MGC117393	Two-hybrid	physical	Cao H (2002)	11805080
CAV1	EDNRB	MSTP085|VIP21|CGL3|BSCL3	ABCDS|HSCR2|WS4A|ETB|HSCR|ETBR|ETRB	Affinity Capture-Western	physical	Yamaguchi T (2003)	12694195
CAV1	GJA1	MSTP085|VIP21|CGL3|BSCL3	DFNB38|HSS|CX43|GJAL|ODDD	Reconstituted Complex	physical	Schubert AL (2002)	11980479
CAV1	NOS1	-	IHPS1|NOS|nNOS	Reconstituted Complex	physical	Venema VJ (1997)	9353265
CAV1	NOS2	MSTP085|VIP21|CGL3|BSCL3	HEP-NOS|NOS|INOS|NOS2A	Co-fractionation	physical	Felley-Bosco E (2000)	11114180
CAV1	NOS3	MSTP085|VIP21|CGL3|BSCL3	eNOS|ECNOS	Affinity Capture-Western	physical	Garcia-Cardena G (1996)	8910295
CAV1	PDGFRA	MSTP085|VIP21|CGL3|BSCL3	CD140A|PDGFR2|RHEPDGFRA|MGC74795	Affinity Capture-Western	physical	Yamamoto M (1999)	10066366
CAV1	PDGFRB	MSTP085|VIP21|CGL3|BSCL3	PDGFR|PDGFR1|JTK12|CD140B	Affinity Capture-Western	physical	Yamamoto M (1999)	10066366
CAV1	PTGS2	MSTP085|VIP21|CGL3|BSCL3	PHS-2|PGG/HS|COX2|PGHS-2|hCox-2|COX-2|GRIPGHS	Affinity Capture-Western	physical	Liou JY (2001)	11432874
CAV1	SMAD2	MSTP085|VIP21|CGL3|BSCL3	hMAD-2|MADR2|JV18|hSMAD2|MGC22139|MGC34440|JV18-1|MADH2	Co-fractionation	physical	Razani B (2001)	11102446
CAV1	SRC	MSTP085|VIP21|CGL3|BSCL3	p60-Src|c-SRC|SRC1|ASV	Reconstituted Complex	physical	Li S (1996)	8910575
CAV2	CAV1	MGC12294|CAV	MSTP085|VIP21|CGL3|BSCL3	Affinity Capture-Western	physical	Breuza L (2002)	12414992
CAV2	SRC	MGC12294|CAV	p60-Src|c-SRC|SRC1|ASV	Reconstituted Complex	physical	Lee H (2002)	12091389
CBL	CBL	C-CBL|CBL2|RNF55	C-CBL|CBL2|RNF55	Co-crystal Structure	physical	Peschard P (2007)	17679095
CBL	CRKL	C-CBL|CBL2|RNF55	-	Affinity Capture-Western	physical	Alsayed Y (2000)	10907644
CBL	CSF1R	C-CBL|CBL2|RNF55	FMS|FIM2|CSFR|C-FMS|CD115	Two-hybrid	physical	Mancini A (2002)	11847211
CBL	CSK	C-CBL|CBL2|RNF55	MGC117393	Affinity Capture-Western	physical	Sanjay A (2001)	11149930
CBL	EEF1A1	C-CBL|CBL2|RNF55	FLJ25721|LENG7|EE1A1|MGC16224|CCS3|MGC102687|EF1A|eEF1A-1|EEF1A|MGC131894|EEF-1|HNGC:16303|GRAF-1EF|EF-Tu|PTI1|CCS-3	Affinity Capture-MS	physical	Feshchenko EA (2004)	15107835
CBL	F2RL1	RGD1561386	GPR11|PAR2	Affinity Capture-Western	physical	Jacob C (2005)	15708858
CBL	GAPDH	C-CBL|CBL2|RNF55	G3PD|MGC88685|GAPD	Affinity Capture-MS	physical	Feshchenko EA (2004)	15107835
CBL	GRB2	C-CBL|CBL2|RNF55	EGFRBP-GRB2|MSTP084|Grb3-3|NCKAP2|ASH|MST084	Affinity Capture-Western	physical	Jain SK (1997)	9174058
CBL	IGF1R	C-CBL|CBL2|RNF55	MGC142170|CD221|JTK13|MGC142172|IGFIR|MGC18216|IGFR	Biochemical Activity	physical	Sehat B (2008)	18632619
CBL	ITGA5	C-CBL|CBL2|RNF55	FNRA|CD49e|VLA5A	Affinity Capture-Western	physical	Kaabeche K (2005)	15728256
CBL	KDR	C-CBL|CBL2|RNF55	FLK1|VEGFR|CD309|VEGFR2	Reconstituted Complex	physical	Singh AJ (2007)	17372230
CBL	MET	C-CBL|CBL2|RNF55	c-Met|HGFR|AUTS9|RCCP2	Biochemical Activity	physical	Petrelli A (2002)	11894096
CBL	NGFR	C-CBL|CBL2|RNF55	p75|LNGFR|p75NTR|RNNGFRR	Two-hybrid	physical	Ohrt T (2004)	15337528
CBL	PDGFRA	C-CBL|CBL2|RNF55	CD140A|PDGFR2|RHEPDGFRA|MGC74795	Affinity Capture-Western	physical	Bonita DP (1997)	9234717
CBL	PDGFRB	C-CBL|CBL2|RNF55	Pdgfr|CD140b|AI528809	Affinity Capture-Western	physical	Miyake S (1999)	10347229
CBL	PIK3CA	C-CBL|CBL2|RNF55	p110-alpha|PI3K|MGC142163|MGC142161	Co-purification	physical	Salgia R (1996)	8641358
CBL	PIK3R1	C-CBL|CBL2|RNF55	p55alpha|AA414921|C530050K14|p85alpha|PI3K|p50alpha	Affinity Capture-Western	physical	Jain SK (1997)	9174058
CBL	PTK2B	C-CBL|CBL2|RNF55	FADK2|CAKB|PYK2|RAFTK|PKB|CADTK|PTK|FAK2	Affinity Capture-Western	physical	Haglund K (2004)	15128873
CBL	PXN	C-CBL|CBL2|RNF55	FLJ16691	Co-purification	physical	Salgia R (1996)	8641358
CBL	SH2B2	C-CBL|CBL2|RNF55	APS	Co-crystal Structure	physical	Hu J (2005)	15737992
CBL	SHC1	C-CBL|CBL2|RNF55	SHCA|SHC|FLJ26504	Affinity Capture-Western	physical	Park RK (1999)	10570290
CBL	SPRY2	C-CBL|CBL2|RNF55	MGC23039|hSPRY2	Affinity Capture-Western	physical	Wong ES (2001)	11053437
CBL	SPRY4	C-CBL|CBL2|RNF55	-	Affinity Capture-Western	physical	Ng C (2008)	18273061
CBL	SRC	C-CBL|CBL2|RNF55	p60-Src|c-SRC|SRC1|ASV	Affinity Capture-Western	physical	Kassenbrock CK (2002)	11994282
CBL	SYK	C-CBL|CBL2|RNF55	DKFZp313N1010|FLJ37489|FLJ25043	Reconstituted Complex	physical	Lupher ML (1998)	9857068
CBL	UBC	C-CBL|CBL2|RNF55	HMG20	Reconstituted Complex	physical	Umebayashi K (2008)	18508924
CBL	ZAP70	C-CBL|CBL2|RNF55	FLJ17670|TZK|FLJ17679|ZAP-70|SRK|STD	Affinity Capture-Western	physical	Lupher ML (1996)	8798643
CBS	CBS	HIP4	HIP4	Two-hybrid	physical	Rual JF (2005)	16189514
CCL2	CCL2	MCP-1|GDCF-2|MCP1|HC11|MGC9434|MCAF|SCYA2|SMC-CF|HSMCR30	MCP-1|GDCF-2|MCP1|HC11|MGC9434|MCAF|SCYA2|SMC-CF|HSMCR30	Reconstituted Complex	physical	Zhang Y (1995)	7651403
CCL2	CDC6	MCP-1|GDCF-2|MCP1|HC11|MGC9434|MCAF|SCYA2|SMC-CF|HSMCR30	HsCDC6|CDC18L|HsCDC18	Affinity Capture-Western	physical	Bronze-da-Rocha E (2011)	21383955
CCL2	DARC	MCP-1|GDCF-2|MCP1|HC11|MGC9434|MCAF|SCYA2|SMC-CF|HSMCR30	GPD|GpFy|WBCQ1|CD234|CCBP1|Dfy|FY	Reconstituted Complex	physical	Kashiwazaki M (2003)	13679391
CCL2	MCM2	MCP-1|GDCF-2|MCP1|HC11|MGC9434|MCAF|SCYA2|SMC-CF|HSMCR30	MITOTIN|cdc19|CDCL1|MGC10606|D3S3194|CCNL1|KIAA0030|BM28	Affinity Capture-Western	physical	Bronze-da-Rocha E (2011)	21383955
CCL2	MCM7	MCP-1|GDCF-2|MCP1|HC11|MGC9434|MCAF|SCYA2|SMC-CF|HSMCR30	CDC47|PNAS146|MCM2|P85MCM|P1.1-MCM3|P1CDC47	Affinity Capture-Western	physical	Bronze-da-Rocha E (2011)	21383955
CCL2	PCNA	MCP-1|GDCF-2|MCP1|HC11|MGC9434|MCAF|SCYA2|SMC-CF|HSMCR30	MGC8367	Affinity Capture-Western	physical	Bronze-da-Rocha E (2011)	21383955
CCL4	CCL4	MGC126026|SCYA4|LAG1|MGC104418|G-26|MIP1B1|ACT2|MIP-1-beta|SCYA2|MGC126025|MIP1B|AT744.1	MGC126026|SCYA4|LAG1|MGC104418|G-26|MIP1B1|ACT2|MIP-1-beta|SCYA2|MGC126025|MIP1B|AT744.1	Co-crystal Structure	physical	Lodi PJ (1994)	8134838
CCL5	CCL2	D17S136E|TCP228|SCYA5|MGC17164|RANTES|SISd	MCP-1|GDCF-2|MCP1|HC11|MGC9434|MCAF|SCYA2|SMC-CF|HSMCR30	Phenotypic Enhancement	genetic	Mellado M (2001)	11350939
CCL5	CCR1	D17S136E|TCP228|SCYA5|MGC17164|RANTES|SISd	SCYAR1|CKR-1|HM145|CKR1|CMKBR1|MIP1aR|CD191	Reconstituted Complex	physical	Struyf S (2001)	11449371
CCL5	CCR5	D17S136E|TCP228|SCYA5|MGC17164|RANTES|SISd	CKR-5|IDDM22|CKR5|CD195|CC-CKR-5|CCCKR5|CMKBR5|FLJ78003	Affinity Capture-Western	physical	Slimani H (2003)	14637022
CCL5	IL8	D17S136E|TCP228|SCYA5|MGC17164|RANTES|SISd	NAP1|LYNAP|LECT|LUCT|MONAP|MDNCF|GCP-1|NAF|CXCL8|NAP-1|GCP1	Reconstituted Complex	physical	Marshall LJ (2001)	11509627
CCL5	SDC1	D17S136E|TCP228|SCYA5|MGC17164|RANTES|SISd	syndecan|CD138|SDC|SYND1	Affinity Capture-Western	physical	Slimani H (2003)	14637022
CCNA1	CDC25A	-	CDC25A2	Affinity Capture-Western	physical	Liu D (2000)	10926775
CCNA1	CDK1	-	CDC2|P34CDC2|CDC28A|MGC111195|DKFZp686L20222	Affinity Capture-Western	physical	Sweeney C (1996)	8565853
CCNA1	CDK2	-	p33(CDK2)	Affinity Capture-Western	physical	Sweeney C (1996)	8565853
CCNA1	E2F1	-	RBBP3|E2F-1|RBP3|RBAP1	Affinity Capture-Western	physical	Yang R (1999)	10022926
CCNA1	MYBL2	-	Bmyb|B-Myb	Biochemical Activity	physical	Mueller-Tidow C (2001)	11264176
CCNA1	RB1	-	pp110|OSRC|pRb|RB|p105-Rb	Affinity Capture-Western	physical	Yang R (1999)	10022926
CCNA1	RBM4	-	RBM4A|DKFZp547K0918|ZCCHC21|ZCRB3A|LARK|MGC75138	Two-hybrid	physical	Diederichs S (2004)	15159402
CCNA1	SKP2	-	FBXL1|FBL1|FLB1|MGC1366	Affinity Capture-Western	physical	Ji P (2006)	16774918
CCNA1	TGFB1I1	-	ARA55|HIC-5|HIC5|TSC-5	Affinity Capture-MS	physical	Ewing RM (2007)	17353931
CCNA1	XRCC6	-	CTC75|ML8|CTCBF|KU70|TLAA|G22P1	Two-hybrid	physical	Diederichs S (2004)	15159402
CCNA2	BRCA1	CCNA|CCN1	RNF53|IRIS|BRCC1|PSCP|PNCA4|BRCAI|BROVCA1	Affinity Capture-Western	physical	Ruffner H (1999)	10373534
CCNA2	CDC20	CCNA|CCN1	p55CDC|bA276H19.3|MGC102824|CDC20A	Biochemical Activity	physical	Mateo F (2009)	19483727
CCNA2	CDK1	CCNA|CCN1	CDC2|P34CDC2|CDC28A|MGC111195|DKFZp686L20222	Affinity Capture-Western	physical	Henneke G (2003)	12853968
CCNA2	CDK2	CCNA|CCN1	p33(CDK2)	Affinity Capture-Western	physical	Henneke G (2003)	12853968
CCNA2	CDKN1A	CCNA|CCN1	MDA-6|CAP20|P21|p21CIP1|WAF1|CDKN1|SDI1|CIP1	Affinity Capture-Western	physical	Joaquin M (2003)	12947099
CCNA2	CDKN1B	CCNA|CCN1	KIP1|MEN1B|P27KIP1|CDKN4|MEN4	Affinity Capture-Western	physical	Joaquin M (2003)	12947099
CCNA2	CDKN1C	CCNA|CCN1	BWS|BWCR|KIP2|p57|WBS	Affinity Capture-Western	physical	Joaquin M (2003)	12947099
CCNA2	PCNA	CCNA|CCN1	MGC8367	Affinity Capture-Western	physical	Henneke G (2003)	12853968
CCNA2	TP53	CCNA|CCN1	p53|FLJ92943|TRP53|LFS1	Reconstituted Complex	physical	Luciani MG (2000)	10884347
CCNA2	UBC	CCNA|CCN1	HMG20	Affinity Capture-Western	physical	Fung TK (2005)	16123593
CCNB1	CDK1	CCNB	CDC2|P34CDC2|CDC28A|MGC111195|DKFZp686L20222	Affinity Capture-Western	physical	Shanahan F (1999)	9891079
CCNB1	CDK2	CCNB	p33(CDK2)	Affinity Capture-Western	physical	Shanahan F (1999)	9891079
CCNB1	CDKN1A	CCNB	MDA-6|CAP20|P21|p21CIP1|WAF1|CDKN1|SDI1|CIP1	Affinity Capture-Western	physical	Amador V (2007)	17679094
CCNB1	UBC	CCNB	HMG20	Affinity Capture-Western	physical	Bassermann F (2005)	16009132
CCND1	AR	PRAD1|U21B31|BCL1|D11S287E	SBMA|NR3C4|SMAX1|KD|AIS|HUMARA|HYSP1|TFM|DHTR	Affinity Capture-Western	physical	Petre-Draviam CE (2005)	15558026
CCND1	BRCA1	PRAD1|U21B31|BCL1|D11S287E	RNF53|IRIS|BRCC1|PSCP|PNCA4|BRCAI|BROVCA1	Biochemical Activity	physical	Kehn K (2007)	17334399
CCND1	CDKN1A	PRAD1|U21B31|BCL1|D11S287E	MDA-6|CAP20|P21|p21CIP1|WAF1|CDKN1|SDI1|CIP1	Reconstituted Complex	physical	Lin J (1996)	8657154
CCND1	CDKN1B	PRAD1|U21B31|BCL1|D11S287E	KIP1|MEN1B|P27KIP1|CDKN4|MEN4	Affinity Capture-Western	physical	Guidoboni M (2005)	15695403
CCND1	CUL1	PRAD1|U21B31|BCL1|D11S287E	MGC149835|MGC149834	Affinity Capture-Western	physical	Okabe H (2007)	17205132
CCND1	ESR1	PRAD1|U21B31|BCL1|D11S287E	ER|Era|NR3A1|DKFZp686N23123|ESRA|ESR	Reconstituted Complex	physical	Zwijsen RM (1997)	9039267
CCND1	HDAC1	PRAD1|U21B31|BCL1|D11S287E	HD1|GON-10|RPD3|RPD3L1|DKFZp686H12203	Co-localization	physical	Fu M (2005)	15713663
CCND1	HDAC3	PRAD1|U21B31|BCL1|D11S287E	RPD3-2|RPD3|HD3	Affinity Capture-Western	physical	Petre-Draviam CE (2005)	15558026
CCND1	HSPA8	PRAD1|U21B31|BCL1|D11S287E	HSPA10|HSP73|HSC54|HSC70|HSC71|HSP71|MGC29929|MGC131511|NIP71|LAP1	Affinity Capture-Western	physical	Jose-Eneriz ES (2008)	18537972
CCND1	MYBL2	PRAD1|U21B31|BCL1|D11S287E	Bmyb|B-Myb	Affinity Capture-Western	physical	Horstmann S (2000)	10645009
CCND1	PCNA	PRAD1|U21B31|BCL1|D11S287E	MGC8367	Reconstituted Complex	physical	Matsuoka S (1994)	7908906
CCND1	RB1	PRAD1|U21B31|BCL1|D11S287E	pp110|OSRC|pRb|RB|p105-Rb	Reconstituted Complex	physical	Siegert JL (2000)	11126356
CCND1	STAT3	PRAD1|U21B31|BCL1|D11S287E	APRF|MGC16063|HIES|FLJ20882	Affinity Capture-Western	physical	Bienvenu F (2001)	11279133
CCND1	THRB	PRAD1|U21B31|BCL1|D11S287E	THRB1|PRTH|THR1|ERBA2|MGC126109|GRTH|ERBA-BETA|NR1A2|MGC126110|THRB2	Reconstituted Complex	physical	Lin HM (2002)	12048199
CCND1	UBC	PRAD1|U21B31|BCL1|D11S287E	HMG20	Affinity Capture-Western	physical	Germain D (2000)	10766840
CCND2	CDKN1A	KIAK0002|MGC102758	MDA-6|CAP20|P21|p21CIP1|WAF1|CDKN1|SDI1|CIP1	Two-hybrid	physical	Rual JF (2005)	16189514
CCND2	CDKN1B	KIAK0002|MGC102758	KIP1|MEN1B|P27KIP1|CDKN4|MEN4	Two-hybrid	physical	Rual JF (2005)	16189514
CCND3	CDKN1A	-	MDA-6|CAP20|P21|p21CIP1|WAF1|CDKN1|SDI1|CIP1	Two-hybrid	physical	Rual JF (2005)	16189514
CCND3	CDKN1B	-	KIP1|MEN1B|P27KIP1|CDKN4|MEN4	Two-hybrid	physical	Rual JF (2005)	16189514
CCND3	EFEMP2	-	UPH1|FBLN4|MBP1	Two-hybrid	physical	Rual JF (2005)	16189514
CCND3	PCNA	-	MGC8367	Reconstituted Complex	physical	Matsuoka S (1994)	7908906
CCND3	RARA	-	RAR|NR1B1	Two-hybrid	physical	Despouy G (2003)	12482873
CCNE1	AR	CCNE	SBMA|NR3C4|SMAX1|KD|AIS|HUMARA|HYSP1|TFM|DHTR	Affinity Capture-Western	physical	Yamamoto A (2000)	10953010
CCNE1	CDC25A	CCNE	CDC25A2	Affinity Capture-Western	physical	Shanahan F (1999)	9891079
CCNE1	CDK1	CCNE	CDC2|P34CDC2|CDC28A|MGC111195|DKFZp686L20222	Affinity Capture-Western	physical	Shanahan F (1999)	9891079
CCNE1	CDK2	CCNE	p33(CDK2)	Affinity Capture-Western	physical	McKenzie PP (2003)	12839982
CCNE1	CDKN1A	CCNE	MDA-6|CAP20|P21|p21CIP1|WAF1|CDKN1|SDI1|CIP1	Affinity Capture-Western	physical	McKenzie PP (2003)	12839982
CCNE1	CDKN1B	CCNE	KIP1|MEN1B|P27KIP1|CDKN4|MEN4	Affinity Capture-Western	physical	Shanahan F (1999)	9891079
CCNE1	E2F4	CCNE	E2F-4	Affinity Capture-Western	physical	Shanahan F (1999)	9891079
CCNE1	HERC5	CCNE	CEB1|CEBP1	Affinity Capture-Western	physical	Mitsui K (1999)	10581175
CCNE1	RBL2	CCNE	FLJ26459|Rb2|P130	Affinity Capture-Western	physical	Shanahan F (1999)	9891079
CCNE1	SKP2	CCNE	FBXL1|FBL1|FLB1|MGC1366	Reconstituted Complex	physical	Yeh KH (2001)	11237742
CCNE1	SMARCA2	CCNE	SNF2L2|BRM|SNF2|SNF2LA|BAF190|Sth1p|MGC74511|SWI2|hBRM|hSNF2a|FLJ36757	Affinity Capture-Western	physical	Shanahan F (1999)	9891079
CCNE1	SMARCA4	CCNE	SNF2|hSNF2b|SNF2-BETA|FLJ39786|SWI2|BAF190|SNF2LB|RTPS2|BRG1|SNF2L4	Affinity Capture-Western	physical	Wong AK (2000)	11085541
CCNE1	SMARCC1	CCNE	BAF155|CRACC1|Rsc8|SWI3|SRG3	Affinity Capture-Western	physical	Shanahan F (1999)	9891079
CCNE1	UBC	CCNE	HMG20	Affinity Capture-Western	physical	Wimuttisuk W (2007)	17192413
CCR5	STAT3	CKR-5|IDDM22|CKR5|CD195|CC-CKR-5|CCCKR5|CMKBR5|FLJ78003	APRF|MGC16063|HIES|FLJ20882	Affinity Capture-Western	physical	Mellado M (2001)	11350939
CCR5	STAT5B	CKR-5|IDDM22|CKR5|CD195|CC-CKR-5|CCCKR5|CMKBR5|FLJ78003	STAT5	Affinity Capture-Western	physical	Mellado M (2001)	11350939
CD14	TLR2	-	CD282|TIL4	Affinity Capture-Western	physical	Yang RB (1999)	10395652
CD151	ITGA3	TSPAN24|RAPH|SFA1|MER2|GP27|PETA-3	FLJ34704|CD49C|VL3A|MSK18|VCA-2|GAPB3|FLJ34631|VLA3a|GAP-B3	Reconstituted Complex	physical	Yauch RL (2000)	10734060
CD151	ITGB1	TSPAN24|RAPH|SFA1|MER2|GP27|PETA-3	VLA-BETA|MSK12|FNRB|CD29|VLAB|GPIIA|MDF2	Affinity Capture-Western	physical	Mazzocca A (2002)	12175627
CD151	UBC	TSPAN24|RAPH|SFA1|MER2|GP27|PETA-3	HMG20	Affinity Capture-Western	physical	Lineberry N (2008)	18713730
CD24	FGR	FLJ43543|FLJ22950|MGC75043|CD24A	p58c-fgr|FLJ43153|p55-Fgr|MGC75096|SRC2|c-fgr|p55c-fgr|c-src2	Affinity Capture-Western	physical	Zarn JA (1996)	8753773
CD24	SELP	FLJ43543|FLJ22950|MGC75043|CD24A	FLJ45155|LECAM3|PSEL|GMP140|PADGEM|GRMP|CD62P|CD62	Reconstituted Complex	physical	Aigner S (1997)	9129046
CD34	CRKL	-	-	Reconstituted Complex	physical	Felschow DM (2001)	11389015
CD40	ERP44	Bp50|TNFRSF5|MGC9013|p50|CDW40	TXNDC4|PDIA10|KIAA0573	Affinity Capture-MS	physical	Ewing RM (2007)	17353931
CD40	FBL	Bp50|TNFRSF5|MGC9013|p50|CDW40	RNU3IP1|FLRN|FIB	Affinity Capture-MS	physical	Ewing RM (2007)	17353931
CD40	TRAF6	Bp50|TNFRSF5|MGC9013|p50|CDW40	MGC:3310|RNF85	Reconstituted Complex	physical	Tsukamoto N (1999)	9990007
CD40	TXN	Bp50|TNFRSF5|MGC9013|p50|CDW40	TRX1|TRX|DKFZp686B1993|MGC61975	Affinity Capture-MS	physical	Ewing RM (2007)	17353931
CD40	XRCC5	Bp50|TNFRSF5|MGC9013|p50|CDW40	KUB2|KARP1|FLJ39089|NFIV|KARP-1|KU80|Ku86	Reconstituted Complex	physical	Morio T (1999)	10514012
CD40	XRCC6	Bp50|TNFRSF5|MGC9013|p50|CDW40	CTC75|ML8|CTCBF|KU70|TLAA|G22P1	Reconstituted Complex	physical	Morio T (1999)	10514012
CD44	EGFR	MDU3|MIC4|CSPG8|ECMR-III|MDU2|LHR|HUTCH-I|Pgp1|CDW44|MGC10468|HCELL|IN|MC56	ERBB1|HER1|ERBB|PIG61|mENA	Affinity Capture-Western	physical	Tsatas D (2002)	12093135
CD44	ERBB2	MDU3|MIC4|CSPG8|ECMR-III|MDU2|LHR|HUTCH-I|Pgp1|CDW44|MGC10468|HCELL|IN|MC56	HER-2|NGL|CD340|HER2|TKR1|HER-2/neu|MLN 19|NEU	Affinity Capture-Western	physical	Tsatas D (2002)	12093135
CD44	ERBB4	MDU3|MIC4|CSPG8|ECMR-III|MDU2|LHR|HUTCH-I|Pgp1|CDW44|MGC10468|HCELL|IN|MC56	MGC138404|HER4|p180erbB4	Affinity Capture-Western	physical	Yu WH (2002)	11825873
CD44	EZR	MDU3|MIC4|CSPG8|ECMR-III|MDU2|LHR|HUTCH-I|Pgp1|CDW44|MGC10468|HCELL|IN|MC56	VIL2|DKFZp762H157|CVIL|FLJ26216|CVL|MGC1584	Reconstituted Complex	physical	Legg JW (2002)	12032545
CD44	FN1	MDU3|MIC4|CSPG8|ECMR-III|MDU2|LHR|HUTCH-I|Pgp1|CDW44|MGC10468|HCELL|IN|MC56	FINC|FNZ|DKFZp686O13149|MSF|ED-B|DKFZp686F10164|CIG|GFND2|DKFZp686H0342|LETS|DKFZp686I1370|GFND|FN	Affinity Capture-Western	physical	Jalkanen S (1992)	1730778
CD44	FYN	MDU3|MIC4|CSPG8|ECMR-III|MDU2|LHR|HUTCH-I|Pgp1|CDW44|MGC10468|HCELL|IN|MC56	SYN|MGC45350|SLK	Co-fractionation	physical	Ilangumaran S (1998)	9573028
CD44	PTPRC	MDU3|MIC4|CSPG8|ECMR-III|MDU2|LHR|HUTCH-I|Pgp1|CDW44|MGC10468|HCELL|IN|MC56	CD45R|T200|CD45|GP180|LY5|LCA|B220	Co-fractionation	physical	Ilangumaran S (1998)	9573028
CD44	SRC	MDU3|MIC4|CSPG8|ECMR-III|MDU2|LHR|HUTCH-I|Pgp1|CDW44|MGC10468|HCELL|IN|MC56	p60-Src|c-SRC|SRC1|ASV	Affinity Capture-Western	physical	Bourguignon LY (2001)	11084024
CD44	TGFBR1	MDU3|MIC4|CSPG8|ECMR-III|MDU2|LHR|HUTCH-I|Pgp1|CDW44|MGC10468|HCELL|IN|MC56	ALK5|ALK-5|LDS1A|AAT5|ACVRLK4|SKR4|TGFR-1|LDS2A	Reconstituted Complex	physical	Bourguignon LY (2002)	12145287
CD44	TIAM1	MDU3|MIC4|CSPG8|ECMR-III|MDU2|LHR|HUTCH-I|Pgp1|CDW44|MGC10468|HCELL|IN|MC56	FLJ36302	Reconstituted Complex	physical	Bourguignon LY (2000)	10636882
CD44	VCAN	MDU3|MIC4|CSPG8|ECMR-III|MDU2|LHR|HUTCH-I|Pgp1|CDW44|MGC10468|HCELL|IN|MC56	PG-M|WGN1|WGN|DKFZp686K06110|ERVR|GHAP|CSPG2	Reconstituted Complex	physical	Kawashima H (2000)	10950950
CD55	CD55	CR|DAF|CROM|TC	CR|DAF|CROM|TC	Co-crystal Structure	physical	Williams P (2003)	12499389
CD74	CD74	DHLAG|HLADG|Ia-GAMMA	DHLAG|HLADG|Ia-GAMMA	Co-purification	physical	Marks MS (1990)	2391366
CD74	MIF	DHLAG|HLADG|Ia-GAMMA	GLIF|GIF|MMIF	Reconstituted Complex	physical	Leng L (2003)	12782713
CD82	CD151	SAR2|TSPAN27|4F9|IA4|R2|KAI1|GR15|ST6|C33	TSPAN24|RAPH|SFA1|MER2|GP27|PETA-3	Affinity Capture-Western	physical	Zhou B (2004)	15492270
CD82	CD9	SAR2|TSPAN27|4F9|IA4|R2|KAI1|GR15|ST6|C33	MIC3|P24|5H9|BTCC-1|MRP-1|DRAP-27|BA2|TSPAN29	Affinity Capture-Western	physical	Zhou B (2004)	15492270
CD82	EGFR	SAR2|TSPAN27|4F9|IA4|R2|KAI1|GR15|ST6|C33	ERBB1|HER1|ERBB|PIG61|mENA	Affinity Capture-Western	physical	Odintsova E (2000)	10985391
CD82	ERBB2	SAR2|TSPAN27|4F9|IA4|R2|KAI1|GR15|ST6|C33	HER-2|NGL|CD340|HER2|TKR1|HER-2/neu|MLN 19|NEU	Affinity Capture-Western	physical	Odintsova E (2003)	14576349
CD82	ERBB3	SAR2|TSPAN27|4F9|IA4|R2|KAI1|GR15|ST6|C33	MDA-BF-1|p85-sErbB3|c-erbB-3|p45-sErbB3|MGC88033|c-erbB3|HER3|LCCS2|ErbB-3|p180-ErbB3|erbB3-S	Affinity Capture-Western	physical	Odintsova E (2003)	14576349
CD9	IGSF8	MIC3|P24|5H9|BTCC-1|MRP-1|DRAP-27|BA2|TSPAN29	PGRL|CD316|EWI2|LIR-D1|EWI-2|CD81P3|KCT-4	Affinity Capture-Western	physical	Stipp CS (2001)	11504738
CD9	ITGB1	MIC3|P24|5H9|BTCC-1|MRP-1|DRAP-27|BA2|TSPAN29	VLA-BETA|MSK12|FNRB|CD29|VLAB|GPIIA|MDF2	Affinity Capture-Western	physical	Radford KJ (1996)	8630057
CD9	KIT	MIC3|P24|5H9|BTCC-1|MRP-1|DRAP-27|BA2|TSPAN29	CD117|SCFR|PBT|C-Kit	Affinity Capture-Western	physical	Anzai N (2002)	12036870
CD9	PRKCA	MIC3|P24|5H9|BTCC-1|MRP-1|DRAP-27|BA2|TSPAN29	AAG6|PRKACA|MGC129900|PKCA|MGC129901|PKC-alpha	Affinity Capture-Western	physical	Zhang XA (2001)	11325968
CD9	SERPINH1	MIC3|P24|5H9|BTCC-1|MRP-1|DRAP-27|BA2|TSPAN29	RA-A47|CBP1|gp46|SERPINH2|AsTP3|HSP47|PPROM|CBP2	Affinity Capture-Western	physical	Hebert C (1999)	10227388
CDC20	ANAPC10	p55CDC|bA276H19.3|MGC102824|CDC20A	DOC1|DKFZP564L0562|APC10	Affinity Capture-Western	physical	Nilsson J (2008)	18997788
CDC20	AURKA	p55CDC|bA276H19.3|MGC102824|CDC20A	AURORA2|STK7|MGC34538|AURA|BTAK|STK15|ARK1|AIK|STK6	Affinity Capture-Western	physical	Farruggio DC (1999)	10377410
CDC20	CCNA1	p55CDC|bA276H19.3|MGC102824|CDC20A	-	Affinity Capture-Western	physical	Ohtoshi A (2000)	10679238
CDC20	CCNA2	p55CDC|bA276H19.3|MGC102824|CDC20A	CCNA|CCN1	Biochemical Activity	physical	Mateo F (2009)	19483727
CDC20	CDC20	p55CDC|bA276H19.3|MGC102824|CDC20A	p55CDC|bA276H19.3|MGC102824|CDC20A	Affinity Capture-Western	physical	Nilsson J (2008)	18997788
CDC20	CDKN1A	p55CDC|bA276H19.3|MGC102824|CDC20A	MDA-6|CAP20|P21|p21CIP1|WAF1|CDKN1|SDI1|CIP1	Affinity Capture-Western	physical	Amador V (2007)	17679094
CDC20	CREBBP	p55CDC|bA276H19.3|MGC102824|CDC20A	CBP|RSTS|KAT3A	Affinity Capture-Western	physical	Turnell AS (2005)	16319895
CDC20	EP300	p55CDC|bA276H19.3|MGC102824|CDC20A	p300|KAT3B	Affinity Capture-Western	physical	Turnell AS (2005)	16319895
CDC20	HDAC1	p55CDC|bA276H19.3|MGC102824|CDC20A	HD1|GON-10|RPD3|RPD3L1|DKFZp686H12203	Affinity Capture-Western	physical	Yoon YM (2004)	15388328
CDC20	HDAC2	p55CDC|bA276H19.3|MGC102824|CDC20A	HD2|YAF1|RPD3	Co-purification	physical	Yoon YM (2004)	15388328
CDC20	MAD2L1	p55CDC|bA276H19.3|MGC102824|CDC20A	MAD2|HSMAD2	Affinity Capture-Western	physical	Zhang Y (2001)	11438673
CDC20	UBC	p55CDC|bA276H19.3|MGC102824|CDC20A	HMG20	Affinity Capture-Western	physical	Bil J (2010)	20200358
CDC25A	BTRC	CDC25A2	MGC4643|FBW1A|FWD1|FBXW1|betaTrCP|FBXW1A|BETA-TRCP|bTrCP|bTrCP1	Affinity Capture-Western	physical	Jin J (2003)	14681206
CDC25A	CCNB1	CDC25A2	CCNB	Affinity Capture-Western	physical	Galaktionov K (1991)	1836978
CDC25A	CCNE1	CDC25A2	CCNE	Reconstituted Complex	physical	Xu X (1996)	8617791
CDC25A	CDK2	CDC25A2	p33(CDK2)	Reconstituted Complex	physical	Xu X (1996)	8617791
CDC25A	CHEK1	CDC25A2	CHK1	Reconstituted Complex	physical	Sanchez Y (1997)	9278511
CDC25A	CUL1	CDC25A2	MGC149835|MGC149834	Affinity Capture-Western	physical	Jin J (2003)	14681206
CDC25A	EGFR	CDC25A2	ERBB1|HER1|ERBB|PIG61|mENA	Affinity Capture-Western	physical	Wang Z (2002)	11912208
CDC25A	RAF1	CDC25A2	CRAF|NS5|Raf-1|c-Raf	Reconstituted Complex	physical	Galaktionov K (1995)	7744247
CDC25A	UBC	CDC25A2	HMG20	Affinity Capture-Western	physical	Ray D (2005)	15798217
CDC25B	AR	-	SBMA|NR3C4|SMAX1|KD|AIS|HUMARA|HYSP1|TFM|DHTR	Reconstituted Complex	physical	Ngan ES (2003)	12569365
CDC25B	CHEK1	-	CHK1	Reconstituted Complex	physical	Sanchez Y (1997)	9278511
CDC25B	ESR1	-	ER|Era|NR3A1|DKFZp686N23123|ESRA|ESR	Affinity Capture-Western	physical	Ma ZQ (2001)	11689696
CDC25B	KRT35	-	Ha-5|hHa5|HA5|KRTHA5	Affinity Capture-MS	physical	Ewing RM (2007)	17353931
CDC25B	MAPK14	-	PRKM14|CSBP1|CSBP2|EXIP|CSPB1|Mxi2|SAPK2A|RK|p38ALPHA|p38|PRKM15	Reconstituted Complex	physical	Bulavin DV (2001)	11333986
CDC25C	CCNB1	CDC25	CCNB	Reconstituted Complex	physical	Morris MC (2000)	10864927
CDC25C	CDK1	CDC25	CDC2|P34CDC2|CDC28A|MGC111195|DKFZp686L20222	Reconstituted Complex	physical	Morris MC (2000)	10864927
CDC25C	CHEK1	CDC25	CHK1	Reconstituted Complex	physical	Sanchez Y (1997)	9278511
CDC25C	MAPK1	CDC25	ERK|ERK2|MAPK2|ERT1|PRKM1|P42MAPK|p41mapk|p40|PRKM2|p38|p41	Affinity Capture-Western	physical	Eymin B (2006)	16582626
CDC25C	MAPK14	CDC25	PRKM14|CSBP1|CSBP2|EXIP|CSPB1|Mxi2|SAPK2A|RK|p38ALPHA|p38|PRKM15	Reconstituted Complex	physical	Bulavin DV (2001)	11333986
CDC25C	MAPK3	CDC25	PRKM3|HUMKER1A|P44MAPK|HS44KDAP|ERK1|P44ERK1|MGC20180	Affinity Capture-Western	physical	Eymin B (2006)	16582626
CDC25C	NEDD4	CDC25	NEDD4-1|MGC176705|RPF1|KIAA0093	Protein-peptide	physical	Lu PJ (1999)	10037602
CDC25C	PCNA	CDC25	MGC8367	Two-hybrid	physical	Kawabe T (2002)	11896603
CDC25C	PIN1	CDC25	UBL5|DOD	Far Western	physical	Shen M (1998)	9499405
CDC25C	UBC	CDC25	HMG20	Affinity Capture-Western	physical	Chen F (2002)	11842186
CDC6	ATM	HsCDC6|CDC18L|HsCDC18	ATE|TELO1|DKFZp781A0353|ATD|ATA|MGC74674|ATDC|AT1|TEL1|ATC	Reconstituted Complex	physical	Yoshida K (2010)	20048340
CDC6	BMI1	HsCDC6|CDC18L|HsCDC18	MGC12685|RNF51|PCGF4	Affinity Capture-Western	physical	Agherbi H (2009)	19462008
CDC6	CCL2	HsCDC6|CDC18L|HsCDC18	MCP-1|GDCF-2|MCP1|HC11|MGC9434|MCAF|SCYA2|SMC-CF|HSMCR30	Affinity Capture-Western	physical	Bronze-da-Rocha E (2011)	21383955
CDC6	CCNA2	HsCDC6|CDC18L|HsCDC18	CCNA|CCN1	Reconstituted Complex	physical	Petersen BO (1999)	9889196
CDC6	CDK2	HsCDC6|CDC18L|HsCDC18	p33(CDK2)	Affinity Capture-Western	physical	Saha P (1998)	9566895
CDC6	MCM7	HsCDC6|CDC18L|HsCDC18	CDC47|PNAS146|MCM2|P85MCM|P1.1-MCM3|P1CDC47	Two-hybrid	physical	Kneissl M (2003)	12614612
CDC6	MYC	HsCDC6|CDC18L|HsCDC18	MRTL|c-Myc|bHLHe39	Reconstituted Complex	physical	Takayama M (2000)	10899308
CDH11	CDH2	OSF-4|OB|CDHOB|CAD11	CD325|CDw325|CDHN|NCAD	Affinity Capture-MS	physical	Straub BK (2003)	14625392
CDH1	ADAM9	Arc-1|CDHE|LCAM|ECAD|CD324|UVO	MDC9|Mltng|KIAA0021|CORD9|MCMP	Affinity Capture-Western	physical	Hirao T (2006)	16336960
CDH1	APC2	Arc-1|CDHE|LCAM|ECAD|CD324|UVO	APCL	Reconstituted Complex	physical	Vodermaier HC (2003)	12956947
CDH1	CDH1	Arc-1|CDHE|LCAM|ECAD|CD324|UVO	Arc-1|CDHE|LCAM|ECAD|CD324|UVO	Co-purification	physical	Klingelhoefer J (2000)	10910767
CDH1	CDH3	Arc-1|CDHE|LCAM|ECAD|CD324|UVO	HJMD|PCAD|CDHP	Affinity Capture-Western	physical	Klingelhoefer J (2000)	10910767
CDH1	CREBBP	Arc-1|CDHE|LCAM|ECAD|CD324|UVO	CBP|RSTS|KAT3A	Affinity Capture-Western	physical	Turnell AS (2005)	16319895
CDH1	CSE1L	Arc-1|CDHE|LCAM|ECAD|CD324|UVO	XPO2|CAS|CSE1|MGC130036|MGC117283|MGC130037	Affinity Capture-Western	physical	Jiang MC (2002)	12061792
CDH1	CTNNA1	Arc-1|CDHE|LCAM|ECAD|CD324|UVO	FLJ52416|CAP102|FLJ36832	Affinity Capture-Western	physical	Kinch MS (1995)	7542250
CDH1	CTNNB1	Arc-1|CDHE|LCAM|ECAD|CD324|UVO	CTNNB|DKFZp686D02253|FLJ37923|FLJ25606	Affinity Capture-Western	physical	Davies G (2001)	11254878
CDH1	CTNND1	Arc-1|CDHE|LCAM|ECAD|CD324|UVO	CAS|p120|CTNND|P120CAS|P120CTN|KIAA0384	Two-hybrid	physical	Daniel JM (1995)	7651399
CDH1	EGFR	Arc-1|CDHE|LCAM|ECAD|CD324|UVO	ERBB1|HER1|ERBB|PIG61|mENA	Affinity Capture-Western	physical	Pece S (2000)	10969083
CDH1	EP300	Arc-1|CDHE|LCAM|ECAD|CD324|UVO	p300|KAT3B	Affinity Capture-Western	physical	Turnell AS (2005)	16319895
CDH1	EZR	Arc-1|CDHE|LCAM|ECAD|CD324|UVO	VIL2|DKFZp762H157|CVIL|FLJ26216|CVL|MGC1584	Affinity Capture-Western	physical	Hiscox S (1999)	10462524
CDH1	FYN	Arc-1|CDHE|LCAM|ECAD|CD324|UVO	SYN|MGC45350|SLK	Reconstituted Complex	physical	Piedra J (2003)	12640114
CDH1	GNA12	Arc-1|CDHE|LCAM|ECAD|CD324|UVO	gep|MGC104623|NNX3|RMP|MGC99644	Reconstituted Complex	physical	Meigs TE (2001)	11136230
CDH1	GNA13	Arc-1|CDHE|LCAM|ECAD|CD324|UVO	MGC46138|G13	Reconstituted Complex	physical	Meigs TE (2001)	11136230
CDH1	HDAC1	Arc-1|CDHE|LCAM|ECAD|CD324|UVO	HD1|GON-10|RPD3|RPD3L1|DKFZp686H12203	Affinity Capture-Western	physical	Yoon YM (2004)	15388328
CDH1	HDAC2	Arc-1|CDHE|LCAM|ECAD|CD324|UVO	HD2|YAF1|RPD3	Co-purification	physical	Yoon YM (2004)	15388328
CDH1	JUP	Arc-1|CDHE|LCAM|ECAD|CD324|UVO	CTNNG|PKGB|DPIII|DP3|PDGB|ARVD12	Affinity Capture-Western	physical	Kinch MS (1995)	7542250
CDH1	MDM2	Arc-1|CDHE|LCAM|ECAD|CD324|UVO	MGC5370|MGC71221|hdm2|HDMX	Affinity Capture-Western	physical	Yang JY (2006)	16980628
CDH1	MET	Arc-1|CDHE|LCAM|ECAD|CD324|UVO	c-Met|HGFR|AUTS9|RCCP2	Affinity Capture-Western	physical	Davies G (2001)	11254878
CDH1	SRC	Arc-1|CDHE|LCAM|ECAD|CD324|UVO	p60-Src|c-SRC|SRC1|ASV	Affinity Capture-Western	physical	Genda T (2000)	10744074
CDH1	UBC	Arc-1|CDHE|LCAM|ECAD|CD324|UVO	HMG20	Affinity Capture-Western	physical	Bonazzi M (2008)	18624796
CDH2	CDH11	CD325|CDw325|CDHN|NCAD	OSF-4|OB|CDHOB|CAD11	Affinity Capture-MS	physical	Straub BK (2003)	14625392
CDH2	CTNNA1	CD325|CDw325|CDHN|NCAD	FLJ52416|CAP102|FLJ36832	Affinity Capture-MS	physical	Straub BK (2003)	14625392
CDH2	CTNNB1	CD325|CDw325|CDHN|NCAD	CTNNB|DKFZp686D02253|FLJ37923|FLJ25606	Affinity Capture-MS	physical	Straub BK (2003)	14625392
CDH2	CTNND1	CD325|CDw325|CDHN|NCAD	CAS|p120|CTNND|P120CAS|P120CTN|KIAA0384	Affinity Capture-MS	physical	Straub BK (2003)	14625392
CDH2	GNA12	CD325|CDw325|CDHN|NCAD	gep|MGC104623|NNX3|RMP|MGC99644	Reconstituted Complex	physical	Meigs TE (2001)	11136230
CDH2	GNA13	CD325|CDw325|CDHN|NCAD	MGC46138|G13	Reconstituted Complex	physical	Meigs TE (2001)	11136230
CDH2	JUP	CD325|CDw325|CDHN|NCAD	CTNNG|PKGB|DPIII|DP3|PDGB|ARVD12	Affinity Capture-MS	physical	Straub BK (2003)	14625392
CDH3	CDH1	HJMD|PCAD|CDHP	Arc-1|CDHE|LCAM|ECAD|CD324|UVO	Affinity Capture-Western	physical	Klingelhoefer J (2000)	10910767
CDH3	CDH3	HJMD|PCAD|CDHP	HJMD|PCAD|CDHP	Co-purification	physical	Klingelhoefer J (2000)	10910767
CDH3	CTNNA1	HJMD|PCAD|CDHP	FLJ52416|CAP102|FLJ36832	Co-purification	physical	Klingelhoefer J (2000)	10910767
CDH3	CTNNB1	HJMD|PCAD|CDHP	CTNNB|DKFZp686D02253|FLJ37923|FLJ25606	Co-purification	physical	Klingelhoefer J (2000)	10910767
CDH3	JUP	HJMD|PCAD|CDHP	CTNNG|PKGB|DPIII|DP3|PDGB|ARVD12	Affinity Capture-Western	physical	Klingelhoefer J (2000)	10910767
CDK1	CCNA1	CDC2|P34CDC2|CDC28A|MGC111195|DKFZp686L20222	-	Reconstituted Complex	physical	Lukas J (1992)	1628647
CDK1	CCNB1	CDC2|P34CDC2|CDC28A|MGC111195|DKFZp686L20222	CCNB	Affinity Capture-Western	physical	Yang Q (2000)	10973963
CDK1	CDKN1A	CDC2|P34CDC2|CDC28A|MGC111195|DKFZp686L20222	MDA-6|CAP20|P21|p21CIP1|WAF1|CDKN1|SDI1|CIP1	Affinity Capture-Western	physical	Amador V (2007)	17679094
CDK1	CDKN3	CDC2|P34CDC2|CDC28A|MGC111195|DKFZp686L20222	MGC70625|CDI1|CIP2|KAP|FLJ25787|KAP1	Two-hybrid	physical	Hannon GJ (1994)	8127873
CDK1	DAB2	CDC2|P34CDC2|CDC28A|MGC111195|DKFZp686L20222	DOC2|FLJ26626|DOC-2	Affinity Capture-Western	physical	He J (2003)	12881709
CDK1	GADD45A	CDC2|P34CDC2|CDC28A|MGC111195|DKFZp686L20222	GADD45|DDIT1	Affinity Capture-Western	physical	Jin S (2000)	10747892
CDK1	HMGB1	CDC2|P34CDC2|CDC28A|MGC111195|DKFZp686L20222	HMG3|DKFZp686A04236|HMG1|SBP-1	Biochemical Activity	physical	Meijer L (1991)	2013279
CDK1	HSPA4	CDC2|P34CDC2|CDC28A|MGC111195|DKFZp686L20222	hsp70RY|RY|MGC131852|hsp70|HS24/P52|APG-2	Affinity Capture-Western	physical	Zhu D (1997)	9247342
CDK1	MKI67	CDC2|P34CDC2|CDC28A|MGC111195|DKFZp686L20222	KIA	Biochemical Activity	physical	MacCallum DE (1999)	10502411
CDK1	TP53	CDC2|P34CDC2|CDC28A|MGC111195|DKFZp686L20222	p53|FLJ92943|TRP53|LFS1	Biochemical Activity	physical	Luciani MG (2000)	10884347
CDK2	BRCA1	p33(CDK2)	RNF53|IRIS|BRCC1|PSCP|PNCA4|BRCAI|BROVCA1	Affinity Capture-Western	physical	Chen Y (1996)	8764100
CDK2	CCNA1	p33(CDK2)	-	Two-hybrid	physical	Yang R (1997)	9041194
CDK2	CCNA2	p33(CDK2)	CCNA|CCN1	Affinity Capture-Western	physical	Naderi S (2005)	15647383
CDK2	CCNE1	p33(CDK2)	CCNE	Reconstituted Complex	physical	Boudrez A (2000)	10827081
CDK2	CDC25B	p33(CDK2)	-	Two-hybrid	physical	Conklin DS (1995)	7644510
CDK2	CDK6	p33(CDK2)	MGC59692|PLSTIRE	Co-purification	physical	Cheng A (2000)	10934208
CDK2	CDKN1A	p33(CDK2)	MDA-6|CAP20|P21|p21CIP1|WAF1|CDKN1|SDI1|CIP1	Affinity Capture-Western	physical	Law BK (2002)	12417722
CDK2	CDKN1B	p33(CDK2)	KIP1|MEN1B|P27KIP1|CDKN4|MEN4	Affinity Capture-Western	physical	Youn CK (2005)	15619620
CDK2	CDKN3	p33(CDK2)	MGC70625|CDI1|CIP2|KAP|FLJ25787|KAP1	Two-hybrid	physical	Hannon GJ (1994)	8127873
CDK2	CHAF1A	p33(CDK2)	CAF-1|CAF1B|MGC71229|CAF1P150|CAF1|P150	Reconstituted Complex	physical	Gerard A (2006)	16826239
CDK2	FBL	p33(CDK2)	RNU3IP1|FLRN|FIB	Affinity Capture-MS	physical	Ewing RM (2007)	17353931
CDK2	MYBL2	p33(CDK2)	MGC15600|BMYB|B-MYB	Biochemical Activity	physical	Mueller-Tidow C (2001)	11264176
CDK2	NAA25	p33(CDK2)	NAP1|FLJ13089|C12orf30|MDM20|DKFZp667K2112	Affinity Capture-MS	physical	Ewing RM (2007)	17353931
CDK2	NEDD8	p33(CDK2)	MGC125896|FLJ43224|Nedd-8|MGC125897|MGC104393	Affinity Capture-MS	physical	Ewing RM (2007)	17353931
CDK2	PCNA	p33(CDK2)	MGC8367	Affinity Capture-Western	physical	Koundrioukoff S (2000)	10930425
CDK2	RB1	p33(CDK2)	pp110|OSRC|pRb|RB|p105-Rb	Biochemical Activity	physical	Shintani S (2000)	10938106
CDK2	RBL2	p33(CDK2)	FLJ26459|Rb2|P130	Biochemical Activity	physical	Shanahan F (1999)	9891079
CDK2	RBM4	p33(CDK2)	RBM4A|DKFZp547K0918|ZCCHC21|ZCRB3A|LARK|MGC75138	Biochemical Activity	physical	Diederichs S (2004)	15159402
CDK2	SKP2	p33(CDK2)	FBXL1|FBL1|FLB1|MGC1366	Affinity Capture-Western	physical	Yam CH (1999)	9858587
CDK2	TP53	p33(CDK2)	p53|FLJ92943|TRP53|LFS1	Biochemical Activity	physical	Luciani MG (2000)	10884347
CDK2	XRCC6	p33(CDK2)	CTC75|ML8|CTCBF|KU70|TLAA|G22P1	Biochemical Activity	physical	Diederichs S (2004)	15159402
CDK5	CCND2	PSSALRE	KIAK0002|MGC102758	Affinity Capture-Western	physical	Guidato S (1998)	9422379
CDK5	CDK5R1	PSSALRE	MGC33831|p35nck5a|p35|NCK5A|p25|CDK5P35|p23|CDK5R	Affinity Capture-Western	physical	Chen F (2001)	11389014
CDK5	LMTK2	PSSALRE	KIAA1079|cprk|LMR2|AATYK2|FLJ46659|BREK|KPI2|KPI-2	Two-hybrid	physical	Kesavapany S (2003)	12832520
CDK5	NES	PSSALRE	FLJ21841	Biochemical Activity	physical	Sahlgren CM (2003)	12832492
CDK5R1	CTNNB1	MGC33831|p35nck5a|p35|NCK5A|p25|CDK5P35|p23|CDK5R	CTNNB|DKFZp686D02253|FLJ37923|FLJ25606	Affinity Capture-Western	physical	Kesavapany S (2001)	11168528
CDK5	TP53	PSSALRE	p53|FLJ92943|TRP53|LFS1	Affinity Capture-Western	physical	Lee JH (2007)	17591690
CDK6	CCND1	MGC59692|PLSTIRE	PRAD1|U21B31|BCL1|D11S287E	Reconstituted Complex	physical	Sugimoto M (1999)	10580009
CDK6	CCND2	MGC59692|PLSTIRE	KIAK0002|MGC102758	Affinity Capture-Western	physical	Lin J (2001)	11360184
CDK6	CCND3	MGC59692|PLSTIRE	-	Affinity Capture-Western	physical	Lin J (2001)	11360184
CDK6	CDKN2A	MGC59692|PLSTIRE	INK4|p14ARF|TP16|INK4a|MTS1|p14|p19|p16|p16INK4a|CMM2|CDK4I|MLM|p19Arf|ARF|CDKN2|p16INK4	Co-crystal Structure	physical	Russo AA (1998)	9751050
CDK6	CDKN2C	MGC59692|PLSTIRE	p18|p18-INK4C|INK4C	Co-crystal Structure	physical	Jeffrey PD (2000)	11124804
CDKN1A	CCNB1	MDA-6|CAP20|P21|p21CIP1|WAF1|CDKN1|SDI1|CIP1	CCNB	Reconstituted Complex	physical	Garcia-Wilson E (2005)	16082198
CDKN1A	CCND1	MDA-6|CAP20|P21|p21CIP1|WAF1|CDKN1|SDI1|CIP1	PRAD1|U21B31|BCL1|D11S287E	Reconstituted Complex	physical	Garcia-Wilson E (2005)	16082198
CDKN1A	CCNE1	MDA-6|CAP20|P21|p21CIP1|WAF1|CDKN1|SDI1|CIP1	CCNE	Affinity Capture-Western	physical	McKenzie PP (2003)	12839982
CDKN1A	CDK2	MDA-6|CAP20|P21|p21CIP1|WAF1|CDKN1|SDI1|CIP1	p33(CDK2)	Affinity Capture-Western	physical	Ono T (2000)	10878006
CDKN1A	CDK6	MDA-6|CAP20|P21|p21CIP1|WAF1|CDKN1|SDI1|CIP1	MGC59692|PLSTIRE	Affinity Capture-Western	physical	Selma Dagtas A (2010)	20102411
CDKN1A	EP300	MDA-6|CAP20|P21|p21CIP1|WAF1|CDKN1|SDI1|CIP1	p300|KAT3B	Reconstituted Complex	physical	Cazzalini O (2008)	18263614
CDKN1A	GADD45A	MDA-6|CAP20|P21|p21CIP1|WAF1|CDKN1|SDI1|CIP1	GADD45|DDIT1	Affinity Capture-Western	physical	Yang Q (2000)	10973963
CDKN1A	GAPDH	MDA-6|CAP20|P21|p21CIP1|WAF1|CDKN1|SDI1|CIP1	G3PD|MGC88685|GAPD	Affinity Capture-MS	physical	Carujo S (2006)	16474839
CDKN1A	HDAC1	MDA-6|CAP20|P21|p21CIP1|WAF1|CDKN1|SDI1|CIP1	HD1|GON-10|RPD3|RPD3L1|DKFZp686H12203	Reconstituted Complex	physical	Li Z (2010)	20154723
CDKN1A	HDAC2	MDA-6|CAP20|P21|p21CIP1|WAF1|CDKN1|SDI1|CIP1	HD2|YAF1|RPD3	Reconstituted Complex	physical	Garcia-Wilson E (2005)	16082198
CDKN1A	HDAC4	MDA-6|CAP20|P21|p21CIP1|WAF1|CDKN1|SDI1|CIP1	HD4|HDAC-A|HA6116|HDACA|KIAA0288	Reconstituted Complex	physical	Garcia-Wilson E (2005)	16082198
CDKN1A	HDAC6	MDA-6|CAP20|P21|p21CIP1|WAF1|CDKN1|SDI1|CIP1	FLJ16239|HD6	Reconstituted Complex	physical	Garcia-Wilson E (2005)	16082198
CDKN1A	JUN	MDA-6|CAP20|P21|p21CIP1|WAF1|CDKN1|SDI1|CIP1	AP1|AP-1|c-Jun	Affinity Capture-Western	physical	Selma Dagtas A (2010)	20102411
CDKN1A	MDM2	MDA-6|CAP20|P21|p21CIP1|WAF1|CDKN1|SDI1|CIP1	MGC5370|MGC71221|hdm2|HDMX	Affinity Capture-Western	physical	Zhang Z (2004)	14761977
CDKN1A	PARP1	MDA-6|CAP20|P21|p21CIP1|WAF1|CDKN1|SDI1|CIP1	ADPRT 1|ADPRT|PARP-1|pADPRT-1|PARP|PPOL|ADPRT1	Reconstituted Complex	physical	Frouin I (2003)	12930846
CDKN1A	PCNA	MDA-6|CAP20|P21|p21CIP1|WAF1|CDKN1|SDI1|CIP1	MGC8367	Two-hybrid	physical	Rual JF (2005)	16189514
CDKN1A	PSME3	MDA-6|CAP20|P21|p21CIP1|WAF1|CDKN1|SDI1|CIP1	PA28-gamma|REG-GAMMA|PA28G|Ki	Affinity Capture-Western	physical	Chen X (2007)	17588519
CDKN1A	SET	MDA-6|CAP20|P21|p21CIP1|WAF1|CDKN1|SDI1|CIP1	TAF-I|TAF-IBETA|2PP2A|I2PP2A|IGAAD|IPP2A2|PHAPII	Reconstituted Complex	physical	Canela N (2003)	12407107
CDKN1A	SKP2	MDA-6|CAP20|P21|p21CIP1|WAF1|CDKN1|SDI1|CIP1	FBXL1|FBL1|FLB1|MGC1366	Affinity Capture-Western	physical	Hwang CY (2007)	17477906
CDKN1A	UBC	MDA-6|CAP20|P21|p21CIP1|WAF1|CDKN1|SDI1|CIP1	HMG20	Affinity Capture-Western	physical	Hwang CY (2007)	17477906
CDKN1B	AKT1	KIP1|MEN1B|P27KIP1|CDKN4|MEN4	MGC99656|PRKBA|PKB|AKT|PKB-ALPHA|RAC|RAC-ALPHA	Affinity Capture-Western	physical	Fujita N (2002)	12042314
CDKN1B	CCNA1	KIP1|MEN1B|P27KIP1|CDKN4|MEN4	-	Reconstituted Complex	physical	Ji P (2006)	16774918
CDKN1B	CCND1	KIP1|MEN1B|P27KIP1|CDKN4|MEN4	PRAD1|U21B31|BCL1|D11S287E	Reconstituted Complex	physical	Lin J (2001)	11360184
CDKN1B	CCND3	KIP1|MEN1B|P27KIP1|CDKN4|MEN4	-	Affinity Capture-Western	physical	Lin J (2001)	11360184
CDKN1B	CCNE1	KIP1|MEN1B|P27KIP1|CDKN4|MEN4	CCNE	Affinity Capture-Western	physical	Connor MK (2003)	12529437
CDKN1B	CDK2	KIP1|MEN1B|P27KIP1|CDKN4|MEN4	p33(CDK2)	Affinity Capture-Western	physical	Rosner M (2004)	15355997
CDKN1B	CDK6	KIP1|MEN1B|P27KIP1|CDKN4|MEN4	MGC59692|PLSTIRE	Affinity Capture-Western	physical	Lin J (2001)	11360184
CDKN1B	GRB2	KIP1|MEN1B|P27KIP1|CDKN4|MEN4	EGFRBP-GRB2|MSTP084|Grb3-3|NCKAP2|ASH|MST084	Reconstituted Complex	physical	Sugiyama Y (2001)	11278754
CDKN1B	SKP2	KIP1|MEN1B|P27KIP1|CDKN4|MEN4	FBXL1|FBL1|FLB1|MGC1366	Affinity Capture-Western	physical	Fujita N (2002)	12042314
CDKN1B	UBC	KIP1|MEN1B|P27KIP1|CDKN4|MEN4	HMG20	Affinity Capture-Western	physical	Zancai P (2005)	15735731
CDKN1B	UBE3A	KIP1|MEN1B|P27KIP1|CDKN4|MEN4	E6-AP|ANCR|EPVE6AP|FLJ26981|HPVE6A|AS	Affinity Capture-Western	physical	Mishra A (2009)	19591933
CDKN1B	UCHL1	KIP1|MEN1B|P27KIP1|CDKN4|MEN4	Uch-L1|PARK5|PGP 9.5|PGP95|PGP9.5	Affinity Capture-Western	physical	Caballero OL (2002)	12082530
CDKN1C	CCND1	BWS|BWCR|KIP2|p57|WBS	PRAD1|U21B31|BCL1|D11S287E	Reconstituted Complex	physical	Reynaud EG (2000)	10764802
CDKN1C	LIMK1	BWS|BWCR|KIP2|p57|WBS	LIMK	Two-hybrid	physical	Yokoo T (2003)	14530263
CDKN1C	PCNA	BWS|BWCR|KIP2|p57|WBS	MGC8367	Two-hybrid	physical	Watanabe H (1998)	9465025
CDKN1C	SKP2	BWS|BWCR|KIP2|p57|WBS	FBXL1|FBL1|FLB1|MGC1366	Affinity Capture-Western	physical	Kamura T (2003)	12925736
CDKN2A	CCND1	INK4|p14ARF|TP16|INK4a|MTS1|p14|p19|p16|p16INK4a|CMM2|CDK4I|MLM|p19Arf|ARF|CDKN2|p16INK4	PRAD1|U21B31|BCL1|D11S287E	Reconstituted Complex	physical	Sugimoto M (1999)	10580009
CDKN2A	CCND2	INK4|p14ARF|TP16|INK4a|MTS1|p14|p19|p16|p16INK4a|CMM2|CDK4I|MLM|p19Arf|ARF|CDKN2|p16INK4	KIAK0002|MGC102758	Reconstituted Complex	physical	Li J (2004)	15065884
CDKN2A	CDK6	INK4|p14ARF|TP16|INK4a|MTS1|p14|p19|p16|p16INK4a|CMM2|CDK4I|MLM|p19Arf|ARF|CDKN2|p16INK4	MGC59692|PLSTIRE	Protein-peptide	physical	Fahraeus R (1996)	8805225
CDKN2A	MDM2	INK4|p14ARF|TP16|INK4a|MTS1|p14|p19|p16|p16INK4a|CMM2|CDK4I|MLM|p19Arf|ARF|CDKN2|p16INK4	MGC5370|MGC71221|hdm2|HDMX	Affinity Capture-Western	physical	Zhang Y (2003)	14612427
CDKN2A	NPM1	INK4|p14ARF|TP16|INK4a|MTS1|p14|p19|p16|p16INK4a|CMM2|CDK4I|MLM|p19Arf|ARF|CDKN2|p16INK4	MGC104254|NPM|B23	Affinity Capture-Western	physical	Enomoto T (2006)	16679321
CDKN2A	SMARCA4	INK4|p14ARF|TP16|INK4a|MTS1|p14|p19|p16|p16INK4a|CMM2|CDK4I|MLM|p19Arf|ARF|CDKN2|p16INK4	SNF2|hSNF2b|SNF2-BETA|FLJ39786|SWI2|BAF190|SNF2LB|RTPS2|BRG1|SNF2L4	Two-hybrid	physical	Becker TM (2009)	19149898
CDKN2A	TOP1	INK4|p14ARF|TP16|INK4a|MTS1|p14|p19|p16|p16INK4a|CMM2|CDK4I|MLM|p19Arf|ARF|CDKN2|p16INK4	TOPI	Affinity Capture-Western	physical	Ayrault O (2004)	15361825
CDKN2A	TP53	INK4|p14ARF|TP16|INK4a|MTS1|p14|p19|p16|p16INK4a|CMM2|CDK4I|MLM|p19Arf|ARF|CDKN2|p16INK4	p53|FLJ92943|TRP53|LFS1	Affinity Capture-Western	physical	Zhang Y (2003)	14612427
CDKN2A	YY1	INK4|p14ARF|TP16|INK4a|MTS1|p14|p19|p16|p16INK4a|CMM2|CDK4I|MLM|p19Arf|ARF|CDKN2|p16INK4	YIN-YANG-1|INO80S|NF-E1|DELTA|UCRBP	Affinity Capture-Western	physical	Sui G (2004)	15210108
CDKN2B	MAGEA11	INK4B|MTS2|P15|TP15|CDK4I|p15INK4b	MGC10511|MAGE11|CT1.11|MAGEA-11|MAGE-11	Two-hybrid	physical	Rual JF (2005)	16189514
CDKN2C	APLP1	p18|p18-INK4C|INK4C	APLP	Two-hybrid	physical	Stelzl U (2005)	16169070
CDKN2C	CDK6	p18|p18-INK4C|INK4C	MGC59692|PLSTIRE	Affinity Capture-MS	physical	Ewing RM (2007)	17353931
CDKN2C	TLE1	p18|p18-INK4C|INK4C	GRG1|ESG1|ESG	Two-hybrid	physical	Stelzl U (2005)	16169070
CDKN2C	TP53	p18|p18-INK4C|INK4C	p53|FLJ92943|TRP53|LFS1	Two-hybrid	physical	Stelzl U (2005)	16169070
CDKN3	CDK1	MGC70625|CDI1|CIP2|KAP|FLJ25787|KAP1	CDC2|P34CDC2|CDC28A|MGC111195|DKFZp686L20222	Two-hybrid	physical	Gyuris J (1993)	8242750
CDKN3	CDK2	MGC70625|CDI1|CIP2|KAP|FLJ25787|KAP1	p33(CDK2)	Two-hybrid	physical	Yeh CT (2003)	12745075
CDX2	EP300	CDX3|CDX-3	p300|KAT3B	Reconstituted Complex	physical	Hussain MA (1999)	10506141
CDX2	HNF1A	CDX3|CDX-3	MODY3|HNF1|IDDM20|TCF1|LFB1	Reconstituted Complex	physical	Mitchelmore C (2000)	10677375
CDX2	PAX6	CDX3|CDX-3	MGC17209|AN|AN2|D11S812E|MGDA|WAGR	Reconstituted Complex	physical	Hussain MA (1999)	10506141
CDX2	SMARCA2	CDX3|CDX-3	SNF2L2|BRM|SNF2|SNF2LA|BAF190|Sth1p|MGC74511|SWI2|hBRM|hSNF2a|FLJ36757	Reconstituted Complex	physical	Yamamichi N (2009)	19371634
CDX2	SMARCA4	CDX3|CDX-3	SNF2|hSNF2b|SNF2-BETA|FLJ39786|SWI2|BAF190|SNF2LB|RTPS2|BRG1|SNF2L4	Reconstituted Complex	physical	Yamamichi N (2009)	19371634
CEACAM1	ANXA2	BGP1|BGPI|BGP	LPC2D|ANX2L4|PAP-IV|P36|ANX2|LIP2|LPC2|CAL1H	Affinity Capture-MS	physical	Kirshner J (2003)	14522961
CEACAM1	PXN	BGP1|BGPI|BGP	FLJ16691	Affinity Capture-Western	physical	Ebrahimnejad A (2000)	11035932
CEBPA	AR	C/EBP-alpha|CEBP	SBMA|NR3C4|SMAX1|KD|AIS|HUMARA|HYSP1|TFM|DHTR	Reconstituted Complex	physical	Boruk M (1998)	9817600
CEBPA	CDK2	C/EBP-alpha|CEBP	p33(CDK2)	Co-fractionation	physical	Wang H (2001)	11684017
CEBPA	CTNNB1	C/EBP-alpha|CEBP	CTNNB|DKFZp686D02253|FLJ37923|FLJ25606	Phenotypic Enhancement	genetic	Kennell JA (2003)	12861022
CEBPA	EP300	C/EBP-alpha|CEBP	p300|KAT3B	Phenotypic Enhancement	genetic	Kennell JA (2003)	12861022
CEBPA	ESR1	C/EBP-alpha|CEBP	ER|Era|NR3A1|DKFZp686N23123|ESRA|ESR	Reconstituted Complex	physical	Boruk M (1998)	9817600
CEBPA	HDAC1	C/EBP-alpha|CEBP	HD1|GON-10|RPD3|RPD3L1|DKFZp686H12203	Affinity Capture-Western	physical	Duan H (2005)	15713621
CEBPA	HDAC2	C/EBP-alpha|CEBP	HD2|YAF1|RPD3	Affinity Capture-Western	physical	Duan H (2005)	15713621
CEBPA	JUN	C/EBP-alpha|CEBP	AP1|AP-1|c-Jun	Affinity Capture-Western	physical	Zada AA (2006)	17082780
CEBPA	MAF	C/EBP-alpha|CEBP	MGC71685|c-MAF	Affinity Capture-MS	physical	Zada AA (2006)	17082780
CEBPA	RARB	C/EBP-alpha|CEBP	NR1B2|RRB2|HAP	Reconstituted Complex	physical	Boruk M (1998)	9817600
CEBPA	SMARCA2	C/EBP-alpha|CEBP	SNF2L2|BRM|SNF2|SNF2LA|BAF190|Sth1p|MGC74511|SWI2|hBRM|hSNF2a|FLJ36757	Affinity Capture-Western	physical	Inayoshi Y (2006)	16452305
CEBPA	SMARCA4	C/EBP-alpha|CEBP	SNF2|hSNF2b|SNF2-BETA|FLJ39786|SWI2|BAF190|SNF2LB|RTPS2|BRG1|SNF2L4	Affinity Capture-Western	physical	Inayoshi Y (2006)	16452305
CEBPA	TCF7L2	C/EBP-alpha|CEBP	TCF4|TCF-4	Phenotypic Enhancement	genetic	Kennell JA (2003)	12861022
CEBPA	UBC	C/EBP-alpha|CEBP	HMG20	Affinity Capture-Western	physical	Trivedi AK (2007)	16983342
CEBPA	VDR	C/EBP-alpha|CEBP	NR1I1	Affinity Capture-Western	physical	Song CS (2006)	16357103
CEBPD	CREBBP	CELF|CRP3|NF-IL6-beta|C/EBP-delta	CBP|RSTS|KAT3A	Reconstituted Complex	physical	Kovacs KA (2003)	12857754
CEBPD	FANCD2	CELF|CRP3|NF-IL6-beta|C/EBP-delta	FA4|FA-D2|DKFZp762A223|FLJ23826|FACD|FANCD|FAD2|FAD	Affinity Capture-MS	physical	Wang J (2010)	20805509
CEBPD	HDAC1	CELF|CRP3|NF-IL6-beta|C/EBP-delta	HD1|GON-10|RPD3|RPD3L1|DKFZp686H12203	Affinity Capture-Western	physical	Lai PH (2008)	18619497
CEBPD	HDAC3	CELF|CRP3|NF-IL6-beta|C/EBP-delta	RPD3-2|RPD3|HD3	Affinity Capture-Western	physical	Lai PH (2008)	18619497
CEBPD	HDAC4	CELF|CRP3|NF-IL6-beta|C/EBP-delta	HD4|HDAC-A|HA6116|HDACA|KIAA0288	Reconstituted Complex	physical	Turgeon N (2008)	17910034
CEBPD	SMAD3	CELF|CRP3|NF-IL6-beta|C/EBP-delta	MGC60396|HSPC193|MADH3|DKFZP586N0721|HsT17436|JV15-2|DKFZp686J10186	Affinity Capture-Western	physical	Choy L (2003)	12524424
CEBPD	SMAD4	CELF|CRP3|NF-IL6-beta|C/EBP-delta	DPC4|MADH4|JIP	Affinity Capture-Western	physical	Choy L (2003)	12524424
CEBPD	UBC	CELF|CRP3|NF-IL6-beta|C/EBP-delta	HMG20	Affinity Capture-Western	physical	Zhou S (2007)	17373909
CFLAR	BCL2L1	FLAME-1|c-FLIPR|FLIP|CASH|c-FLIPL|c-FLIP|FLAME|c-FLIPS|I-FLICE|CLARP|Casper|FLAME1|CASP8AP1|MRIT	Bcl-X|BCLXL|BCLXS|BCL-XL/S|BCLX|BCL2L|bcl-xL|bcl-xS|DKFZp781P2092	Affinity Capture-Western	physical	Han DK (1997)	9326610
CFLAR	CASP8	FLAME-1|c-FLIPR|FLIP|CASH|c-FLIPL|c-FLIP|FLAME|c-FLIPS|I-FLICE|CLARP|Casper|FLAME1|CASP8AP1|MRIT	MACH|FLICE|FLJ17672|MGC78473|MCH5|Casp-8|ALPS2B|CAP4	Affinity Capture-Western	physical	Shu HB (1997)	9208847
CFLAR	CFLAR	FLAME-1|c-FLIPR|FLIP|CASH|c-FLIPL|c-FLIP|FLAME|c-FLIPS|I-FLICE|CLARP|Casper|FLAME1|CASP8AP1|MRIT	FLAME-1|c-FLIPR|FLIP|CASH|c-FLIPL|c-FLIP|FLAME|c-FLIPS|I-FLICE|CLARP|Casper|FLAME1|CASP8AP1|MRIT	Two-hybrid	physical	Srinivasula SM (1997)	9228018
CFLAR	MAP3K14	FLAME-1|c-FLIPR|FLIP|CASH|c-FLIPL|c-FLIP|FLAME|c-FLIPS|I-FLICE|CLARP|Casper|FLAME1|CASP8AP1|MRIT	FTDCR1B|HSNIK|NIK|HS	Affinity Capture-Western	physical	Chaudhary PM (2000)	11002417
CFLAR	RAF1	FLAME-1|c-FLIPR|FLIP|CASH|c-FLIPL|c-FLIP|FLAME|c-FLIPS|I-FLICE|CLARP|Casper|FLAME1|CASP8AP1|MRIT	CRAF|NS5|Raf-1|c-Raf	Affinity Capture-Western	physical	Kataoka T (2000)	10837247
CFLAR	RIPK1	FLAME-1|c-FLIPR|FLIP|CASH|c-FLIPL|c-FLIP|FLAME|c-FLIPS|I-FLICE|CLARP|Casper|FLAME1|CASP8AP1|MRIT	RIP|RIP1|FLJ39204	Affinity Capture-Western	physical	Kataoka T (2000)	10837247
CFLAR	TP53	FLAME-1|c-FLIPR|FLIP|CASH|c-FLIPL|c-FLIP|FLAME|c-FLIPS|I-FLICE|CLARP|Casper|FLAME1|CASP8AP1|MRIT	p53|FLJ92943|TRP53|LFS1	Affinity Capture-Western	physical	Abedini MR (2008)	18559494
CFLAR	UBC	FLAME-1|c-FLIPR|FLIP|CASH|c-FLIPL|c-FLIP|FLAME|c-FLIPS|I-FLICE|CLARP|Casper|FLAME1|CASP8AP1|MRIT	HMG20	Affinity Capture-Western	physical	Chanvorachote P (2005)	16246840
CFTR	AMFR	TNR-CFTR|CF|dJ760C5.1|CFTR/MRP|ABCC7|ABC35|MRP7	GP78|RNF45	Affinity Capture-Western	physical	Morito D (2008)	18216283
CFTR	CFTR	TNR-CFTR|CF|dJ760C5.1|CFTR/MRP|ABCC7|ABC35|MRP7	TNR-CFTR|CF|dJ760C5.1|CFTR/MRP|ABCC7|ABC35|MRP7	Affinity Capture-Western	physical	Wang S (2000)	11051556
CFTR	EZR	TNR-CFTR|CF|dJ760C5.1|CFTR/MRP|ABCC7|ABC35|MRP7	VIL2|DKFZp762H157|CVIL|FLJ26216|CVL|MGC1584	Affinity Capture-Western	physical	Sun F (2000)	10893422
CFTR	HSPA8	TNR-CFTR|CF|dJ760C5.1|CFTR/MRP|ABCC7|ABC35|MRP7	HSPA10|HSP73|HSC54|HSC70|HSC71|HSP71|MGC29929|MGC131511|NIP71|LAP1	Affinity Capture-Western	physical	Meacham GC (1999)	10075921
CFTR	PRKCE	TNR-CFTR|CF|dJ760C5.1|CFTR/MRP|ABCC7|ABC35|MRP7	MGC125656|nPKC-epsilon|PKCE|MGC125657	Affinity Capture-Western	physical	Liedtke CM (2002)	11956211
CFTR	UBC	TNR-CFTR|CF|dJ760C5.1|CFTR/MRP|ABCC7|ABC35|MRP7	HMG20	Affinity Capture-Western	physical	Morito D (2008)	18216283
CFTR	VCP	TNR-CFTR|CF|dJ760C5.1|CFTR/MRP|ABCC7|ABC35|MRP7	MGC131997|MGC148092|IBMPFD|TERA|p97|MGC8560	Affinity Capture-Western	physical	Vij N (2006)	16621797
CGA	PTN	CG-ALPHA|GPHA1|LHA|GPHa|HCG|TSHA|FSHA	HARP|HBNF|NEGF1|HBGF8	Two-hybrid	physical	Stelzl U (2005)	16169070
CHAF1A	CHAF1A	CAF-1|CAF1B|MGC71229|CAF1P150|CAF1|P150	CAF-1|CAF1B|MGC71229|CAF1P150|CAF1|P150	Affinity Capture-Western	physical	Gerard A (2006)	16826239
CHAF1A	PCNA	CAF-1|CAF1B|MGC71229|CAF1P150|CAF1|P150	MGC8367	Reconstituted Complex	physical	Moggs JG (2000)	10648606
CHAF1A	PRKDC	CAF-1|CAF1B|MGC71229|CAF1P150|CAF1|P150	HYRC|DNAPK|DNPK1|HYRC1|p350|DNA-PKcs|XRCC7	Affinity Capture-MS	physical	Hoek M (2011)	21209461
CHAF1A	SET	CAF-1|CAF1B|MGC71229|CAF1P150|CAF1|P150	TAF-I|TAF-IBETA|2PP2A|I2PP2A|IGAAD|IPP2A2|PHAPII	Affinity Capture-MS	physical	Hoek M (2011)	21209461
CHAF1A	XPC	CAF-1|CAF1B|MGC71229|CAF1P150|CAF1|P150	RAD4|XPCC|XP3	Affinity Capture-Western	physical	Zhu Q (2009)	19059499
CHAF1A	XRCC5	CAF-1|CAF1B|MGC71229|CAF1P150|CAF1|P150	KUB2|KARP1|FLJ39089|NFIV|KARP-1|KU80|Ku86	Affinity Capture-MS	physical	Hoek M (2011)	21209461
CHAF1A	XRCC6	CAF-1|CAF1B|MGC71229|CAF1P150|CAF1|P150	CTC75|ML8|CTCBF|KU70|TLAA|G22P1	Affinity Capture-Western	physical	Hoek M (2011)	21209461
CHEK1	CDC25A	CHK1	CDC25A2	Reconstituted Complex	physical	Goloudina A (2003)	12963847
CHEK1	CDC25B	CHK1	-	Biochemical Activity	physical	Sanchez Y (1997)	9278511
CHEK1	CDC25C	CHK1	CDC25	Biochemical Activity	physical	Sanchez Y (1997)	9278511
CHEK1	CDKN1A	CHK1	MDA-6|CAP20|P21|p21CIP1|WAF1|CDKN1|SDI1|CIP1	Affinity Capture-Western	physical	Tian H (2002)	11896572
CHEK1	CSNK2A1	CHK1	CK2A1|CKII	Reconstituted Complex	physical	Kristensen LP (2004)	15225637
CHEK1	DNMT1	CHK1	DNMT|CXXC9|FLJ16293|AIM|MCMT|MGC104992	Affinity Capture-Western	physical	Palii SS (2008)	17991895
CHEK1	MSH6	CHK1	HNPCC5|GTBP|HSAP	Affinity Capture-Western	physical	Liu Y (2010)	20029092
CHEK1	PRKDC	CHK1	HYRC|DNAPK|DNPK1|HYRC1|p350|DNA-PKcs|XRCC7	Reconstituted Complex	physical	Goudelock DM (2003)	12756247
CHEK1	SFN	CHK1	YWHAS	Affinity Capture-Western	physical	Tian H (2002)	11896572
CHEK1	TP53	CHK1	p53|FLJ92943|TRP53|LFS1	Affinity Capture-Western	physical	Tian H (2002)	11896572
CHEK1	UBC	CHK1	HMG20	Affinity Capture-Western	physical	Leung-Pineda V (2009)	19276361
CHEK1	XIAP	CHK1	MIHA|XLP2|BIRC4|API3|ILP1	Reconstituted Complex	physical	Galvan V (2004)	14759516
CHEK1	XRCC5	CHK1	KUB2|KARP1|FLJ39089|NFIV|KARP-1|KU80|Ku86	Affinity Capture-Western	physical	Goudelock DM (2003)	12756247
CHEK1	XRCC6	CHK1	CTC75|ML8|CTCBF|KU70|TLAA|G22P1	Affinity Capture-Western	physical	Goudelock DM (2003)	12756247
CHEK2	BRCA1	PP1425|CHK2|RAD53|HuCds1|CDS1|LFS2	RNF53|IRIS|BRCC1|PSCP|PNCA4|BRCAI|BROVCA1	Reconstituted Complex	physical	Lee JS (2000)	10724175
CHEK2	BRCA2	PP1425|CHK2|RAD53|HuCds1|CDS1|LFS2	BRCC2|BROVCA2|FAD1|FANCB|FACD|FANCD|FANCD1|PNCA2|GLM3|FAD	Affinity Capture-Western	physical	Matsuoka S (2007)	17525332
CHEK2	CDC25A	PP1425|CHK2|RAD53|HuCds1|CDS1|LFS2	CDC25A2	Biochemical Activity	physical	Jin J (2008)	18480045
CHEK2	CDC25C	PP1425|CHK2|RAD53|HuCds1|CDS1|LFS2	CDC25	Biochemical Activity	physical	Eymin B (2006)	16705183
CHEK2	MDM2	PP1425|CHK2|RAD53|HuCds1|CDS1|LFS2	MGC5370|MGC71221|hdm2|HDMX	Biochemical Activity	physical	Pereg Y (2006)	16943424
CHEK2	MSH2	PP1425|CHK2|RAD53|HuCds1|CDS1|LFS2	HNPCC1|HNPCC|COCA1|LCFS2|FCC1	Reconstituted Complex	physical	Brown KD (2003)	12447371
CHEK2	PLK1	PP1425|CHK2|RAD53|HuCds1|CDS1|LFS2	STPK13|PLK	Affinity Capture-Western	physical	Tsvetkov L (2003)	12493754
CHEK2	TP53	PP1425|CHK2|RAD53|HuCds1|CDS1|LFS2	p53|FLJ92943|TRP53|LFS1	Affinity Capture-Western	physical	Louria-Hayon I (2003)	12810724
CHEK2	TP53BP1	PP1425|CHK2|RAD53|HuCds1|CDS1|LFS2	FLJ41424|p202|MGC138366|53BP1	Affinity Capture-Western	physical	Matsuoka S (2007)	17525332
CHRM3	SET	HM3	TAF-I|TAF-IBETA|2PP2A|I2PP2A|IGAAD|IPP2A2|PHAPII	Reconstituted Complex	physical	Simon V (2006)	17065150
CHUK	AKT1	IKK-alpha|TCF16|IKKA|IKBKA|IKK1|NFKBIKA	MGC99656|PRKBA|PKB|AKT|PKB-ALPHA|RAC|RAC-ALPHA	Affinity Capture-Western	physical	Lu Y (2005)	15800029
CHUK	CASP8	IKK-alpha|TCF16|IKKA|IKBKA|IKK1|NFKBIKA	MACH|FLICE|FLJ17672|MGC78473|MCH5|Casp-8|ALPS2B|CAP4	Affinity Capture-Western	physical	Chaudhary PM (2000)	11002417
CHUK	CHUK	IKK-alpha|TCF16|IKKA|IKBKA|IKK1|NFKBIKA	IKK-alpha|TCF16|IKKA|IKBKA|IKK1|NFKBIKA	Affinity Capture-Western	physical	Zhang SQ (2000)	10755617
CHUK	CUL1	IKK-alpha|TCF16|IKKA|IKBKA|IKK1|NFKBIKA	MGC149835|MGC149834	Affinity Capture-Western	physical	Kumar A (2007)	17914462
CHUK	IKBKB	IKK-alpha|TCF16|IKKA|IKBKA|IKK1|NFKBIKA	FLJ40509|FLJ33771|IKK2|NFKBIKB|MGC131801|IKK-beta|FLJ36218|FLJ38368|IKKB	Reconstituted Complex	physical	May MJ (2000)	10968790
CHUK	IRS1	IKK-alpha|TCF16|IKKA|IKBKA|IKK1|NFKBIKA	HIRS-1	Affinity Capture-Western	physical	Gao Z (2002)	12351658
CHUK	MAP3K14	IKK-alpha|TCF16|IKKA|IKBKA|IKK1|NFKBIKA	FTDCR1B|HSNIK|NIK|HS	Affinity Capture-Western	physical	Regnier CH (1997)	9244310
CHUK	MAP3K7	IKK-alpha|TCF16|IKKA|IKBKA|IKK1|NFKBIKA	TAK1|TGF1a|MEKK7	Affinity Capture-Western	physical	Ninomiya-Tsuji J (1999)	10094049
CHUK	NCOA3	IKK-alpha|TCF16|IKKA|IKBKA|IKK1|NFKBIKA	TRAM-1|SRC3|CAGH16|AIB-1|TNRC14|MGC141848|CTG26|AIB1|ACTR|KAT13B|pCIP|TNRC16|bHLHe42|SRC-3|RAC3	Reconstituted Complex	physical	Wu RC (2002)	11971985
CHUK	NCOR2	IKK-alpha|TCF16|IKKA|IKBKA|IKK1|NFKBIKA	SMAP270|SMRT|TNRC14|N-CoR2|TRAC|FLJ25011|CTG26|SMRTE|TRAC1|TRAC-1|SMRTE-tau	Biochemical Activity	physical	Hoberg JE (2006)	16382138
CHUK	NFKBIA	IKK-alpha|TCF16|IKKA|IKBKA|IKK1|NFKBIKA	IKBA|MAD-3|NFKBI	Biochemical Activity	physical	DiDonato JA (1997)	9252186
CHUK	PEBP1	IKK-alpha|TCF16|IKKA|IKBKA|IKK1|NFKBIKA	HCNP|Rkip|Pbp	Affinity Capture-Western	physical	Yeung KC (2001)	11585904
CHUK	PRKCA	IKK-alpha|TCF16|IKKA|IKBKA|IKK1|NFKBIKA	AAG6|PRKACA|MGC129900|PKCA|MGC129901|PKC-alpha	Reconstituted Complex	physical	Lallena MJ (1999)	10022904
CHUK	PRKCD	IKK-alpha|TCF16|IKKA|IKBKA|IKK1|NFKBIKA	nPKC-delta|MGC49908|MAY1|PKCD	Reconstituted Complex	physical	Lallena MJ (1999)	10022904
CHUK	PRKDC	IKK-alpha|TCF16|IKKA|IKBKA|IKK1|NFKBIKA	HYRC|DNAPK|DNPK1|HYRC1|p350|DNA-PKcs|XRCC7	Reconstituted Complex	physical	Liu L (1998)	9632806
CHUK	RELA	IKK-alpha|TCF16|IKKA|IKBKA|IKK1|NFKBIKA	NFKB3|MGC131774|p65	Biochemical Activity	physical	Hoberg JE (2006)	16382138
CHUK	TP73	IKK-alpha|TCF16|IKKA|IKBKA|IKK1|NFKBIKA	P73	Affinity Capture-Western	physical	Furuya K (2007)	17452332
CLDN1	CLDN3	CLD1|ILVASC|SEMP1	CPETR2|C7orf1|CPE-R2|HRVP1|RVP1	Affinity Capture-Western	physical	Coyne CB (2003)	12909588
CLDN1	CLDN5	CLD1|ILVASC|SEMP1	AWAL|BEC1|TMVCF|CPETRL1	Affinity Capture-Western	physical	Coyne CB (2003)	12909588
CLDN3	CLDN1	CPETR2|C7orf1|CPE-R2|HRVP1|RVP1	CLD1|ILVASC|SEMP1	Affinity Capture-Western	physical	Coyne CB (2003)	12909588
CLDN3	CLDN5	CPETR2|C7orf1|CPE-R2|HRVP1|RVP1	AWAL|BEC1|TMVCF|CPETRL1	Affinity Capture-Western	physical	Coyne CB (2003)	12909588
CLDN5	CLDN1	AWAL|BEC1|TMVCF|CPETRL1	CLD1|ILVASC|SEMP1	Affinity Capture-Western	physical	Coyne CB (2003)	12909588
CLDN5	CLDN3	AWAL|BEC1|TMVCF|CPETRL1	CPETR2|C7orf1|CPE-R2|HRVP1|RVP1	Affinity Capture-Western	physical	Coyne CB (2003)	12909588
CLU	CLU	APOJ|SGP2|MGC24903|SGP-2|KUB1|TRPM2|SP-40|CLI|TRPM-2	APOJ|SGP2|MGC24903|SGP-2|KUB1|TRPM2|SP-40|CLI|TRPM-2	Two-hybrid	physical	Leskov KS (2003)	12551933
CLU	LEP	APOJ|SGP2|MGC24903|SGP-2|KUB1|TRPM2|SP-40|CLI|TRPM-2	FLJ94114|OB|OBS	Affinity Capture-Western	physical	Bajari TM (2003)	12824284
CLU	LRP2	APOJ|SGP2|MGC24903|SGP-2|KUB1|TRPM2|SP-40|CLI|TRPM-2	DBS|gp330	Reconstituted Complex	physical	Kounnas MZ (1995)	7768901
CLU	TGFBR1	APOJ|SGP2|MGC24903|SGP-2|KUB1|TRPM2|SP-40|CLI|TRPM-2	ALK5|ALK-5|LDS1A|AAT5|ACVRLK4|SKR4|TGFR-1|LDS2A	Two-hybrid	physical	Reddy KB (1996)	8555189
CLU	TGFBR2	APOJ|SGP2|MGC24903|SGP-2|KUB1|TRPM2|SP-40|CLI|TRPM-2	TGFR-2|FAA3|MFS2|RIIC|AAT3|TAAD2|LDS1B|LDS2B|TGFbeta-RII	Two-hybrid	physical	Reddy KB (1996)	8555189
CLU	XRCC6	APOJ|SGP2|MGC24903|SGP-2|KUB1|TRPM2|SP-40|CLI|TRPM-2	CTC75|ML8|CTCBF|KU70|TLAA|G22P1	Affinity Capture-Western	physical	Yang CR (1999)	10219089
CNKSR1	RAF1	KSR|CNK|CNK1	CRAF|NS5|Raf-1|c-Raf	Reconstituted Complex	physical	Rabizadeh S (2004)	15075335
CNKSR1	RASSF1	KSR|CNK|CNK1	RASSF1A|NORE2A|REH3P21|RDA32|123F2	Two-hybrid	physical	Rabizadeh S (2004)	15075335
COL18A1	KDR	FLJ34914|FLJ27325|MGC74745|KNO1|KNO	FLK1|VEGFR|CD309|VEGFR2	Reconstituted Complex	physical	Kim YM (2002)	12029087
COL1A1	IGFBP3	OI4	IBP3|BP-53	Affinity Capture-Western	physical	Liu B (2003)	12735930
COL1A1	ITGA2	OI4	VLAA2|CD49B|VLA-2|BR|GPIa	Co-purification	physical	Staatz WD (1990)	2156854
COL1A1	ITGB1	OI4	VLA-BETA|MSK12|FNRB|CD29|VLAB|GPIIA|MDF2	Co-purification	physical	Staatz WD (1990)	2156854
COL1A1	MMP2	OI4	CLG4|MONA|MMP-II|TBE-1|CLG4A	Reconstituted Complex	physical	Ellerbroek SM (2001)	11368514
COL1A1	SPARC	OI4	ON	Reconstituted Complex	physical	Sage H (1989)	2745554
COL2A1	BMP2	COL11A3|MGC131516|AOM|ANFH|SEDC	BMP2A	Affinity Capture-Western	physical	Zhu Y (1999)	10085302
COL4A1	COL4A1	arresten	arresten	Co-crystal Structure	physical	Than ME (2002)	12011424
COL9A1	COL2A1	DJ149L1.1.2|MED|EDM6|FLJ40263	COL11A3|MGC131516|AOM|ANFH|SEDC	Reconstituted Complex	physical	Fertala A (2001)	11724554
COPE	RCHY1	epsilon-COP|FLJ13241	CHIMP|RNF199|DKFZp586C1620|ZNF363|ARNIP|PRO1996|hARNIP|PIRH2	Affinity Capture-Western	physical	Maruyama S (2008)	17721809
COPE	UBC	epsilon-COP|FLJ13241	HMG20	Affinity Capture-Western	physical	Maruyama S (2008)	17721809
COX6C	PTN	-	HARP|HBNF|NEGF1|HBGF8	Two-hybrid	physical	Stelzl U (2005)	16169070
CREB1	CARM1	MGC9284|CREB	PRMT4	Affinity Capture-Western	physical	Krones-Herzig A (2006)	16330542
CREB1	CREBBP	MGC9284|CREB	CBP|RSTS|KAT3A	Affinity Capture-Western	physical	Sano Y (1998)	9786917
CREB1	EP300	MGC9284|CREB	p300|KAT3B	Affinity Capture-Western	physical	Hussain MA (1999)	10506141
CREB1	FHL2	MGC9284|CREB	DRAL|AAG11|SLIM-3|FHL-2|SLIM3	Two-hybrid	physical	Fimia GM (2000)	11046156
CREB1	HDAC1	MGC9284|CREB	HD1|GON-10|RPD3|RPD3L1|DKFZp686H12203	Affinity Capture-Western	physical	Canettieri G (2003)	12567184
CREB1	HDAC2	MGC9284|CREB	HD2|YAF1|RPD3	Affinity Capture-Western	physical	Canettieri G (2003)	12567184
CREB1	HDAC8	MGC9284|CREB	HDACL1|RPD3|HD8	Affinity Capture-Western	physical	Gao J (2009)	19070599
CREB1	HIPK3	MGC9284|CREB	PKY|YAK1|DYRK6|FIST3	Two-hybrid	physical	Bandyopadhyay S (2010)	20936779
CREB1	MYC	MGC9284|CREB	MRTL|c-Myc|bHLHe39	Reconstituted Complex	physical	Vervoorts J (2003)	12776737
CREB1	PIAS1	MGC9284|CREB	MGC141879|MGC141878|DDXBP1|GU/RH-II|ZMIZ3|GBP	Two-hybrid	physical	Bandyopadhyay S (2010)	20936779
CREB1	SMARCA4	MGC9284|CREB	SNF2|hSNF2b|SNF2-BETA|FLJ39786|SWI2|BAF190|SNF2LB|RTPS2|BRG1|SNF2L4	Affinity Capture-Western	physical	Yang Y (2006)	16675956
CREB1	SREBF2	MGC9284|CREB	SREBP2|bHLHd2	Two-hybrid	physical	Bandyopadhyay S (2010)	20936779
CREB1	SUMO1	MGC9284|CREB	PIC1|SENP2|DAP1|SMT3C|OFC10|SMT3H3|SMT3|GMP1|UBL1	Affinity Capture-Western	physical	Comerford KM (2003)	12552083
CREB1	TP53	MGC9284|CREB	p53|FLJ92943|TRP53|LFS1	Reconstituted Complex	physical	Giebler HA (2000)	10848610
CREB1	VIM	MGC9284|CREB	FLJ36605	Two-hybrid	physical	Stelzl U (2005)	16169070
CREB3	HCFC1	LUMAN|LZIP|MGC19782|MGC15333	HCF-1|CFF|MGC70925|HCF1|VCAF|HFC1	Reconstituted Complex	physical	Lu R (1998)	9658067
CREB3	HDAC3	LUMAN|LZIP|MGC19782|MGC15333	RPD3-2|RPD3|HD3	Affinity Capture-Western	physical	Kim HC (2010)	20473547
CREBBP	AR	CBP|RSTS|KAT3A	SBMA|NR3C4|SMAX1|KD|AIS|HUMARA|HYSP1|TFM|DHTR	Two-hybrid	physical	Kim J (2005)	15691881
CREBBP	BRCA1	CBP|RSTS|KAT3A	RNF53|IRIS|BRCC1|PSCP|PNCA4|BRCAI|BROVCA1	Affinity Capture-Western	physical	Pao GM (2000)	10655477
CREBBP	CDC20	CBP|RSTS|KAT3A	p55CDC|bA276H19.3|MGC102824|CDC20A	Affinity Capture-Western	physical	Turnell AS (2005)	16319895
CREBBP	CDH1	CBP|RSTS|KAT3A	Arc-1|CDHE|LCAM|ECAD|CD324|UVO	Affinity Capture-Western	physical	Turnell AS (2005)	16319895
CREBBP	CDKN1A	CBP|RSTS|KAT3A	MDA-6|CAP20|P21|p21CIP1|WAF1|CDKN1|SDI1|CIP1	Affinity Capture-Western	physical	Fritah A (2005)	15743834
CREBBP	CDX2	CBP|RSTS|KAT3A	CDX3|CDX-3	Reconstituted Complex	physical	Lorentz O (1999)	10066780
CREBBP	CREB1	CBP|RSTS|KAT3A	MGC9284|CREB	Affinity Capture-Western	physical	Shi Y (2004)	15073328
CREBBP	CSK	CBP|RSTS|KAT3A	MGC117393	Affinity Capture-Western	physical	Kawabuchi M (2000)	10801129
CREBBP	CSNK2A1	CBP|RSTS|KAT3A	CK2A1|CKII	Reconstituted Complex	physical	Yamaguchi Y (1998)	9685505
CREBBP	CTNNB1	CBP|RSTS|KAT3A	CTNNB|DKFZp686D02253|FLJ37923|FLJ25606	Affinity Capture-Western	physical	Taurin S (2006)	16476742
CREBBP	EGR1	CBP|RSTS|KAT3A	ZIF-268|KROX-24|AT225|TIS8|G0S30|ZNF225|NGFI-A	Two-hybrid	physical	Silverman ES (1998)	9806899
CREBBP	EP300	CBP|RSTS|KAT3A	p300|KAT3B	Affinity Capture-Western	physical	Crusselle-Davis VJ (2007)	17970752
CREBBP	ESR1	CBP|RSTS|KAT3A	ER|Era|NR3A1|DKFZp686N23123|ESRA|ESR	Reconstituted Complex	physical	Fan S (2002)	11782371
CREBBP	ETS1	CBP|RSTS|KAT3A	EWSR2|FLJ10768|ETS-1	Reconstituted Complex	physical	Yang C (1998)	9528793
CREBBP	FGFR1	CBP|RSTS|KAT3A	CEK|FLJ99988|FGFBR|CD331|N-SAM|BFGFR|FLT2|OGD|KAL2|HBGFR|FLG	Affinity Capture-Western	physical	Fang X (2005)	15929978
CREBBP	FOS	CBP|RSTS|KAT3A	AP-1|c-fos	Reconstituted Complex	physical	Fan S (2002)	11782371
CREBBP	FOXO1	CBP|RSTS|KAT3A	FKHR|FOXO1A|FKH1	Reconstituted Complex	physical	Nasrin N (2000)	10973497
CREBBP	FOXO4	CBP|RSTS|KAT3A	MLLT7|AFX|AFX1|MGC120490	Reconstituted Complex	physical	Nasrin N (2000)	10973497
CREBBP	GCM1	CBP|RSTS|KAT3A	hGCMa|GCMA	Reconstituted Complex	physical	Chang CW (2005)	16166624
CREBBP	GLI3	CBP|RSTS|KAT3A	PAPA|PAP-A|PAPA1|ACLS|PPDIV|GCPS|PAPB|PHS	Reconstituted Complex	physical	Dai P (1999)	10075717
CREBBP	HDAC1	CBP|RSTS|KAT3A	HD1|GON-10|RPD3|RPD3L1|DKFZp686H12203	Affinity Capture-Western	physical	Chuang HC (2006)	16528103
CREBBP	HDAC2	CBP|RSTS|KAT3A	HD2|YAF1|RPD3	Affinity Capture-Western	physical	Ito K (2000)	10958685
CREBBP	HDAC3	CBP|RSTS|KAT3A	RPD3-2|RPD3|HD3	Affinity Capture-Western	physical	Chuang HC (2006)	16528103
CREBBP	HIF1A	CBP|RSTS|KAT3A	HIF-1alpha|PASD8|MOP1|HIF1|bHLHe78|HIF1-ALPHA	Reconstituted Complex	physical	Bhattacharya S (1999)	9887100
CREBBP	HMGA1	CBP|RSTS|KAT3A	HMGIY|HMGA1A|MGC12816|HMG-R|MGC4854|MGC4242	Two-hybrid	physical	Nagpal S (1999)	10428834
CREBBP	HMGB1	CBP|RSTS|KAT3A	HMG3|DKFZp686A04236|HMG1|SBP-1	Biochemical Activity	physical	Pasheva E (2004)	15005629
CREBBP	HNF1A	CBP|RSTS|KAT3A	MODY3|HNF1|IDDM20|TCF1|LFB1	Affinity Capture-Western	physical	Soutoglou E (2000)	10777539
CREBBP	JUN	CBP|RSTS|KAT3A	AP1|AP-1|c-Jun	Reconstituted Complex	physical	Sano Y (1998)	9786917
CREBBP	JUNB	CBP|RSTS|KAT3A	AP-1	Affinity Capture-Western	physical	Tran NQ (2004)	15025563
CREBBP	KHDRBS1	CBP|RSTS|KAT3A	p62|FLJ34027|Sam68	Two-hybrid	physical	Hong W (2002)	12496368
CREBBP	MAF	CBP|RSTS|KAT3A	MGC71685|c-MAF	Affinity Capture-Western	physical	Chen Q (2002)	11943779
CREBBP	MECOM	CBP|RSTS|KAT3A	MDS1-EVI1|EVI1|MGC97004|MGC163392|MDS1|AML1-EVI-1|PRDM3	Affinity Capture-Western	physical	Chakraborty S (2001)	11568182
CREBBP	MGMT	CBP|RSTS|KAT3A	-	Affinity Capture-Western	physical	Teo AK (2001)	11564893
CREBBP	MSX1	CBP|RSTS|KAT3A	HOX7|HYD1|STHAG1	Affinity Capture-Western	physical	Shetty S (1999)	10215616
CREBBP	MYB	CBP|RSTS|KAT3A	c-myb_CDS|efg|Cmyb|c-myb	Co-crystal Structure	physical	Zor T (2002)	12196545
CREBBP	MYBL2	CBP|RSTS|KAT3A	MGC15600|BMYB|B-MYB	Affinity Capture-Western	physical	Bessa M (2001)	11423988
CREBBP	MYC	CBP|RSTS|KAT3A	MRTL|c-Myc|bHLHe39	Affinity Capture-Western	physical	de Nigris F (2007)	16878156
CREBBP	NCOA1	CBP|RSTS|KAT3A	bHLHe74|MGC129720|SRC1|RIP160|KAT13A|bHLHe42|F-SRC-1|MGC129719	Two-hybrid	physical	Sheppard HM (2001)	11113179
CREBBP	NCOA2	CBP|RSTS|KAT3A	NCoA-2|KAT13C|SRC2|bHLHe75|MGC138808|GRIP1|TIF2	Reconstituted Complex	physical	Kindle KB (2005)	15657427
CREBBP	NCOA3	CBP|RSTS|KAT3A	TRAM-1|SRC3|CAGH16|AIB-1|TNRC14|MGC141848|CTG26|AIB1|ACTR|KAT13B|pCIP|TNRC16|bHLHe42|SRC-3|RAC3	Reconstituted Complex	physical	Kamei Y (1996)	8616895
CREBBP	ONECUT1	CBP|RSTS|KAT3A	HNF6A|HNF-6|HNF6	Reconstituted Complex	physical	Lannoy VJ (2000)	10811635
CREBBP	PARP1	CBP|RSTS|KAT3A	ADPRT 1|ADPRT|PARP-1|pADPRT-1|PARP|PPOL|ADPRT1	Biochemical Activity	physical	Hassa PO (2005)	16204234
CREBBP	PELP1	CBP|RSTS|KAT3A	P160|HMX3|MNAR	Affinity Capture-Western	physical	Vadlamudi RK (2001)	11481323
CREBBP	PIAS3	CBP|RSTS|KAT3A	ZMIZ5|FLJ14651	Affinity Capture-Western	physical	Long J (2004)	14691252
CREBBP	PML	CBP|RSTS|KAT3A	RNF71|TRIM19|PP8675|MYL	Affinity Capture-Western	physical	Matsuzaki K (2003)	12622724
CREBBP	PPARGC1A	CBP|RSTS|KAT3A	PGC1A|PPARGC1|PGC1|LEM6|PGC-1(alpha)|PGC-1v	Reconstituted Complex	physical	Puigserver P (1999)	10558993
CREBBP	PTMA	CBP|RSTS|KAT3A	MGC104802|TMSA	Reconstituted Complex	physical	Karetsou Z (2002)	11897665
CREBBP	RARA	CBP|RSTS|KAT3A	RAR|NR1B1	Affinity Capture-Western	physical	Reineke EL (2007)	17475621
CREBBP	RELA	CBP|RSTS|KAT3A	NFKB3|MGC131774|p65	Affinity Capture-Western	physical	Jang HD (2004)	15140884
CREBBP	RPS6KA3	CBP|RSTS|KAT3A	RSK2|CLS|ISPK-1|RSK|MRX19|pp90RSK2|S6K-alpha3|HU-3|p90-RSK2|MAPKAPK1B	Affinity Capture-Western	physical	Merienne K (2001)	11564891
CREBBP	SMAD2	CBP|RSTS|KAT3A	hMAD-2|MADR2|JV18|hSMAD2|MGC22139|MGC34440|JV18-1|MADH2	Affinity Capture-Western	physical	Chan EC (2010)	20403362
CREBBP	SMAD3	CBP|RSTS|KAT3A	MGC60396|HSPC193|MADH3|DKFZP586N0721|HsT17436|JV15-2|DKFZp686J10186	Affinity Capture-Western	physical	Kang JS (2005)	15990875
CREBBP	SMARCA4	CBP|RSTS|KAT3A	SNF2|hSNF2b|SNF2-BETA|FLJ39786|SWI2|BAF190|SNF2LB|RTPS2|BRG1|SNF2L4	Affinity Capture-Western	physical	Dallas PB (1998)	9584200
CREBBP	SMARCC1	CBP|RSTS|KAT3A	BAF155|CRACC1|Rsc8|SWI3|SRG3	Affinity Capture-Western	physical	Dallas PB (1998)	9584200
CREBBP	SRC	CBP|RSTS|KAT3A	p60-Src|c-SRC|SRC1|ASV	Affinity Capture-Western	physical	Nakuci E (2006)	16860316
CREBBP	SREBF1	CBP|RSTS|KAT3A	SREBP-1c|bHLHd1|SREBP1	Far Western	physical	Oliner JD (1996)	8918891
CREBBP	SREBF2	CBP|RSTS|KAT3A	SREBP2|bHLHd2	Far Western	physical	Oliner JD (1996)	8918891
CREBBP	SRF	CBP|RSTS|KAT3A	MCM1	Affinity Capture-Western	physical	Matsuzaki K (2003)	12622724
CREBBP	STAT1	CBP|RSTS|KAT3A	ISGF-3|STAT91|DKFZp686B04100	Reconstituted Complex	physical	Zhang JJ (1996)	8986769
CREBBP	STAT3	CBP|RSTS|KAT3A	APRF|MGC16063|HIES|FLJ20882	Affinity Capture-Western	physical	Sun Y (2001)	11239394
CREBBP	STAT6	CBP|RSTS|KAT3A	STAT6B|D12S1644|STAT6C|IL-4-STAT	Affinity Capture-Western	physical	Vaelineva T (2005)	15695802
CREBBP	TP53	CBP|RSTS|KAT3A	p53|FLJ92943|TRP53|LFS1	Biochemical Activity	physical	Ito A (2002)	12426395
CREBBP	UBC	CBP|RSTS|KAT3A	HMG20	Affinity Capture-Western	physical	Jiang H (2003)	12490527
CREBBP	VDR	CBP|RSTS|KAT3A	NR1I1	Reconstituted Complex	physical	Jimenez-Lara AM (1999)	10224118
CREBBP	XRCC6	CBP|RSTS|KAT3A	CTC75|ML8|CTCBF|KU70|TLAA|G22P1	Two-hybrid	physical	Barlev NA (1998)	9488450
CREBBP	YY1	CBP|RSTS|KAT3A	YIN-YANG-1|INO80S|NF-E1|DELTA|UCRBP	Affinity Capture-Western	physical	de Nigris F (2007)	16878156
CRK	ASAP1	CRKII	KIAA1249|ZG14P|DDEF1|CENTB4|AMAP1|PAG2|PAP	Reconstituted Complex	physical	Brown MT (1998)	9819391
CRK	BCAR1	CRKII	P130Cas|CAS|FLJ12176|CAS1|CASS1|CRKAS|FLJ45059	Affinity Capture-Western	physical	Hsia DA (2003)	12615911
CRK	CBL	CRKII	C-CBL|CBL2|RNF55	Affinity Capture-Western	physical	Gesbert F (1998)	9461587
CRK	EGFR	CRKII	ERBB1|HER1|ERBB|PIG61|mENA	Affinity Capture-Western	physical	Hashimoto Y (1998)	9642287
CRK	EPHB2	CRKII	EK5|ERK|DRT|Tyro5|PCBC|EPHT3|MGC87492|Hek5|CAPB	Reconstituted Complex	physical	Zisch AH (2000)	10644995
CRK	EPHB3	CRKII	HEK2|TYRO6|ETK2	Reconstituted Complex	physical	Hock B (1998)	9674711
CRK	GRB2	CRKII	EGFRBP-GRB2|MSTP084|Grb3-3|NCKAP2|ASH|MST084	Reconstituted Complex	physical	Riordan SM (2000)	10970810
CRKL	BCAR1	-	P130Cas|CAS|FLJ12176|CAS1|CASS1|CRKAS|FLJ45059	Affinity Capture-Western	physical	Astier A (1997)	9498705
CRKL	CBL	-	C-CBL|CBL2|RNF55	Affinity Capture-Western	physical	Alsayed Y (2000)	10907644
CRKL	EPOR	-	EPO-R|MGC138358	Affinity Capture-Western	physical	Chin H (1997)	9344843
CRKL	KIT	-	CD117|SCFR|PBT|C-Kit	Affinity Capture-Western	physical	Sattler M (1997)	9092574
CRKL	PIK3R1	-	p85-ALPHA|p85|GRB1	Affinity Capture-Western	physical	Gesbert F (1998)	9461587
CRKL	PXN	-	FLJ16691	Affinity Capture-Western	physical	Salgia R (1995)	7493940
CRKL	SHC1	-	SHCA|SHC|FLJ26504	Affinity Capture-Western	physical	Chin H (1997)	9344843
CRKL	STAT5A	-	STAT5|MGF	Affinity Capture-Western	physical	Ota J (1998)	9837784
CRKL	SYK	-	DKFZp313N1010|FLJ37489|FLJ25043	Affinity Capture-Western	physical	Oda A (2001)	11313252
CRKL	TYK2	-	JTK1	Affinity Capture-Western	physical	Ahmad S (1997)	9374471
CRK	PDGFRA	CRKII	CD140A|PDGFR2|RHEPDGFRA|MGC74795	Affinity Capture-Western	physical	Matsumoto T (2000)	10733900
CRK	PDGFRB	CRKII	PDGFR|PDGFR1|JTK12|CD140B	Affinity Capture-Western	physical	Matsumoto T (2000)	10733900
CRK	PTK2	CRKII	FAK1|FAK|FADK|pp125FAK|FRNK	Reconstituted Complex	physical	Angers-Loustau A (1999)	10085298
CRK	PTPN1	CRKII	PTP1B	Reconstituted Complex	physical	Liu F (1996)	8940134
CRK	PXN	CRKII	FLJ16691	Reconstituted Complex	physical	Angers-Loustau A (1999)	10085298
CRK	RET	CRKII	PTC|MEN2A|HSCR1|CDHR16|MEN2B|RET51|RET-ELE1|MTC1|CDHF12	Reconstituted Complex	physical	Bocciardi R (1997)	9393871
CRK	SOS1	CRKII	NS4|GF1|HGF|GGF1|GINGF	Reconstituted Complex	physical	Okada S (1996)	8810325
CRK	SRC	CRKII	p60-Src|c-SRC|SRC1|ASV	Affinity Capture-Western	physical	Hsia DA (2003)	12615911
CRK	ZAP70	CRKII	FLJ17670|TZK|FLJ17679|ZAP-70|SRK|STD	Reconstituted Complex	physical	Gelkop S (1999)	10419455
CRY1	CRY1	PHLL1	PHLL1	Biochemical Activity	physical	Ozguer S (2006)	17073458
CRY1	CSNK1E	AU020726|AU021000|Phll1	MGC10398|HCKIE	Affinity Capture-Western	physical	Eide EJ (2002)	11875063
CRY2	CRY2	KIAA0658|PHLL2|HCRY2|FLJ10332	KIAA0658|PHLL2|HCRY2|FLJ10332	Biochemical Activity	physical	Ozguer S (2006)	17073458
CSF1	CBL	MCSF|MGC31930	C-CBL|CBL2|RNF55	Affinity Capture-Western	physical	Pakuts B (2007)	17353186
CSF1R	CBL	FMS|FIM2|CSFR|C-FMS|CD115	C-CBL|CBL2|RNF55	Affinity Capture-Western	physical	Mancini A (2002)	11847211
CSF1R	CSF1	FMS|FIM2|CSFR|C-FMS|CD115	MCSF|MGC31930	Reconstituted Complex	physical	Wang ZE (1993)	8355686
CSF1R	FYN	FMS|FIM2|CSFR|C-FMS|CD115	SYN|MGC45350|SLK	Reconstituted Complex	physical	Courtneidge SA (1993)	7681396
CSF1R	GRB2	FMS|FIM2|CSFR|C-FMS|CD115	EGFRBP-GRB2|MSTP084|Grb3-3|NCKAP2|ASH|MST084	Two-hybrid	physical	Mancini A (1997)	9380408
CSF1R	SRC	FMS|FIM2|CSFR|C-FMS|CD115	p60-Src|c-SRC|SRC1|ASV	Affinity Capture-Western	physical	Courtneidge SA (1993)	7681396
CSF1	UBC	MCSF|MGC31930	HMG20	Affinity Capture-Western	physical	Pakuts B (2007)	17353186
CSF2RA	PIK3R1	CSF2RAY|CSF2RX|CDw116|GMR|GM-CSF-R-alpha|CSF2RAX|CD116|MGC3848|CSF2RY|GMCSFR|CSF2R|MGC4838	p85-ALPHA|p85|GRB1	Affinity Capture-Western	physical	Dhar-Mascareno M (2003)	12538575
CSK	CREBBP	MGC117393	CBP|RSTS|KAT3A	Phenotypic Suppression	genetic	Kawabuchi M (2000)	10801129
CSK	FYN	MGC117393	SYN|MGC45350|SLK	Affinity Capture-Western	physical	Takeuchi M (1993)	8262983
CSK	HNRNPK	MGC117393	TUNP|CSBP|FLJ41122|HNRPK	Biochemical Activity	physical	Ostareck-Lederer A (2002)	12052863
CSK	IGF1R	MGC117393	MGC142170|CD221|JTK13|MGC142172|IGFIR|MGC18216|IGFR	Two-hybrid	physical	Arbet-Engels C (1999)	10026153
CSK	INSR	MGC117393	HHF5|CD220	Two-hybrid	physical	Arbet-Engels C (1999)	10026153
CSK	JUN	MGC117393	AP1|AP-1|c-Jun	Biochemical Activity	physical	Zhu F (2006)	16740711
CSK	PECAM1	MGC117393	CD31|PECAM-1|FLJ58394	Biochemical Activity	physical	Cao MY (1998)	9624175
CSK	PTK2	MGC117393	FAK1|FAK|FADK|pp125FAK|FRNK	Affinity Capture-Western	physical	Bergman M (1995)	7529872
CSK	PXN	MGC117393	FLJ16691	Affinity Capture-Western	physical	Bergman M (1995)	7529872
CSK	SHC1	MGC117393	SHCA|SHC|FLJ26504	Reconstituted Complex	physical	Sato K (2002)	12048194
CSK	SRC	MGC117393	p60-Src|c-SRC|SRC1|ASV	Reconstituted Complex	physical	Sabe H (1994)	7513429
CSK	TGFB1I1	MGC117393	ARA55|HIC-5|HIC5|TSC-5	Reconstituted Complex	physical	Thomas SM (1999)	9858471
CSNK1E	ARNTL	MGC10398|HCKIE	BMAL1c|TIC|BMAL1|JAP3|PASD3|MOP3|bHLHe5|MGC47515	Biochemical Activity	physical	Eide EJ (2002)	11875063
CSNK1E	AXIN1	MGC10398|HCKIE	MGC52315|AXIN	Affinity Capture-Western	physical	Zhang Y (2002)	11884395
CSNK1E	DVL1	MGC10398|HCKIE	DVL1L1|DVL|MGC54245	Affinity Capture-Western	physical	Gao ZH (2002)	11818547
CSNK1E	PER1	MGC10398|HCKIE	PER|hPER|MGC88021|RIGUI	Two-hybrid	physical	Vielhaber E (2000)	10848614
CSNK1E	PER3	MGC10398|HCKIE	GIG13	Affinity Capture-Western	physical	Lee C (2004)	14701732
CSNK2A1	BRCA1	CK2A1|CKII	RNF53|IRIS|BRCC1|PSCP|PNCA4|BRCAI|BROVCA1	Reconstituted Complex	physical	O'Brien KA (1999)	10403822
CSNK2A1	CDC25B	CK2A1|CKII	-	Biochemical Activity	physical	Theis-Febvre N (2003)	12527891
CSNK2A1	CHEK1	CK2A1|CKII	CHK1	Affinity Capture-Western	physical	Guerra B (2003)	12902976
CSNK2A1	FGF1	CK2A1|CKII	HBGF1|AFGF|ECGF-beta|GLIO703|ECGF|FGF-alpha|FGFA|ECGFB|ECGFA	Reconstituted Complex	physical	Skjerpen CS (2002)	12145206
CSNK2A1	FGF2	CK2A1|CKII	HBGF-2|FGFB|BFGF	Reconstituted Complex	physical	Skjerpen CS (2002)	12145206
CSNK2A1	GMNN	CK2A1|CKII	RP3-369A17.3|Gem	Biochemical Activity	physical	Roukos V (2007)	17261582
CSNK2A1	HDAC1	CK2A1|CKII	HD1|GON-10|RPD3|RPD3L1|DKFZp686H12203	Biochemical Activity	physical	Pflum MK (2001)	11602581
CSNK2A1	HDAC2	CK2A1|CKII	HD2|YAF1|RPD3	Biochemical Activity	physical	Sun JM (2002)	12176973
CSNK2A1	HDAC3	CK2A1|CKII	RPD3-2|RPD3|HD3	Biochemical Activity	physical	Zhang X (2005)	15805470
CSNK2A1	HNRNPA2B1	CK2A1|CKII	RNPA2|HNRPB1|HNRNPA2|HNRNPB1|FLJ22720|HNRPA2B1|HNRPA2|SNRPB1|DKFZp779B0244	Biochemical Activity	physical	Pancetti F (1999)	10381337
CSNK2A1	IL8	CK2A1|CKII	NAP1|LYNAP|LECT|LUCT|MONAP|MDNCF|GCP-1|NAF|CXCL8|NAP-1|GCP1	Biochemical Activity	physical	Rodriguez P (2000)	10764593
CSNK2A1	MGMT	CK2A1|CKII	-	Biochemical Activity	physical	Srivenugopal KS (2000)	10667577
CSNK2A1	MME	CK2A1|CKII	CALLA|DKFZp686O16152|CD10|MGC126681|MGC126707|NEP	Biochemical Activity	physical	Ganju RK (1996)	8943850
CSNK2A1	PTEN	CK2A1|CKII	MHAM|PTEN1|MGC11227|MMAC1|GLM2|10q23del|TEP1|DEC|BZS	Biochemical Activity	physical	Miller SJ (2002)	12297295
CSNK2A1	RELA	CK2A1|CKII	NFKB3|MGC131774|p65	Affinity Capture-Western	physical	Wang D (2000)	10938077
CSNK2A1	TOP1	CK2A1|CKII	TOPI	Biochemical Activity	physical	Durban E (1985)	2998765
CSNK2A1	TSPY1	CK2A1|CKII	pJA923|DYS14|CT78|TSPY	Biochemical Activity	physical	Krick R (2006)	16426576
CSNK2A1	XKRY	CK2A1|CKII	XKRY1|XKRY2	Biochemical Activity	physical	Carbonnet F (1998)	9647734
CSTA	CSTA	STF1|STFA	STF1|STFA	Reconstituted Complex	physical	Staniforth RA (2001)	11532941
CSTA	CTSB	STF1|STFA	APPS|CPSB	Reconstituted Complex	physical	Estrada S (1998)	9585570
CSTA	CTSH	STF1|STFA	MGC1519|minichain|CPSB|ACC-5|DKFZp686B24257|ACC-4	Co-crystal Structure	physical	Jenko S (2003)	12581647
CTBP2	CTBP2	-	-	Two-hybrid	physical	Sewalt RG (1999)	9858600
CTBP2	EP300	-	p300|KAT3B	Affinity Capture-Western	physical	Zhao LJ (2009)	19754958
CTBP2	HDAC2	-	HD2|YAF1|RPD3	Affinity Capture-Western	physical	Zhao LJ (2009)	19754958
CTBP2	MDM2	-	MGC5370|MGC71221|hdm2|HDMX	Reconstituted Complex	physical	Mirnezami AH (2003)	12867035
CTBP2	TRPS1	D7Ertd45e|Ribeye|AA407280|Gtrgeo6	MGC134928|GC79|LGCR	Two-hybrid	physical	Quinlan KG (2006)	16940173
CTBP2	ZNF217	-	ZABC1	Affinity Capture-Western	physical	Zhao LJ (2009)	19754958
CTCF	PARP1	-	ADPRT 1|ADPRT|PARP-1|pADPRT-1|PARP|PPOL|ADPRT1	Affinity Capture-Western	physical	Farrar D (2010)	20038529
CTCF	RXRA	-	FLJ16733|FLJ00280|NR2B1|FLJ00318|MGC102720|FLJ16020	Reconstituted Complex	physical	Weth O (2010)	20404925
CTCF	SMAD3	-	MGC60396|HSPC193|MADH3|DKFZP586N0721|HsT17436|JV15-2|DKFZp686J10186	Affinity Capture-Western	physical	Bergstroem R (2010)	20427289
CTNNA1	CDH1	FLJ52416|CAP102|FLJ36832	Arc-1|CDHE|LCAM|ECAD|CD324|UVO	Affinity Capture-Western	physical	Schmeiser K (1999)	10381631
CTNNA1	CDH3	FLJ52416|CAP102|FLJ36832	HJMD|PCAD|CDHP	Affinity Capture-Western	physical	Schmeiser K (1999)	10381631
CTNNA1	CTNNA1	FLJ52416|CAP102|FLJ36832	FLJ52416|CAP102|FLJ36832	Affinity Capture-Western	physical	Roe S (1998)	9762469
CTNNA1	CTNNB1	FLJ52416|CAP102|FLJ36832	CTNNB|DKFZp686D02253|FLJ37923|FLJ25606	Affinity Capture-Western	physical	Roe S (1998)	9762469
CTNNA1	CTNND1	FLJ52416|CAP102|FLJ36832	CAS|p120|CTNND|P120CAS|P120CTN|KIAA0384	Affinity Capture-Western	physical	Daniel JM (1995)	7651399
CTNNA1	DLG1	FLJ52416|CAP102|FLJ36832	DLGH1|DKFZp761P0818|DKFZp781B0426|hdlg|dJ1061C18.1.1|SAP97|SAP-97	Affinity Capture-Western	physical	Reuver SM (1998)	9512503
CTNNA1	JUP	FLJ52416|CAP102|FLJ36832	CTNNG|PKGB|DPIII|DP3|PDGB|ARVD12	Affinity Capture-Western	physical	Roe S (1998)	9762469
CTNNB1	APC	CTNNB|DKFZp686D02253|FLJ37923|FLJ25606	GS|BTPS2|DP2.5|DP3|DP2	Affinity Capture-Western	physical	Kucerova D (2001)	11712088
CTNNB1	APC2	CTNNB|DKFZp686D02253|FLJ37923|FLJ25606	APCL	Reconstituted Complex	physical	Nakagawa H (1998)	9823329
CTNNB1	AR	CTNNB|DKFZp686D02253|FLJ37923|FLJ25606	SBMA|NR3C4|SMAX1|KD|AIS|HUMARA|HYSP1|TFM|DHTR	Reconstituted Complex	physical	Yang F (2002)	11792709
CTNNB1	AXIN1	CTNNB|DKFZp686D02253|FLJ37923|FLJ25606	MGC52315|AXIN	Reconstituted Complex	physical	Nakamura T (1998)	9734785
CTNNB1	BTRC	CTNNB|DKFZp686D02253|FLJ37923|FLJ25606	MGC4643|FBW1A|FWD1|FBXW1|betaTrCP|FBXW1A|BETA-TRCP|bTrCP|bTrCP1	Affinity Capture-Western	physical	Yang J (2006)	16798748
CTNNB1	CARM1	CTNNB|DKFZp686D02253|FLJ37923|FLJ25606	PRMT4	Reconstituted Complex	physical	Koh SS (2002)	11983685
CTNNB1	CDH1	CTNNB|DKFZp686D02253|FLJ37923|FLJ25606	Arc-1|CDHE|LCAM|ECAD|CD324|UVO	Affinity Capture-Western	physical	Kucerova D (2001)	11712088
CTNNB1	CDH11	CTNNB|DKFZp686D02253|FLJ37923|FLJ25606	OSF-4|OB|CDHOB|CAD11	Affinity Capture-Western	physical	Pishvaian MJ (1999)	10029089
CTNNB1	CDH3	CTNNB|DKFZp686D02253|FLJ37923|FLJ25606	HJMD|PCAD|CDHP	Affinity Capture-Western	physical	Schmeiser K (1999)	10381631
CTNNB1	CDK5R1	CTNNB|DKFZp686D02253|FLJ37923|FLJ25606	MGC33831|p35nck5a|p35|NCK5A|p25|CDK5P35|p23|CDK5R	Reconstituted Complex	physical	Kesavapany S (2001)	11168528
CTNNB1	CEBPA	CTNNB|DKFZp686D02253|FLJ37923|FLJ25606	C/EBP-alpha|CEBP	Affinity Capture-Western	physical	Kennell JA (2003)	12861022
CTNNB1	CHUK	CTNNB|DKFZp686D02253|FLJ37923|FLJ25606	IKK-alpha|TCF16|IKKA|IKBKA|IKK1|NFKBIKA	Affinity Capture-Western	physical	Lamberti C (2001)	11527961
CTNNB1	CREBBP	CTNNB|DKFZp686D02253|FLJ37923|FLJ25606	CBP|RSTS|KAT3A	Phenotypic Enhancement	genetic	Ma H (2005)	15782138
CTNNB1	CTNNA1	CTNNB|DKFZp686D02253|FLJ37923|FLJ25606	FLJ52416|CAP102|FLJ36832	Affinity Capture-Western	physical	Oyama T (1994)	7954478
CTNNB1	CTNND1	CTNNB|DKFZp686D02253|FLJ37923|FLJ25606	CAS|p120|CTNND|P120CAS|P120CTN|KIAA0384	Affinity Capture-Western	physical	Hazan RB (1998)	9535896
CTNNB1	CUL1	CTNNB|DKFZp686D02253|FLJ37923|FLJ25606	MGC149835|MGC149834	Affinity Capture-Western	physical	Read MA (2000)	10713156
CTNNB1	EP300	CTNNB|DKFZp686D02253|FLJ37923|FLJ25606	p300|KAT3B	Phenotypic Enhancement	genetic	Kennell JA (2003)	12861022
CTNNB1	ERBB2	CTNNB|DKFZp686D02253|FLJ37923|FLJ25606	HER-2|NGL|CD340|HER2|TKR1|HER-2/neu|MLN 19|NEU	Affinity Capture-Western	physical	Schroeder JA (2002)	11950845
CTNNB1	ESR1	CTNNB|DKFZp686D02253|FLJ37923|FLJ25606	ER|Era|NR3A1|DKFZp686N23123|ESRA|ESR	Affinity Capture-Western	physical	Kouzmenko AP (2004)	15304487
CTNNB1	EZH2	CTNNB|DKFZp686D02253|FLJ37923|FLJ25606	KMT6|EZH1|MGC9169|KMT6A|ENX1|ENX-1	Affinity Capture-Western	physical	Li X (2009)	19661437
CTNNB1	EZR	CTNNB|DKFZp686D02253|FLJ37923|FLJ25606	VIL2|DKFZp762H157|CVIL|FLJ26216|CVL|MGC1584	Affinity Capture-Western	physical	Hiscox S (1999)	10462524
CTNNB1	FHL2	CTNNB|DKFZp686D02253|FLJ37923|FLJ25606	DRAL|AAG11|SLIM-3|FHL-2|SLIM3	Two-hybrid	physical	Wei Y (2003)	12466281
CTNNB1	FOXO3	CTNNB|DKFZp686D02253|FLJ37923|FLJ25606	AF6q21|MGC12739|MGC31925|FOXO2|FKHRL1P2|FOXO3A|DKFZp781A0677|FKHRL1	Affinity Capture-Western	physical	Essers MA (2005)	15905404
CTNNB1	GSK3B	CTNNB|DKFZp686D02253|FLJ37923|FLJ25606	-	Affinity Capture-Western	physical	Davies G (2001)	11251183
CTNNB1	HDAC1	CTNNB|DKFZp686D02253|FLJ37923|FLJ25606	HD1|GON-10|RPD3|RPD3L1|DKFZp686H12203	Affinity Capture-Western	physical	Vietor I (2005)	16204248
CTNNB1	HDAC4	CTNNB|DKFZp686D02253|FLJ37923|FLJ25606	HD4|HDAC-A|HA6116|HDACA|KIAA0288	Affinity Capture-Western	physical	Vietor I (2005)	16204248
CTNNB1	HDAC7	CTNNB|DKFZp686D02253|FLJ37923|FLJ25606	HD7A|HDAC7A|FLJ99588|DKFZP586J0917	Co-localization	physical	Margariti A (2010)	20224040
CTNNB1	IKBKB	CTNNB|DKFZp686D02253|FLJ37923|FLJ25606	FLJ40509|FLJ33771|IKK2|NFKBIKB|MGC131801|IKK-beta|FLJ36218|FLJ38368|IKKB	Affinity Capture-Western	physical	Lamberti C (2001)	11527961
CTNNB1	JUP	CTNNB|DKFZp686D02253|FLJ37923|FLJ25606	CTNNG|PKGB|DPIII|DP3|PDGB|ARVD12	Affinity Capture-Western	physical	Hazan RB (1998)	9535896
CTNNB1	LEF1	CTNNB|DKFZp686D02253|FLJ37923|FLJ25606	DKFZp586H0919|FLJ46390|TCF1ALPHA	Affinity Capture-Western	physical	Edlund S (2005)	15684397
CTNNB1	MUC1	CTNNB|DKFZp686D02253|FLJ37923|FLJ25606	KL-6|PEM|PEMT|H23AG|CD227|PUM|MAM6|EMA	Affinity Capture-Western	physical	Schroeder JA (2003)	12618757
CTNNB1	PIK3R1	CTNNB|DKFZp686D02253|FLJ37923|FLJ25606	p85-ALPHA|p85|GRB1	Reconstituted Complex	physical	Espada J (1999)	10477752
CTNNB1	PIN1	CTNNB|DKFZp686D02253|FLJ37923|FLJ25606	UBL5|DOD	Reconstituted Complex	physical	Ryo A (2001)	11533658
CTNNB1	RUVBL1	CTNNB|DKFZp686D02253|FLJ37923|FLJ25606	TIP49A|PONTIN|Pontin52|TIH1|RVB1|ECP54|INO80H|NMP238|TIP49	Affinity Capture-Western	physical	Bauer A (1998)	9843967
CTNNB1	SIRT1	CTNNB|DKFZp686D02253|FLJ37923|FLJ25606	SIR2L1	Affinity Capture-Western	physical	Holloway KR (2010)	20439735
CTNNB1	SMARCA4	CTNNB|DKFZp686D02253|FLJ37923|FLJ25606	SNF2|hSNF2b|SNF2-BETA|FLJ39786|SWI2|BAF190|SNF2LB|RTPS2|BRG1|SNF2L4	Two-hybrid	physical	Barker N (2001)	11532957
CTNNB1	TCF7L2	CTNNB|DKFZp686D02253|FLJ37923|FLJ25606	TCF4|TCF-4	Affinity Capture-Western	physical	Kennell JA (2003)	12861022
CTNNB1	TGFBR2	CTNNB|DKFZp686D02253|FLJ37923|FLJ25606	TGFR-2|FAA3|MFS2|RIIC|AAT3|TAAD2|LDS1B|LDS2B|TGFbeta-RII	Affinity Capture-Western	physical	Tian YC (2002)	12000714
CTNNB1	UBC	CTNNB|DKFZp686D02253|FLJ37923|FLJ25606	HMG20	Affinity Capture-Western	physical	Winer IS (2006)	16849322
CTNNBIP1	CTNNB1	ICAT|MGC15093	CTNNB|DKFZp686D02253|FLJ37923|FLJ25606	Affinity Capture-MS	physical	Ewing RM (2007)	17353931
CTNNBIP1	JUP	ICAT|MGC15093	CTNNG|PKGB|DPIII|DP3|PDGB|ARVD12	Affinity Capture-MS	physical	Ewing RM (2007)	17353931
CTNND1	CDH1	CAS|p120|CTNND|P120CAS|P120CTN|KIAA0384	Arc-1|CDHE|LCAM|ECAD|CD324|UVO	Affinity Capture-Western	physical	Ireton RC (2002)	12427869
CTNND1	CDH3	CAS|p120|CTNND|P120CAS|P120CTN|KIAA0384	HJMD|PCAD|CDHP	Affinity Capture-Western	physical	Reynolds AB (1996)	8660921
CTNND1	FYN	CAS|p120|CTNND|P120CAS|P120CTN|KIAA0384	SYN|MGC45350|SLK	Affinity Capture-Western	physical	Piedra J (2003)	12640114
CTNND1	MUC1	CAS|p120|CTNND|P120CAS|P120CTN|KIAA0384	KL-6|PEM|PEMT|H23AG|CD227|PUM|MAM6|EMA	Affinity Capture-Western	physical	Li Y (2001)	11181067
CTNND1	SRC	CAS|p120|CTNND|P120CAS|P120CTN|KIAA0384	p60-Src|c-SRC|SRC1|ASV	Affinity Capture-Western	physical	Piedra J (2003)	12640114
CTNND1	UBC	Catns|AU019353|P120|Ctnnd|AA409437|mKIAA0384	HMG20	Affinity Capture-Western	physical	Oh M (2009)	19706605
CTSB	CST3	APPS|CPSB	MGC117328|ARMD11	Reconstituted Complex	physical	Pavlova A (2003)	14503883
CTSB	CSTA	APPS|CPSB	STF1|STFA	Reconstituted Complex	physical	Pavlova A (2003)	14503883
CUL1	BTRC	MGC149835|MGC149834	MGC4643|FBW1A|FWD1|FBXW1|betaTrCP|FBXW1A|BETA-TRCP|bTrCP|bTrCP1	Affinity Capture-Western	physical	Min KW (2003)	12609982
CUL1	CDKN1C	MGC149835|MGC149834	BWS|BWCR|KIP2|p57|WBS	Biochemical Activity	physical	Kamura T (2003)	12925736
CUL1	E2F1	MGC149835|MGC149834	RBBP3|E2F-1|RBP3|RBAP1	Affinity Capture-Western	physical	Marti A (1999)	10559858
CUL1	NEDD8	MGC149835|MGC149834	MGC125896|FLJ43224|Nedd-8|MGC125897|MGC104393	Affinity Capture-Western	physical	Park Y (2008)	18627766
CUL1	SKP2	MGC149835|MGC149834	FBXL1|FBL1|FLB1|MGC1366	Co-crystal Structure	physical	Zheng N (2002)	11961546
CUL1	UBC	MGC149835|MGC149834	HMG20	Affinity Capture-Western	physical	Bloom J (2006)	16759355
CX3CL1	CX3CL1	neurotactin|fractalkine|NTT|SCYD1|CXC3|C3Xkine|CXC3C|ABCD-3|NTN	neurotactin|fractalkine|NTT|SCYD1|CXC3|C3Xkine|CXC3C|ABCD-3|NTN	Co-crystal Structure	physical	Hoover DM (2000)	10770945
CX3CL1	CX3CR1	neurotactin|fractalkine|NTT|SCYD1|CXC3|C3Xkine|CXC3C|ABCD-3|NTN	CCRL1|GPRV28|CMKBRL1|CMKDR1|V28|GPR13	Co-crystal Structure	physical	Mizoue LS (1999)	9931005
CXCL12	CXCL12	TPAR1|PBSF|SDF1|TLSF|SDF1A|IRH|SDF1B|SCYB12	TPAR1|PBSF|SDF1|TLSF|SDF1A|IRH|SDF1B|SCYB12	Co-crystal Structure	physical	Ohnishi Y (2000)	10954912
CXCL1	CXCL1	NAP-3|MGSA-a|GROa|SCYB1|FSP|MGSA|GRO1	NAP-3|MGSA-a|GROa|SCYB1|FSP|MGSA|GRO1	Co-crystal Structure	physical	Fairbrother WJ (1993)	8397104
CXCL1	DARC	NAP-3|MGSA-a|GROa|SCYB1|FSP|MGSA|GRO1	GPD|GpFy|WBCQ1|CD234|CCBP1|Dfy|FY	Reconstituted Complex	physical	Kashiwazaki M (2003)	13679391
CXCR4	CCR5	NPYRL|CD184|HM89|FB22|NPY3R|NPYR|NPYY3R|LAP3|HSY3RR|WHIM|LESTR|D2S201E|LCR1	CKR-5|IDDM22|CKR5|CD195|CC-CKR-5|CCCKR5|CMKBR5|FLJ78003	Reconstituted Complex	physical	Agrawal L (2002)	12429730
CXCR4	UBC	NPYRL|CD184|HM89|FB22|NPY3R|NPYR|NPYY3R|LAP3|HSY3RR|WHIM|LESTR|D2S201E|LCR1	HMG20	Affinity Capture-Western	physical	Bhandari D (2007)	17947233
DAB2	APLP1	DOC2|FLJ26626|DOC-2	APLP	Reconstituted Complex	physical	Morris SM (2001)	11247302
DAB2	AXIN1	DOC2|FLJ26626|DOC-2	MGC52315|AXIN	Reconstituted Complex	physical	Hocevar BA (2003)	12805222
DAB2	CSK	DOC2|FLJ26626|DOC-2	MGC117393	Reconstituted Complex	physical	Zhou J (2003)	12473651
DAB2	DAB2IP	DOC2|FLJ26626|DOC-2	AF9Q34|AIP1|DIP1/2|KIAA1743|FLJ39072	Affinity Capture-Western	physical	Wang Z (2002)	11812785
DAB2	DVL1	DOC2|FLJ26626|DOC-2	DVL1L1|DVL|MGC54245	Reconstituted Complex	physical	Hocevar BA (2003)	12805222
DAB2	FGR	DOC2|FLJ26626|DOC-2	p58c-fgr|FLJ43153|p55-Fgr|MGC75096|SRC2|c-fgr|p55c-fgr|c-src2	Reconstituted Complex	physical	Zhou J (2003)	12473651
DAB2	LRP1	DOC2|FLJ26626|DOC-2	A2MR|LRP|APR|MGC88725|TGFBR5|APOER|IGFBP3R|CD91|FLJ16451	Reconstituted Complex	physical	Morris SM (2001)	11247302
DAB2	MYO6	DOC2|FLJ26626|DOC-2	KIAA0389|DFNA22|DFNB37	Affinity Capture-Western	physical	Morris SM (2002)	11967127
DAB2	SRC	DOC2|FLJ26626|DOC-2	p60-Src|c-SRC|SRC1|ASV	Reconstituted Complex	physical	Zhou J (2003)	12473651
DAB2	TGFBR1	DOC2|FLJ26626|DOC-2	ALK5|ALK-5|LDS1A|AAT5|ACVRLK4|SKR4|TGFR-1|LDS2A	Affinity Capture-Western	physical	Hocevar BA (2001)	11387212
DAB2	TGFBR2	DOC2|FLJ26626|DOC-2	TGFR-2|FAA3|MFS2|RIIC|AAT3|TAAD2|LDS1B|LDS2B|TGFbeta-RII	Affinity Capture-Western	physical	Hocevar BA (2001)	11387212
DAD1	MCL1	OST2	Mcl-1|MGC104264|MCL1L|BCL2L3|TM|EAT|MGC1839|MCL1S	Two-hybrid	physical	Makishima T (2000)	10965038
DAG1	CAV1	DAG|AGRNR|156DAG|A3a	MSTP085|VIP21|CGL3|BSCL3	Reconstituted Complex	physical	Sotgia F (2001)	11724572
DAG1	CSK	DAG|AGRNR|156DAG|A3a	MGC117393	Reconstituted Complex	physical	Sotgia F (2001)	11724572
DAG1	FYN	DAG|AGRNR|156DAG|A3a	SYN|MGC45350|SLK	Reconstituted Complex	physical	Sotgia F (2001)	11724572
DAG1	GRB2	DAG|AGRNR|156DAG|A3a	EGFRBP-GRB2|MSTP084|Grb3-3|NCKAP2|ASH|MST084	Affinity Capture-Western	physical	Yang B (1995)	7744812
DAG1	LAMA5	DAG|AGRNR|156DAG|A3a	KIAA1907	Reconstituted Complex	physical	Shimizu H (1999)	10207021
DAG1	SHC1	DAG|AGRNR|156DAG|A3a	SHCA|SHC|FLJ26504	Reconstituted Complex	physical	Sotgia F (2001)	11724572
DAG1	SRC	DAG|AGRNR|156DAG|A3a	p60-Src|c-SRC|SRC1|ASV	Reconstituted Complex	physical	Sotgia F (2001)	11724572
DAG1	UTRN	DAG|AGRNR|156DAG|A3a	DRP1|FLJ23678|DMDL|DRP	Reconstituted Complex	physical	James M (2000)	10769203
DAPK1	HSP90AA1	DAPK|DKFZp781I035	LAP2|HSPCAL4|HSP90A|HSPCAL1|HSPN|HSP90N|HSPCA|Hsp90|HSP89A|Hsp89|HSPC1|FLJ31884|HSP86	Affinity Capture-Western	physical	Zhang L (2007)	17324930
DAPK1	MIB1	DAPK|DKFZp781I035	FLJ90676|MIB|ZZANK2|DKFZp761M1710|DKFZp686I0769|MGC129660|MGC129659|DIP-1|ZZZ6	Affinity Capture-Western	physical	Jin Y (2002)	12351649
DAPK1	TP53	DAPK|DKFZp781I035	p53|FLJ92943|TRP53|LFS1	Affinity Capture-Western	physical	Craig AL (2007)	17339337
DAPK1	UBC	DAPK|DKFZp781I035	HMG20	Affinity Capture-Western	physical	Lee YR (2010)	20389280
DCC	AR	IGDCC1|CRC18|CRCR1	SBMA|NR3C4|SMAX1|KD|AIS|HUMARA|HYSP1|TFM|DHTR	Affinity Capture-Western	physical	Wafa LA (2003)	12864730
DCC	MAPK3	IGDCC1|CRC18|CRCR1	PRKM3|HUMKER1A|P44MAPK|HS44KDAP|ERK1|P44ERK1|MGC20180	Two-hybrid	physical	Forcet C (2002)	11986622
DCC	NTN1	IGDCC1|CRC18|CRCR1	NTN1L	Reconstituted Complex	physical	Geisbrecht BV (2003)	12810718
DCC	PTK2	IGDCC1|CRC18|CRCR1	FAK1|FAK|FADK|pp125FAK|FRNK	Reconstituted Complex	physical	Ren XR (2004)	15494733
DCC	PTK2B	IGDCC1|CRC18|CRCR1	FADK2|CAKB|PYK2|RAFTK|PKB|CADTK|PTK|FAK2	Reconstituted Complex	physical	Ren XR (2004)	15494733
DCC	SIAH1	IGDCC1|CRC18|CRCR1	SIAH1A|FLJ08065	Reconstituted Complex	physical	Hu G (1999)	9858595
DCN	EGFR	CSCD|PGS2|PG40|SLRR1B|PGII|DSPG2	ERBB1|HER1|ERBB|PIG61|mENA	Two-hybrid	physical	Santra M (2002)	12105206
DCN	FLNA	CSCD|PGS2|PG40|SLRR1B|PGII|DSPG2	OPD1|FMD|MNS|OPD|ABP-280|OPD2|DKFZp434P031|FLN1|FLN|ABPX|NHBP	Reconstituted Complex	physical	Yoshida K (2002)	12106908
DCN	TGFB1	CSCD|PGS2|PG40|SLRR1B|PGII|DSPG2	CED|TGFB|LAP|TGFbeta|DPD1	Reconstituted Complex	physical	Schoenherr E (1998)	9675033
DDR1	TTR	EDDR1|TRKE|NTRK4|HGK2|MCK10|PTK3|CAK|RTK6|CD167|PTK3A|DDR|NEP	PALB|HsT2651|TBPA	Two-hybrid	physical	Stelzl U (2005)	16169070
DDX5	CREBBP	DKFZp686J01190|HLR1|HUMP68|p68|G17P1|DKFZp434E109	CBP|RSTS|KAT3A	Affinity Capture-Western	physical	Rossow KL (2003)	12527917
DDX5	EP300	DKFZp686J01190|HLR1|HUMP68|p68|G17P1|DKFZp434E109	p300|KAT3B	Affinity Capture-Western	physical	Rossow KL (2003)	12527917
DDX5	ESR1	DKFZp686J01190|HLR1|HUMP68|p68|G17P1|DKFZp434E109	ER|Era|NR3A1|DKFZp686N23123|ESRA|ESR	Affinity Capture-Western	physical	Endoh H (1999)	10409727
DDX5	FBL	DKFZp686J01190|HLR1|HUMP68|p68|G17P1|DKFZp434E109	RNU3IP1|FLRN|FIB	Two-hybrid	physical	Nicol SM (2000)	10837141
DDX5	HDAC1	DKFZp686J01190|HLR1|HUMP68|p68|G17P1|DKFZp434E109	HD1|GON-10|RPD3|RPD3L1|DKFZp686H12203	Affinity Capture-Western	physical	Wilson BJ (2004)	15298701
DDX5	NCOA1	DKFZp686J01190|HLR1|HUMP68|p68|G17P1|DKFZp434E109	bHLHe74|MGC129720|SRC1|RIP160|KAT13A|bHLHe42|F-SRC-1|MGC129719	Phenotypic Enhancement	genetic	Watanabe M (2001)	11250900
DDX5	NCOA2	DKFZp686J01190|HLR1|HUMP68|p68|G17P1|DKFZp434E109	NCoA-2|KAT13C|SRC2|bHLHe75|MGC138808|GRIP1|TIF2	Phenotypic Enhancement	genetic	Watanabe M (2001)	11250900
DDX5	NCOA3	DKFZp686J01190|HLR1|HUMP68|p68|G17P1|DKFZp434E109	TRAM-1|SRC3|CAGH16|AIB-1|TNRC14|MGC141848|CTG26|AIB1|ACTR|KAT13B|pCIP|TNRC16|bHLHe42|SRC-3|RAC3	Phenotypic Enhancement	genetic	Watanabe M (2001)	11250900
DDX5	SMARCA4	DKFZp686J01190|HLR1|HUMP68|p68|G17P1|DKFZp434E109	SNF2|hSNF2b|SNF2-BETA|FLJ39786|SWI2|BAF190|SNF2LB|RTPS2|BRG1|SNF2L4	Affinity Capture-Western	physical	Caretti G (2006)	17011493
DHFR	HSPD1	DHFRP1|DYR	HSP60|HSP65|GROEL|SPG13|HLD4|HuCHA60|CPN60	Reconstituted Complex	physical	Mayhew M (1996)	8559246
DHFR	MDM2	DHFRP1|DYR	MGC5370|MGC71221|hdm2|HDMX	Reconstituted Complex	physical	Maguire M (2008)	18451149
DHFR	THBS1	DHFRP1|DYR	THBS|TSP1|THBS-1|TSP-1|TSP	Reconstituted Complex	physical	Vanguri VK (2000)	10749676
DHFR	TP53	DHFRP1|DYR	p53|FLJ92943|TRP53|LFS1	Reconstituted Complex	physical	Maguire M (2008)	18451149
DICER1	EIF2C2	KIAA0928|DCR1|Dicer|HERNA	MGC3183|AGO2|Q10	Affinity Capture-Western	physical	Doi N (2003)	12526743
DLG1	ADAM17	DLGH1|DKFZp761P0818|DKFZp781B0426|hdlg|dJ1061C18.1.1|SAP97|SAP-97	CD156b|MGC71942|cSVP|ADAM18|TACE	Affinity Capture-Western	physical	Peiretti F (2003)	12668732
DLG1	BTRC	DLGH1|DKFZp761P0818|DKFZp781B0426|hdlg|dJ1061C18.1.1|SAP97|SAP-97	MGC4643|FBW1A|FWD1|FBXW1|betaTrCP|FBXW1A|BETA-TRCP|bTrCP|bTrCP1	Reconstituted Complex	physical	Mantovani F (2003)	12902344
DLG1	KCNA3	DLGH1|DKFZp761P0818|DKFZp781B0426|hdlg|dJ1061C18.1.1|SAP97|SAP-97	PCN3|HPCN3|MK3|HGK5|HLK3|KV1.3|HUKIII	Affinity Capture-Western	physical	Hanada T (1997)	9341123
DLG1	UBC	DLGH1|DKFZp761P0818|DKFZp781B0426|hdlg|dJ1061C18.1.1|SAP97|SAP-97	HMG20	Affinity Capture-Western	physical	Cao Z (2008)	17980554
DNMT1	CHEK1	DNMT|CXXC9|FLJ16293|AIM|MCMT|MGC104992	CHK1	Affinity Capture-Western	physical	Palii SS (2008)	17991895
DNMT1	DNMT3A	DNMT|CXXC9|FLJ16293|AIM|MCMT|MGC104992	M.HsaIIIA|DNMT3A2	Affinity Capture-Western	physical	Kim GD (2002)	12145218
DNMT1	DNMT3B	DNMT|CXXC9|FLJ16293|AIM|MCMT|MGC104992	M.HsaIIIB|ICF	Affinity Capture-Western	physical	Lehnertz B (2003)	12867029
DNMT1	E2F1	DNMT|CXXC9|FLJ16293|AIM|MCMT|MGC104992	RBBP3|E2F-1|RBP3|RBAP1	Co-fractionation	physical	Robertson KD (2000)	10888886
DNMT1	EZH2	DNMT|CXXC9|FLJ16293|AIM|MCMT|MGC104992	KMT6|EZH1|MGC9169|KMT6A|ENX1|ENX-1	Affinity Capture-Western	physical	Vire E (2006)	16357870
DNMT1	HDAC1	Dnmt1o|Met1|Dnmt|Cxxc9|MommeD2|MTase|Met-1	HD1|GON-10|RPD3|RPD3L1|DKFZp686H12203	Reconstituted Complex	physical	Fuks F (2000)	10615135
DNMT1	HDAC2	DNMT|CXXC9|FLJ16293|AIM|MCMT|MGC104992	HD2|YAF1|RPD3	Two-hybrid	physical	Rountree MR (2000)	10888872
DNMT1	HSPA4	DNMT|CXXC9|FLJ16293|AIM|MCMT|MGC104992	hsp70RY|RY|MGC131852|hsp70|HS24/P52|APG-2	Affinity Capture-MS	physical	Felle M (2011)	21745816
DNMT1	HSPA5	DNMT|CXXC9|FLJ16293|AIM|MCMT|MGC104992	FLJ26106|GRP78|MIF2|BIP	Affinity Capture-MS	physical	Felle M (2011)	21745816
DNMT1	PCNA	DNMT|CXXC9|FLJ16293|AIM|MCMT|MGC104992	MGC8367	Reconstituted Complex	physical	Iida T (2002)	12354094
DNMT1	RB1	DNMT|CXXC9|FLJ16293|AIM|MCMT|MGC104992	pp110|OSRC|pRb|RB|p105-Rb	Co-fractionation	physical	Robertson KD (2000)	10888886
DNMT1	STAT3	DNMT|CXXC9|FLJ16293|AIM|MCMT|MGC104992	APRF|MGC16063|HIES|FLJ20882	Affinity Capture-Western	physical	Zhang Q (2005)	15870198
DNMT3A	DNMT3B	M.HsaIIIA|DNMT3A2	M.HsaIIIB|ICF	Affinity Capture-Western	physical	Ling Y (2004)	14752048
DNMT3A	EZH2	M.HsaIIIA|DNMT3A2	KMT6|EZH1|MGC9169|KMT6A|ENX1|ENX-1	Affinity Capture-Western	physical	Vire E (2006)	16357870
DNMT3A	HDAC1	M.HsaIIIA|DNMT3A2	HD1|GON-10|RPD3|RPD3L1|DKFZp686H12203	Reconstituted Complex	physical	Fuks F (2001)	11350943
DNMT3A	MYC	M.HsaIIIA|DNMT3A2	MRTL|c-Myc|bHLHe39	Reconstituted Complex	physical	Brenner C (2005)	15616584
DNMT3A	PIAS1	M.HsaIIIA|DNMT3A2	MGC141879|MGC141878|DDXBP1|GU/RH-II|ZMIZ3|GBP	Two-hybrid	physical	Ling Y (2004)	14752048
DNMT3A	RB1	M.HsaIIIA|DNMT3A2	pp110|OSRC|pRb|RB|p105-Rb	Reconstituted Complex	physical	Fuks F (2001)	11350943
DNMT3A	SMARCA4	AU015806|W91664	SNF2|hSNF2b|SNF2-BETA|FLJ39786|SWI2|BAF190|SNF2LB|RTPS2|BRG1|SNF2L4	Reconstituted Complex	physical	Datta J (2005)	16322236
DNMT3B	DNMT1	M.HsaIIIB|ICF	DNMT|CXXC9|FLJ16293|AIM|MCMT|MGC104992	Affinity Capture-Western	physical	Geiman TM (2004)	15120635
DNMT3B	EZH2	M.HsaIIIB|ICF	KMT6|EZH1|MGC9169|KMT6A|ENX1|ENX-1	Affinity Capture-Western	physical	Vire E (2006)	16357870
DNMT3B	HDAC1	M.HsaIIIB|ICF	HD1|GON-10|RPD3|RPD3L1|DKFZp686H12203	Co-purification	physical	Geiman TM (2004)	15148359
DNMT3B	HDAC2	M.HsaIIIB|ICF	HD2|YAF1|RPD3	Affinity Capture-Western	physical	Geiman TM (2004)	15120635
DNMT3B	SMC4	M.HsaIIIB|ICF	CAPC|hCAP-C|SMC4L1	Co-purification	physical	Geiman TM (2004)	15148359
DNMT3B	SUMO1	M.HsaIIIB|ICF	PIC1|SENP2|DAP1|SMT3C|OFC10|SMT3H3|SMT3|GMP1|UBL1	Two-hybrid	physical	Kang ES (2001)	11735126
DRG1	CAPNS1	NEDD3|DKFZp434N1827	CAPN4|CALPAIN4|CSS1|30K|CANP|CDPS|CANPS	Two-hybrid	physical	Stelzl U (2005)	16169070
DST	ITGB4	KIAA1470|DT|D6S1101|FLJ46791|BPAG1|BP240|KIAA0465|CATX-15|BPA|DMH|MACF2|DKFZp564B2416|CATX15	CD104	Two-hybrid	physical	Hopkinson SB (2000)	10637308
DUSP3	EGFR	VHR	ERBB1|HER1|ERBB|PIG61|mENA	Biochemical Activity	physical	Ishibashi T (1992)	1281549
DUSP3	MAPK1	VHR	ERK|ERK2|MAPK2|ERT1|PRKM1|P42MAPK|p41mapk|p40|PRKM2|p38|p41	Biochemical Activity	physical	Todd JL (1999)	10224087
DUSP3	MAPK3	VHR	PRKM3|HUMKER1A|P44MAPK|HS44KDAP|ERK1|P44ERK1|MGC20180	Biochemical Activity	physical	Todd JL (1999)	10224087
DVL1	AXIN1	DVL1L1|DVL|MGC54245	MGC52315|AXIN	Affinity Capture-Western	physical	Li L (1999)	10428961
DVL1	CSNK2A1	DVL1L1|DVL|MGC54245	CK2A1|CKII	Affinity Capture-Western	physical	Song DH (2000)	10806215
DVL1	CTNNB1	DVL1L1|DVL|MGC54245	CTNNB|DKFZp686D02253|FLJ37923|FLJ25606	Affinity Capture-Western	physical	Song DH (2000)	10806215
DVL1	DVL1	DVL1L1|DVL|MGC54245	DVL1L1|DVL|MGC54245	Affinity Capture-Western	physical	Kishida S (1999)	10330181
DYNLL1	DNMT3A	PIN|MGC126138|LC8a|DLC8|LC8|DLC1|hdlc1|DNCL1|MGC126137|DNCLC1	AU015806|W91664	Affinity Capture-MS	physical	Navarro-Lerida I (2004)	14760703
DYNLL1	DYNLL1	PIN|MGC126138|LC8a|DLC8|LC8|DLC1|hdlc1|DNCL1|MGC126137|DNCLC1	PIN|MGC126138|LC8a|DLC8|LC8|DLC1|hdlc1|DNCL1|MGC126137|DNCLC1	Two-hybrid	physical	Stelzl U (2005)	16169070
DYNLL1	EEF1A1	PIN|MGC126138|LC8a|DLC8|LC8|DLC1|hdlc1|DNCL1|MGC126137|DNCLC1	FLJ25721|LENG7|EE1A1|MGC16224|CCS3|MGC102687|EF1A|eEF1A-1|EEF1A|MGC131894|EEF-1|HNGC:16303|GRAF-1EF|EF-Tu|PTI1|CCS-3	Two-hybrid	physical	Stelzl U (2005)	16169070
DYNLL1	HDAC6	PIN|MGC126138|LC8a|DLC8|LC8|DLC1|hdlc1|DNCL1|MGC126137|DNCLC1	FLJ16239|HD6	Affinity Capture-Western	physical	Hideshima T (2005)	15937109
DYNLL1	MTA1	PIN|MGC126138|LC8a|DLC8|LC8|DLC1|hdlc1|DNCL1|MGC126137|DNCLC1	-	Affinity Capture-MS	physical	Navarro-Lerida I (2004)	14760703
DYNLL1	MTR	PIN|MGC126138|LC8a|DLC8|LC8|DLC1|hdlc1|DNCL1|MGC126137|DNCLC1	methioninesynthase	Affinity Capture-MS	physical	Navarro-Lerida I (2004)	14760703
DYNLL1	NFKBIA	PIN|MGC126138|LC8a|DLC8|LC8|DLC1|hdlc1|DNCL1|MGC126137|DNCLC1	IKBA|MAD-3|NFKBI	Reconstituted Complex	physical	Crepieux P (1997)	9372968
DYNLL1	NOS1	PIN|MGC126138|LC8a|DLC8|LC8|DLC1|hdlc1|DNCL1|MGC126137|DNCLC1	bNOS	Affinity Capture-MS	physical	Navarro-Lerida I (2004)	14760703
DYNLL1	NTRK2	PIN|MGC126138|LC8a|DLC8|LC8|DLC1|hdlc1|DNCL1|MGC126137|DNCLC1	GP145-TrkB|TRKB	Affinity Capture-Western	physical	Yano H (2001)	11157096
DYNLL1	TP53BP1	PIN|MGC126138|LC8a|DLC8|LC8|DLC1|hdlc1|DNCL1|MGC126137|DNCLC1	FLJ41424|p202|MGC138366|53BP1	Two-hybrid	physical	Lo KW (2005)	15611139
DYNLL1	VIM	PIN|MGC126138|LC8a|DLC8|LC8|DLC1|hdlc1|DNCL1|MGC126137|DNCLC1	-	Affinity Capture-MS	physical	Navarro-Lerida I (2004)	14760703
E2F1	CCNA1	RBBP3|E2F-1|RBP3|RBAP1	-	Reconstituted Complex	physical	Yang R (1999)	10022926
E2F1	CCNA2	RBBP3|E2F-1|RBP3|RBAP1	CCNA|CCN1	Affinity Capture-Western	physical	Xu M (1994)	7969176
E2F1	CDK2	RBBP3|E2F-1|RBP3|RBAP1	p33(CDK2)	Reconstituted Complex	physical	Xu M (1994)	7969176
E2F1	CDKN1A	RBBP3|E2F-1|RBP3|RBAP1	MDA-6|CAP20|P21|p21CIP1|WAF1|CDKN1|SDI1|CIP1	Co-localization	physical	Devgan V (2005)	15964998
E2F1	CREBBP	RBBP3|E2F-1|RBP3|RBAP1	CBP|RSTS|KAT3A	Two-hybrid	physical	Giangrande PH (2003)	12748276
E2F1	CUL1	RBBP3|E2F-1|RBP3|RBAP1	MGC149835|MGC149834	Reconstituted Complex	physical	Marti A (1999)	10559858
E2F1	E2F4	RBBP3|E2F-1|RBP3|RBAP1	E2F-4	Co-localization	physical	Bindra RS (2005)	16357170
E2F1	FHL2	RBBP3|E2F-1|RBP3|RBAP1	DRAL|AAG11|SLIM-3|FHL-2|SLIM3	Two-hybrid	physical	Schlisio S (2002)	12411495
E2F1	GSK3B	RBBP3|E2F-1|RBP3|RBAP1	-	Affinity Capture-Western	physical	Zhou F (2008)	18367454
E2F1	HDAC1	RBBP3|E2F-1|RBP3|RBAP1	HD1|GON-10|RPD3|RPD3L1|DKFZp686H12203	Affinity Capture-Western	physical	Nicolas E (2000)	10734134
E2F1	MDM2	RBBP3|E2F-1|RBP3|RBAP1	MGC5370|MGC71221|hdm2|HDMX	Affinity Capture-Western	physical	Zhang Z (2005)	16170383
E2F1	MYBL2	RBBP3|E2F-1|RBP3|RBAP1	MGC15600|BMYB|B-MYB	Two-hybrid	physical	Giangrande PH (2003)	12748276
E2F1	NFKB1	RBBP3|E2F-1|RBP3|RBAP1	EBP-1|NF-kappa-B|DKFZp686C01211|p105|MGC54151|NF-kappaB|p50|NFKB-p50|NFKB-p105|KBF1	Reconstituted Complex	physical	Kundu M (1997)	9368006
E2F1	PHB	RBBP3|E2F-1|RBP3|RBAP1	PHB1	Affinity Capture-Western	physical	Fusaro G (2003)	14500729
E2F1	PURA	RBBP3|E2F-1|RBP3|RBAP1	PUR1|PURALPHA|PUR-ALPHA	Reconstituted Complex	physical	Darbinian N (1999)	10597240
E2F1	RB1	RBBP3|E2F-1|RBP3|RBAP1	pp110|OSRC|pRb|RB|p105-Rb	Reconstituted Complex	physical	Dyson N (1993)	8230483
E2F1	SKP2	RBBP3|E2F-1|RBP3|RBAP1	FBXL1|FBL1|FLB1|MGC1366	Reconstituted Complex	physical	Marti A (1999)	10559858
E2F1	TP53BP1	RBBP3|E2F-1|RBP3|RBAP1	FLJ41424|p202|MGC138366|53BP1	Reconstituted Complex	physical	Choubey D (1996)	8896460
E2F1	UBC	RBBP3|E2F-1|RBP3|RBAP1	HMG20	Affinity Capture-Western	physical	Zhou F (2008)	18367454
E2F3	CREBBP	E2F-3|MGC104598|KIAA0075|DKFZp686C18211	CBP|RSTS|KAT3A	Two-hybrid	physical	Giangrande PH (2003)	12748276
E2F3	FHL2	E2F-3|MGC104598|KIAA0075|DKFZp686C18211	DRAL|AAG11|SLIM-3|FHL-2|SLIM3	Two-hybrid	physical	Schlisio S (2002)	12411495
E2F3	MYBL2	E2F-3|MGC104598|KIAA0075|DKFZp686C18211	MGC15600|BMYB|B-MYB	Two-hybrid	physical	Giangrande PH (2003)	12748276
E2F3	WNK1	E2F-3|MGC104598|KIAA0075|DKFZp686C18211	MGC163339|MGC163341|PSK|KDP|KIAA0344|HSAN2|HSN2|p65|PRKWNK1	Two-hybrid	physical	Giangrande PH (2003)	12748276
E2F4	FHL2	E2F-4	DRAL|AAG11|SLIM-3|FHL-2|SLIM3	Two-hybrid	physical	Schlisio S (2002)	12411495
E2F4	HDAC1	E2F-4	HD1|GON-10|RPD3|RPD3L1|DKFZp686H12203	Affinity Capture-Western	physical	Ferreira R (1998)	9724731
E2F4	ID2	E2F-4	ID2A|bHLHb26|ID2H|MGC26389|GIG8	Affinity Capture-Western	physical	Rodriguez JL (2006)	16776654
E2F4	ID3	E2F-4	HEIR-1|bHLHb25	Two-hybrid	physical	Ravasi T (2010)	20211142
E2F4	RB1	E2F-4	pp110|OSRC|pRb|RB|p105-Rb	Affinity Capture-Western	physical	Iavarone A (1999)	9858615
E2F4	RBL2	E2F-4	FLJ26459|Rb2|P130	Affinity Capture-Western	physical	Iavarone A (1999)	9858615
E2F4	SMAD3	E2F-4	MGC60396|HSPC193|MADH3|DKFZP586N0721|HsT17436|JV15-2|DKFZp686J10186	Affinity Capture-Western	physical	Chen CR (2002)	12150994
E2F5	RBL2	E2F-5	FLJ26459|Rb2|P130	Co-purification	physical	Hijmans EM (1995)	7760804
EBNA1BP2	FGF3	NOBP|P40|EBP2	HBGF-3|INT2	Reconstituted Complex	physical	Reimers K (2001)	11438656
EDNRA	HDAC7	ETA|ETAR|ETRA	HD7A|HDAC7A|FLJ99588|DKFZP586J0917	Affinity Capture-Western	physical	Lee HJ (2001)	11262386
EDNRB	ADRBK1	ABCDS|HSCR2|WS4A|ETB|HSCR|ETBR|ETRB	BETA-ARK1|GRK2|FLJ16718|BARK1	Affinity Capture-Western	physical	Freedman NJ (1997)	9211925
EED	DNMT1	WAIT1|HEED	DNMT|CXXC9|FLJ16293|AIM|MCMT|MGC104992	Affinity Capture-Western	physical	Vire E (2006)	16357870
EED	DNMT3A	WAIT1|HEED	M.HsaIIIA|DNMT3A2	Affinity Capture-Western	physical	Vire E (2006)	16357870
EED	DNMT3B	WAIT1|HEED	M.HsaIIIB|ICF	Affinity Capture-Western	physical	Vire E (2006)	16357870
EED	EED	WAIT1|HEED	WAIT1|HEED	Affinity Capture-Western	physical	Margueron R (2008)	19026781
EED	EZH1	WAIT1|HEED	KIAA0388|KMT6B	Affinity Capture-Western	physical	Margueron R (2008)	19026781
EED	EZH2	WAIT1|HEED	KMT6|EZH1|MGC9169|KMT6A|ENX1|ENX-1	Two-hybrid	physical	van Lohuizen M (1998)	9584197
EED	HDAC1	WAIT1|HEED	HD1|GON-10|RPD3|RPD3L1|DKFZp686H12203	Affinity Capture-Western	physical	van der Vlag J (1999)	10581039
EED	HDAC2	WAIT1|HEED	HD2|YAF1|RPD3	Two-hybrid	physical	van der Vlag J (1999)	10581039
EEF1A1	RAF1	FLJ25721|LENG7|EE1A1|MGC16224|CCS3|MGC102687|EF1A|eEF1A-1|EEF1A|MGC131894|EEF-1|HNGC:16303|GRAF-1EF|EF-Tu|PTI1|CCS-3	CRAF|NS5|Raf-1|c-Raf	Affinity Capture-Western	physical	Lamberti A (2007)	17332776
EEF1A1	UBC	FLJ25721|LENG7|EE1A1|MGC16224|CCS3|MGC102687|EF1A|eEF1A-1|EEF1A|MGC131894|EEF-1|HNGC:16303|GRAF-1EF|EF-Tu|PTI1|CCS-3	HMG20	Affinity Capture-Western	physical	Lamberti A (2007)	17332776
EFEMP1	ARAF	DRAD|DHRD|MTLV|FLJ35535|MLVT|S1-5|MGC111353|FBLN3|FBNL	RAFA1|PKS2|A-RAF|ARAF1	Two-hybrid	physical	Yuryev A (2003)	12620389
EFEMP1	SGTA	DRAD|DHRD|MTLV|FLJ35535|MLVT|S1-5|MGC111353|FBLN3|FBNL	alphaSGT|hSGT|SGT	Two-hybrid	physical	Rual JF (2005)	16189514
EGF	EGF	URG|HOMG4	URG|HOMG4	Co-crystal Structure	physical	Lu HS (2001)	11438527
EGF	EGFR	URG|HOMG4	ERBB1|HER1|ERBB|PIG61|mENA	Reconstituted Complex	physical	Stortelers C (2002)	12093292
EGF	ERBB2	URG|HOMG4	HER-2|NGL|CD340|HER2|TKR1|HER-2/neu|MLN 19|NEU	Reconstituted Complex	physical	Stortelers C (2002)	12093292
EGF	ERBB3	URG|HOMG4	MDA-BF-1|p85-sErbB3|c-erbB-3|p45-sErbB3|MGC88033|c-erbB3|HER3|LCCS2|ErbB-3|p180-ErbB3|erbB3-S	Reconstituted Complex	physical	Stortelers C (2002)	12093292
EGFR	AR	ERBB1|HER1|ERBB|PIG61|mENA	SBMA|NR3C4|SMAX1|KD|AIS|HUMARA|HYSP1|TFM|DHTR	Affinity Capture-Western	physical	Bonaccorsi L (2004)	15305378
EGFR	AREG	ERBB1|HER1|ERBB|PIG61|mENA	AREGB|CRDGF|AR|MGC13647|SDGF	Reconstituted Complex	physical	Wong L (1999)	10085134
EGFR	ATIC	ERBB1|HER1|ERBB|PIG61|mENA	AICARFT|IMPCHASE|AICAR|PURH|FLJ93545	PCA	physical	Deribe YL (2009)	20029029
EGFR	CAV1	ERBB1|HER1|ERBB|PIG61|mENA	MSTP085|VIP21|CGL3|BSCL3	Affinity Capture-Western	physical	Couet J (1997)	9374534
EGFR	CBL	ERBB1|HER1|ERBB|PIG61|mENA	C-CBL|CBL2|RNF55	Affinity Capture-Western	physical	Ettenberg SA (1999)	10086340
EGFR	CDC25A	ERBB1|HER1|ERBB|PIG61|mENA	CDC25A2	Affinity Capture-Western	physical	Wang Z (2002)	11912208
EGFR	CRK	ERBB1|HER1|ERBB|PIG61|mENA	CRKII	Affinity Capture-MS	physical	Schulze WX (2006)	16729043
EGFR	CSK	ERBB1|HER1|ERBB|PIG61|mENA	MGC117393	Affinity Capture-MS	physical	Schulze WX (2006)	16729043
EGFR	CTNNB1	ERBB1|HER1|ERBB|PIG61|mENA	CTNNB|DKFZp686D02253|FLJ37923|FLJ25606	Reconstituted Complex	physical	Hazan RB (1998)	9535896
EGFR	CTNND1	ERBB1|HER1|ERBB|PIG61|mENA	CAS|p120|CTNND|P120CAS|P120CTN|KIAA0384	Reconstituted Complex	physical	Hazan RB (1998)	9535896
EGFR	EGF	ERBB1|HER1|ERBB|PIG61|mENA	URG|HOMG4	Reconstituted Complex	physical	Wong L (1999)	10085134
EGFR	EGFR	ERBB1|HER1|ERBB|PIG61|mENA	ERBB1|HER1|ERBB|PIG61|mENA	Affinity Capture-Western	physical	Odintsova E (2003)	14576349
EGFR	ERBB2	ERBB1|HER1|ERBB|PIG61|mENA	HER-2|NGL|CD340|HER2|TKR1|HER-2/neu|MLN 19|NEU	Affinity Capture-Western	physical	Haslekas C (2005)	16207817
EGFR	ERBB3	ERBB1|HER1|ERBB|PIG61|mENA	MDA-BF-1|p85-sErbB3|c-erbB-3|p45-sErbB3|MGC88033|c-erbB3|HER3|LCCS2|ErbB-3|p180-ErbB3|erbB3-S	Affinity Capture-Western	physical	Marques MM (1999)	10527633
EGFR	FKBP4	ERBB1|HER1|ERBB|PIG61|mENA	FKBP59|FKBP52|FKBP51|PPIase|Hsp56|HBI|p52	PCA	physical	Deribe YL (2009)	20029029
EGFR	FN1	ERBB1|HER1|ERBB|PIG61|mENA	FINC|FNZ|DKFZp686O13149|MSF|ED-B|DKFZp686F10164|CIG|GFND2|DKFZp686H0342|LETS|DKFZp686I1370|GFND|FN	PCA	physical	Deribe YL (2009)	20029029
EGFR	GRB2	ERBB1|HER1|ERBB|PIG61|mENA	EGFRBP-GRB2|MSTP084|Grb3-3|NCKAP2|ASH|MST084	Affinity Capture-MS	physical	Schulze WX (2006)	16729043
EGFR	HDAC6	ERBB1|HER1|ERBB|PIG61|mENA	FLJ16239|HD6	Affinity Capture-Western	physical	Gao YS (2010)	20133936
EGFR	HSP90AA1	ERBB1|HER1|ERBB|PIG61|mENA	LAP2|HSPCAL4|HSP90A|HSPCAL1|HSPN|HSP90N|HSPCA|Hsp90|HSP89A|Hsp89|HSPC1|FLJ31884|HSP86	Affinity Capture-Western	physical	Citri A (2002)	12006493
EGFR	HSP90B1	ERBB1|HER1|ERBB|PIG61|mENA	TRA1|GP96|GRP94|ECGP	PCA	physical	Deribe YL (2009)	20029029
EGFR	HSPA1A	ERBB1|HER1|ERBB|PIG61|mENA	HSPA1B|FLJ54408|FLJ75127|FLJ54370|FLJ54392|HSPA1|HSP70-1A|HSP70-1|HSP72|FLJ54303|HSP70I	PCA	physical	Deribe YL (2009)	20029029
EGFR	HSPA4	ERBB1|HER1|ERBB|PIG61|mENA	hsp70RY|RY|MGC131852|hsp70|HS24/P52|APG-2	PCA	physical	Deribe YL (2009)	20029029
EGFR	HSPA8	ERBB1|HER1|ERBB|PIG61|mENA	HSPA10|HSP73|HSC54|HSC70|HSC71|HSP71|MGC29929|MGC131511|NIP71|LAP1	PCA	physical	Deribe YL (2009)	20029029
EGFR	IGF1R	ERBB1|HER1|ERBB|PIG61|mENA	MGC142170|CD221|JTK13|MGC142172|IGFIR|MGC18216|IGFR	Affinity Capture-Western	physical	Morgillo F (2006)	17047074
EGFR	JUP	ERBB1|HER1|ERBB|PIG61|mENA	CTNNG|PKGB|DPIII|DP3|PDGB|ARVD12	Reconstituted Complex	physical	Hazan RB (1998)	9535896
EGFR	MAP3K14	ERBB1|HER1|ERBB|PIG61|mENA	FTDCR1B|HSNIK|NIK|HS	Affinity Capture-Western	physical	Habib AA (2001)	11116146
EGFR	MUC1	ERBB1|HER1|ERBB|PIG61|mENA	KL-6|PEM|PEMT|H23AG|CD227|PUM|MAM6|EMA	Biochemical Activity	physical	Li Y (2001)	11483589
EGFR	NEDD8	ERBB1|HER1|ERBB|PIG61|mENA	MGC125896|FLJ43224|Nedd-8|MGC125897|MGC104393	Affinity Capture-Western	physical	Oved S (2006)	16735510
EGFR	NRG1	ERBB1|HER1|ERBB|PIG61|mENA	HRG|GGF2|ARIA|HRGA|GGF|SMDF|NDF|HGL|HRG1	Affinity Capture-Western	physical	Karunagaran D (1995)	7730382
EGFR	OAZ1	ERBB1|HER1|ERBB|PIG61|mENA	AZI|OAZ|MGC138338	PCA	physical	Deribe YL (2009)	20029029
EGFR	PCNA	ERBB1|HER1|ERBB|PIG61|mENA	MGC8367	Affinity Capture-Western	physical	Wang SC (2006)	17115032
EGFR	PDGFRB	ERBB1|HER1|ERBB|PIG61|mENA	PDGFR|PDGFR1|JTK12|CD140B	Affinity Capture-Western	physical	Habib AA (1998)	9506992
EGFR	PRKACA	ERBB1|HER1|ERBB|PIG61|mENA	MGC102831|PKACA|MGC48865	Affinity Capture-Western	physical	Tortora G (1997)	9050991
EGFR	PRKCA	ERBB1|HER1|ERBB|PIG61|mENA	AAG6|PRKACA|MGC129900|PKCA|MGC129901|PKC-alpha	Affinity Capture-Western	physical	Gauthier ML (2003)	12878187
EGFR	PTK2B	ERBB1|HER1|ERBB|PIG61|mENA	FADK2|CAKB|PYK2|RAFTK|PKB|CADTK|PTK|FAK2	Affinity Capture-Western	physical	Keely SJ (2000)	10777553
EGFR	PTPN12	ERBB1|HER1|ERBB|PIG61|mENA	PTP-PEST|PTPG1	PCA	physical	Deribe YL (2009)	20029029
EGFR	RIPK1	ERBB1|HER1|ERBB|PIG61|mENA	RIP|RIP1|FLJ39204	Affinity Capture-Western	physical	Habib AA (2001)	11116146
EGFR	SEPP1	ERBB1|HER1|ERBB|PIG61|mENA	SeP|SELP	PCA	physical	Deribe YL (2009)	20029029
EGFR	SHC1	ERBB1|HER1|ERBB|PIG61|mENA	SHCA|SHC|FLJ26504	Affinity Capture-MS	physical	Schulze WX (2006)	16729043
EGFR	SOCS3	ERBB1|HER1|ERBB|PIG61|mENA	SSI3|MGC71791|SOCS-3|CIS3|ATOD4|SSI-3|Cish3	Affinity Capture-Western	physical	Xia L (2002)	12070153
EGFR	SOS1	ERBB1|HER1|ERBB|PIG61|mENA	NS4|GF1|HGF|GGF1|GINGF	Reconstituted Complex	physical	Buday L (1994)	7510700
EGFR	SPARCL1	ERBB1|HER1|ERBB|PIG61|mENA	PIG33|SC1	PCA	physical	Deribe YL (2009)	20029029
EGFR	SPRY2	ERBB1|HER1|ERBB|PIG61|mENA	MGC23039|hSPRY2	Affinity Capture-Western	physical	Egan JE (2002)	11983899
EGFR	SRC	ERBB1|HER1|ERBB|PIG61|mENA	p60-Src|c-SRC|SRC1|ASV	Affinity Capture-Western	physical	Keely SJ (2000)	10777553
EGFR	STAT1	ERBB1|HER1|ERBB|PIG61|mENA	ISGF-3|STAT91|DKFZp686B04100	Affinity Capture-Western	physical	Olayioye MA (1999)	10358079
EGFR	STAT3	ERBB1|HER1|ERBB|PIG61|mENA	APRF|MGC16063|HIES|FLJ20882	Affinity Capture-Western	physical	Yuan ZL (2004)	15485908
EGFR	STAT5A	ERBB1|HER1|ERBB|PIG61|mENA	STAT5|MGF	Affinity Capture-MS	physical	Schulze WX (2006)	16729043
EGFR	STAT5B	ERBB1|HER1|ERBB|PIG61|mENA	STAT5	Affinity Capture-Western	physical	Runge DM (1999)	10558875
EGFR	TPM1	ERBB1|HER1|ERBB|PIG61|mENA	CMD1Y|HTM-alpha|C15orf13|TMSA	PCA	physical	Deribe YL (2009)	20029029
EGFR	UBC	ERBB1|HER1|ERBB|PIG61|mENA	HMG20	Affinity Capture-Western	physical	Sehat B (2008)	18632619
EGFR	UCHL1	ERBB1|HER1|ERBB|PIG61|mENA	Uch-L1|PARK5|PGP 9.5|PGP95|PGP9.5	PCA	physical	Deribe YL (2009)	20029029
EGLN1	EGLN1	ECYT3|DKFZp761F179|C1orf12|HPH2|ZMYND6|HIFPH2|PHD2|SM20	ECYT3|DKFZp761F179|C1orf12|HPH2|ZMYND6|HIFPH2|PHD2|SM20	Affinity Capture-Western	physical	Nakayama K (2007)	16958618
EGLN2	EGLN2	PHD1|EIT6|HPH-3|HIFPH1|DKFZp434E026	PHD1|EIT6|HPH-3|HIFPH1|DKFZp434E026	Affinity Capture-Western	physical	Nakayama K (2007)	16958618
EGLN2	EGLN3	PHD1|EIT6|HPH-3|HIFPH1|DKFZp434E026	MGC125999|HIFPH3|FLJ21620|PHD3|MGC125998	Affinity Capture-Western	physical	Nakayama K (2007)	16958618
EGLN3	EGLN1	MGC125999|HIFPH3|FLJ21620|PHD3|MGC125998	ECYT3|DKFZp761F179|C1orf12|HPH2|ZMYND6|HIFPH2|PHD2|SM20	Affinity Capture-Western	physical	Nakayama K (2007)	16958618
EGLN3	EGLN2	MGC125999|HIFPH3|FLJ21620|PHD3|MGC125998	PHD1|EIT6|HPH-3|HIFPH1|DKFZp434E026	Affinity Capture-Western	physical	Nakayama K (2007)	16958618
EGLN3	EGLN3	MGC125999|HIFPH3|FLJ21620|PHD3|MGC125998	MGC125999|HIFPH3|FLJ21620|PHD3|MGC125998	Affinity Capture-Western	physical	Nakayama K (2007)	16958618
EGR1	PITX1	ZIF-268|KROX-24|AT225|TIS8|G0S30|ZNF225|NGFI-A	POTX|CCF|PTX1|BFT	Reconstituted Complex	physical	Tremblay JJ (1999)	10082522
EIF2C2	DICER1	MGC3183|AGO2|Q10	KIAA0928|DCR1|Dicer|HERNA	Affinity Capture-Western	physical	Doi N (2003)	12526743
EIF3H	ABCE1	eIF3-gamma|eIF3-p40|MGC102958|EIF3S3	RNS4I|RNASELI|OABP|RNASEL1|RLI|ABC38	Affinity Capture-MS	physical	Sowa ME (2009)	19615732
EIF3H	CSNK2A1	eIF3-gamma|eIF3-p40|MGC102958|EIF3S3	CK2A1|CKII	Affinity Capture-MS	physical	Sowa ME (2009)	19615732
EIF3H	EIF3I	eIF3-gamma|eIF3-p40|MGC102958|EIF3S3	TRIP1|eIF3-p36|EIF3S2|PRO2242|eIF3-beta|TRIP-1	Affinity Capture-MS	physical	Sowa ME (2009)	19615732
EIF3I	TGFB1	TRIP1|eIF3-p36|EIF3S2|PRO2242|eIF3-beta|TRIP-1	CED|TGFB|LAP|TGFbeta|DPD1	Affinity Capture-Western	physical	Choy L (1998)	9813058
EIF4E2	KRT20	IF4e|4E-LP|4EHP|EIF4EL3	MGC35423|CK20|CK-20|KRT21|CD20|K20	Two-hybrid	physical	Rual JF (2005)	16189514
EIF4EBP1	MTOR	4EBP1|MGC4316|PHAS-I|BP-1|4E-BP1	RAFT1|FLJ44809|FRAP1|RAPT1|FRAP2|FRAP	Affinity Capture-Western	physical	Hara K (2002)	12150926
ELF3	ATIC	EPR-1|ESE-1|ESX|ERT	AICARFT|IMPCHASE|AICAR|PURH|FLJ93545	Affinity Capture-MS	physical	Ewing RM (2007)	17353931
ELF3	EHF	EPR-1|ESE-1|ESX|ERT	ESE3|ESEJ	Affinity Capture-MS	physical	Ewing RM (2007)	17353931
ELF3	ERBB2	EPR-1|ESE-1|ESX|ERT	HER-2|NGL|CD340|HER2|TKR1|HER-2/neu|MLN 19|NEU	Synthetic Rescue	genetic	Asada S (2002)	12242338
ELF3	GANAB	EPR-1|ESE-1|ESX|ERT	GluII|G2AN|KIAA0088	Affinity Capture-MS	physical	Ewing RM (2007)	17353931
ELF3	ISG15	EPR-1|ESE-1|ESX|ERT	IFI15|UCRP|G1P2	Affinity Capture-MS	physical	Ewing RM (2007)	17353931
ELF3	JAK1	EPR-1|ESE-1|ESX|ERT	JTK3|JAK1A|JAK1B	Affinity Capture-MS	physical	Ewing RM (2007)	17353931
ELF3	NFKB1	EPR-1|ESE-1|ESX|ERT	EBP-1|NF-kappa-B|DKFZp686C01211|p105|MGC54151|NF-kappaB|p50|NFKB-p50|NFKB-p105|KBF1	Reconstituted Complex	physical	Rudders S (2001)	11036073
ELF3	P4HB	EPR-1|ESE-1|ESX|ERT	GIT|ERBA2L|P4Hbeta|PROHB|PHDB|PDIA1|PO4DB|PDI|DSI|PO4HB	Affinity Capture-MS	physical	Ewing RM (2007)	17353931
ELK1	EP300	-	p300|KAT3B	Phenotypic Enhancement	genetic	Li QJ (2003)	12514134
ELK1	FLI1	-	SIC-1|EWSR2	Reconstituted Complex	physical	Watson DK (1997)	9010223
ELK1	HDAC1	-	HD1|GON-10|RPD3|RPD3L1|DKFZp686H12203	Reconstituted Complex	physical	Yang SH (2001)	11283259
ELK1	HOXB13	-	PSGD	Two-hybrid	physical	Ravasi T (2010)	20211142
ELK1	MAPK1	-	ERK|ERK2|MAPK2|ERT1|PRKM1|P42MAPK|p41mapk|p40|PRKM2|p38|p41	Reconstituted Complex	physical	Cano E (1995)	8586671
ELK1	SRF	-	MCM1	Reconstituted Complex	physical	Watson DK (1997)	9010223
ELK4	SRF	SAP1	MCM1	Co-crystal Structure	physical	Hassler M (2001)	11406578
ELN	DCN	FLJ38671|FLJ43523|WS|SVAS|WBS	CSCD|PGS2|PG40|SLRR1B|PGII|DSPG2	Reconstituted Complex	physical	Reinboth B (2002)	11723132
ELN	FBLN1	FLJ38671|FLJ43523|WS|SVAS|WBS	FIBL1|FBLN	Reconstituted Complex	physical	Sasaki T (1999)	10544250
ELN	FBN2	FLJ38671|FLJ43523|WS|SVAS|WBS	CCA|DA9	Reconstituted Complex	physical	Trask TM (2000)	10825173
EN1	TLE1	-	GRG1|ESG1|ESG	Affinity Capture-Western	physical	Bachar-Dahan L (2006)	16571670
ENG	ACVR1	CD105|ORW1|HHT1|END|ORW|FLJ41744	ACVRLK2|ACTRI|SKR1|TSRI|ACVR1A|FOP|ALK2	Affinity Capture-Western	physical	Barbara NP (1999)	9872992
ENG	ACVR2A	CD105|ORW1|HHT1|END|ORW|FLJ41744	ACVR2|ACTRII	Affinity Capture-Western	physical	Barbara NP (1999)	9872992
ENG	ACVR2B	CD105|ORW1|HHT1|END|ORW|FLJ41744	MGC116908|ACTRIIB|ActR-IIB	Affinity Capture-Western	physical	Barbara NP (1999)	9872992
ENG	BMP2	CD105|ORW1|HHT1|END|ORW|FLJ41744	BMP2A	Affinity Capture-Western	physical	Barbara NP (1999)	9872992
ENG	BMP7	CD105|ORW1|HHT1|END|ORW|FLJ41744	OP-1	Affinity Capture-Western	physical	Barbara NP (1999)	9872992
ENG	TGFBR1	CD105|ORW1|HHT1|END|ORW|FLJ41744	ALK5|ALK-5|LDS1A|AAT5|ACVRLK4|SKR4|TGFR-1|LDS2A	Affinity Capture-Western	physical	Guerrero-Esteo M (2002)	12015308
ENG	TGFBR2	CD105|ORW1|HHT1|END|ORW|FLJ41744	TGFR-2|FAA3|MFS2|RIIC|AAT3|TAAD2|LDS1B|LDS2B|TGFbeta-RII	Affinity Capture-Western	physical	Guerrero-Esteo M (2002)	12015308
ENO1	HDAC1	PPH|ENO1L1|NNE|MPB1	HD1|GON-10|RPD3|RPD3L1|DKFZp686H12203	Reconstituted Complex	physical	Ghosh AK (1999)	10403782
ENO2	ANXA11	NSE	CAP50|ANX11	Two-hybrid	physical	Stelzl U (2005)	16169070
ENO2	HSF1	NSE	HSTF1	Two-hybrid	physical	Stelzl U (2005)	16169070
EP300	ARNTL	p300|KAT3B	BMAL1c|TIC|BMAL1|JAP3|PASD3|MOP3|bHLHe5|MGC47515	Reconstituted Complex	physical	Curtis AM (2004)	14645221
EP300	ASCL1	p300|KAT3B	bHLHa46|HASH1|MASH1|ASH1	Affinity Capture-Western	physical	Yamamoto N (2001)	11564735
EP300	ATF4	p300|KAT3B	CREB-2|TXREB|CREB2|TAXREB67	Affinity Capture-Western	physical	Lassot I (2005)	16219772
EP300	BRCA1	p300|KAT3B	RNF53|IRIS|BRCC1|PSCP|PNCA4|BRCAI|BROVCA1	Affinity Capture-Western	physical	Pao GM (2000)	10655477
EP300	BTRC	p300|KAT3B	MGC4643|FBW1A|FWD1|FBXW1|betaTrCP|FBXW1A|BETA-TRCP|bTrCP|bTrCP1	Affinity Capture-Western	physical	Kimbrel EA (2009)	19297328
EP300	CARM1	p300|KAT3B	PRMT4	Reconstituted Complex	physical	Lee YH (2002)	11997499
EP300	CCND1	p300|KAT3B	PRAD1|U21B31|BCL1|D11S287E	Reconstituted Complex	physical	Ratineau C (2002)	11788592
EP300	CDC20	p300|KAT3B	p55CDC|bA276H19.3|MGC102824|CDC20A	Affinity Capture-Western	physical	Turnell AS (2005)	16319895
EP300	CDH1	p300|KAT3B	Arc-1|CDHE|LCAM|ECAD|CD324|UVO	Affinity Capture-Western	physical	Turnell AS (2005)	16319895
EP300	CDX2	p300|KAT3B	CDX3|CDX-3	Affinity Capture-Western	physical	Hussain MA (1999)	10506141
EP300	CHUK	p300|KAT3B	IKK-alpha|TCF16|IKKA|IKBKA|IKK1|NFKBIKA	Co-localization	physical	Hao L (2010)	19838210
EP300	CREB1	p300|KAT3B	MGC9284|CREB	Reconstituted Complex	physical	Magenta A (2003)	12665587
EP300	CREBBP	p300|KAT3B	CBP|RSTS|KAT3A	Affinity Capture-Western	physical	Dohda T (2004)	15598887
EP300	DDX5	p300|KAT3B	DKFZp686J01190|HLR1|HUMP68|p68|G17P1|DKFZp434E109	Affinity Capture-Western	physical	Rossow KL (2003)	12527917
EP300	EGR1	p300|KAT3B	ZIF-268|KROX-24|AT225|TIS8|G0S30|ZNF225|NGFI-A	Two-hybrid	physical	Silverman ES (1998)	9806899
EP300	EP300	p300|KAT3B	p300|KAT3B	Biochemical Activity	physical	Kraus WL (1999)	10567538
EP300	ESR1	p300|KAT3B	ER|Era|NR3A1|DKFZp686N23123|ESRA|ESR	Reconstituted Complex	physical	Fajas L (2002)	12479814
EP300	ETS1	p300|KAT3B	EWSR2|FLJ10768|ETS-1	Phenotypic Enhancement	genetic	Pastorcic M (2000)	10942770
EP300	ETV1	p300|KAT3B	MGC104699|MGC120534|ER81|DKFZp781L0674|MGC120533	Affinity Capture-Western	physical	Goel A (2003)	12917345
EP300	GATA2	p300|KAT3B	MGC2306|NFE1B|FLJ45948	Biochemical Activity	physical	Hayakawa F (2004)	15001660
EP300	HDAC1	p300|KAT3B	HD1|GON-10|RPD3|RPD3L1|DKFZp686H12203	Affinity Capture-Western	physical	Han Y (2008)	18722353
EP300	HDAC3	p300|KAT3B	RPD3-2|RPD3|HD3	Affinity Capture-Western	physical	Kadeppagari RK (2009)	19279113
EP300	HDAC6	p300|KAT3B	FLJ16239|HD6	Affinity Capture-Western	physical	Han Y (2009)	19344692
EP300	HIF1A	p300|KAT3B	HIF-1alpha|PASD8|MOP1|HIF1|bHLHe78|HIF1-ALPHA	Affinity Capture-Western	physical	Lando D (2002)	11823643
EP300	HNF1A	p300|KAT3B	MODY3|HNF1|IDDM20|TCF1|LFB1	Affinity Capture-Western	physical	Ban N (2002)	11978637
EP300	JUN	p300|KAT3B	AP1|AP-1|c-Jun	Reconstituted Complex	physical	Campbell KM (2002)	12437352
EP300	JUNB	p300|KAT3B	AP-1	Affinity Capture-Western	physical	Narayanan K (2004)	15308641
EP300	MAF	p300|KAT3B	MGC71685|c-MAF	Two-hybrid	physical	Chen Q (2002)	11943779
EP300	MAPK1	p300|KAT3B	ERK|ERK2|MAPK2|ERT1|PRKM1|P42MAPK|p41mapk|p40|PRKM2|p38|p41	Affinity Capture-Western	physical	Chen YJ (2007)	17623675
EP300	MDM2	p300|KAT3B	MGC5370|MGC71221|hdm2|HDMX	Reconstituted Complex	physical	Grossman SR (1998)	9809062
EP300	MGMT	p300|KAT3B	-	Affinity Capture-Western	physical	Teo AK (2001)	11564893
EP300	MYBL2	p300|KAT3B	MGC15600|BMYB|B-MYB	Affinity Capture-Western	physical	Johnson LR (2002)	11733503
EP300	MYC	p300|KAT3B	MRTL|c-Myc|bHLHe39	Affinity Capture-Western	physical	Faiola F (2005)	16287840
EP300	NCOA3	p300|KAT3B	TRAM-1|SRC3|CAGH16|AIB-1|TNRC14|MGC141848|CTG26|AIB1|ACTR|KAT13B|pCIP|TNRC16|bHLHe42|SRC-3|RAC3	Affinity Capture-Western	physical	Arimura A (2004)	15145939
EP300	NEUROD1	p300|KAT3B	MODY6|BETA2|NEUROD|BHF-1|bHLHa3	Reconstituted Complex	physical	Malecki MT (1999)	10545951
EP300	NFKB1	p300|KAT3B	EBP-1|NF-kappa-B|DKFZp686C01211|p105|MGC54151|NF-kappaB|p50|NFKB-p50|NFKB-p105|KBF1	Affinity Capture-Western	physical	Deng WG (2003)	14662860
EP300	NOTCH1	p300|KAT3B	hN1|TAN1	Affinity Capture-Western	physical	Hao L (2010)	19838210
EP300	NPAS2	p300|KAT3B	MOP4|PASD4|MGC71151|FLJ23138|bHLHe9	Reconstituted Complex	physical	Curtis AM (2004)	14645221
EP300	NPM1	p300|KAT3B	MGC104254|NPM|B23	Biochemical Activity	physical	Swaminathan V (2005)	16107701
EP300	NR4A1	p300|KAT3B	TR3|NAK-1|NGFIB|N10|GFRP1|HMR|NUR77|NP10|MGC9485	Biochemical Activity	physical	Kang SA (2010)	20438716
EP300	PARP1	p300|KAT3B	ADPRT 1|ADPRT|PARP-1|pADPRT-1|PARP|PPOL|ADPRT1	Affinity Capture-Western	physical	Messner S (2009)	19622798
EP300	PAX5	p300|KAT3B	BSAP	Affinity Capture-Western	physical	He T (2011)	21357426
EP300	PAX6	p300|KAT3B	MGC17209|AN|AN2|D11S812E|MGDA|WAGR	Affinity Capture-Western	physical	Hussain MA (1999)	10506141
EP300	PCNA	p300|KAT3B	MGC8367	Affinity Capture-Western	physical	Hasan S (2001)	11268218
EP300	PELP1	p300|KAT3B	P160|HMX3|MNAR	Affinity Capture-Western	physical	Vadlamudi RK (2001)	11481323
EP300	PGR	p300|KAT3B	NR3C3|PR	Affinity Capture-Western	physical	Shiozawa T (2003)	12574227
EP300	PIAS3	p300|KAT3B	ZMIZ5|FLJ14651	Affinity Capture-Western	physical	Long J (2004)	14691252
EP300	PPARG	p300|KAT3B	PPARG2|CIMT1|PPARG1|GLM1|NR1C3|PPARgamma	Reconstituted Complex	physical	Fajas L (2002)	12479814
EP300	PRDM2	p300|KAT3B	RIZ2|KMT8|HUMHOXY1|RIZ1|MTB-ZF|RIZ	Affinity Capture-Western	physical	Carling T (2004)	15282304
EP300	PTMA	p300|KAT3B	MGC104802|TMSA	Reconstituted Complex	physical	Subramanian C (2002)	11967287
EP300	RARA	p300|KAT3B	RAR|NR1B1	Affinity Capture-Western	physical	Reineke EL (2007)	17475621
EP300	RECQL4	p300|KAT3B	RECQ4	Affinity Capture-Western	physical	Dietschy T (2009)	19299466
EP300	RELA	p300|KAT3B	NFKB3|MGC131774|p65	Biochemical Activity	physical	Kiernan R (2003)	12419806
EP300	RUNX2	p300|KAT3B	PEA2aA|PEBP2aA|MGC120022|CBFA1|CCD|OSF2|PEBP2aA1|PEBP2A1|CCD1|PEBP2A2|AML3|MGC120023	Affinity Capture-Western	physical	Lee HW (2006)	16728531
EP300	RUNX3	p300|KAT3B	MGC16070|CBFA3|PEBP2aC|FLJ34510|AML2	Affinity Capture-Western	physical	Jin YH (2004)	15138260
EP300	SMAD2	p300|KAT3B	hMAD-2|MADR2|JV18|hSMAD2|MGC22139|MGC34440|JV18-1|MADH2	Affinity Capture-Western	physical	Wotton D (1999)	10199400
EP300	SMAD3	p300|KAT3B	MGC60396|HSPC193|MADH3|DKFZP586N0721|HsT17436|JV15-2|DKFZp686J10186	Affinity Capture-Western	physical	Qiu P (2006)	16876108
EP300	SMAD4	p300|KAT3B	DPC4|MADH4|JIP	Affinity Capture-Western	physical	Kim RH (2000)	10887155
EP300	SMAD7	p300|KAT3B	MADH8|MADH7|FLJ16482|CRCS3	Affinity Capture-Western	physical	Groenroos E (2002)	12408818
EP300	SOX9	p300|KAT3B	CMPD1|SRA1|CMD1	Affinity Capture-Western	physical	Furumatsu T (2010)	19828133
EP300	SREBF1	p300|KAT3B	SREBP-1c|bHLHd1|SREBP1	Affinity Capture-Western	physical	Sundqvist A (2003)	14615581
EP300	SREBF2	p300|KAT3B	SREBP2|bHLHd2	Far Western	physical	Oliner JD (1996)	8918891
EP300	SRY	p300|KAT3B	TDY|TDF	Affinity Capture-Western	physical	Thevenet L (2004)	15297880
EP300	STAT1	p300|KAT3B	ISGF-3|STAT91|DKFZp686B04100	Affinity Capture-Western	physical	Paulson M (1999)	10464260
EP300	STAT3	p300|KAT3B	Aprf|AW109958|1110034C02Rik	Affinity Capture-Western	physical	Paulson M (1999)	10464260
EP300	STAT6	p300|KAT3B	STAT6B|D12S1644|STAT6C|IL-4-STAT	Affinity Capture-Western	physical	Cui X (2007)	17237818
EP300	TFAP2A	p300|KAT3B	BOFS|AP2TF|AP-2|AP-2alpha|TFAP2|FLJ51761	Two-hybrid	physical	Braganca J (2003)	12586840
EP300	TGFBR1	p300|KAT3B	ALK5|ALK-5|LDS1A|AAT5|ACVRLK4|SKR4|TGFR-1|LDS2A	Affinity Capture-Western	physical	Mu Y (2011)	21629263
EP300	TP53	p300|KAT3B	p53|FLJ92943|TRP53|LFS1	Reconstituted Complex	physical	Livengood JA (2002)	11782467
EP300	TWIST1	p300|KAT3B	TWIST|ACS3|CRS1|bHLHa38|BPES3|BPES2|SCS	Affinity Capture-Western	physical	Hamamori Y (1999)	10025406
EP300	VDR	p300|KAT3B	NR1I1	Co-localization	physical	Kim S (2005)	15647825
EP300	XRCC6	p300|KAT3B	CTC75|ML8|CTCBF|KU70|TLAA|G22P1	Biochemical Activity	physical	Cohen HY (2004)	15023334
EP300	YY1	p300|KAT3B	YIN-YANG-1|INO80S|NF-E1|DELTA|UCRBP	Biochemical Activity	physical	Yao YL (2001)	11486036
EPAS1	EGLN1	HIF2A|HLF|MOP2|ECYT4|bHLHe73|PASD2	ECYT3|DKFZp761F179|C1orf12|HPH2|ZMYND6|HIFPH2|PHD2|SM20	Reconstituted Complex	physical	Percy MJ (2006)	16407130
EPAS1	RUVBL1	HIF2A|HLF|MOP2|ECYT4|bHLHe73|PASD2	Tip49a|2510009G06Rik|Pontin52	Affinity Capture-Western	physical	Maeda Y (2008)	18372249
EPB41L1	ITPR1	4.1N|MGC11072|DKFZp686H17242|KIAA0338	Insp3r1|DKFZp313E1334|SCA16|DKFZp313N1434|IP3R1|SCA15|IP3R	Affinity Capture-Western	physical	Maximov A (2003)	12676536
EPCAM	EPCAM	EGP40|EGP-2|MK-1|ESA|TACSTD1|GA733-2|TROP1|KSA|EGP314|MIC18|KS1/4|M4S1|HNPCC8|DIAR5	EGP40|EGP-2|MK-1|ESA|TACSTD1|GA733-2|TROP1|KSA|EGP314|MIC18|KS1/4|M4S1|HNPCC8|DIAR5	Co-purification	physical	Trebak M (2001)	11058587
EPHA2	GRB2	ARCC2|ECK	EGFRBP-GRB2|MSTP084|Grb3-3|NCKAP2|ASH|MST084	Affinity Capture-Western	physical	Pratt RL (2002)	12400011
EPHB2	BCL2	EK5|ERK|DRT|Tyro5|PCBC|EPHT3|MGC87492|Hek5|CAPB	Bcl-2	Biochemical Activity	physical	Tamura Y (2004)	15225643
EPHB2	EFNB2	EK5|ERK|DRT|Tyro5|PCBC|EPHT3|MGC87492|Hek5|CAPB	EPLG5|MGC126226|MGC126228|MGC126227|LERK5|Htk-L|HTKL	Reconstituted Complex	physical	Himanen JP (2002)	11780069
EPHB2	EPHB2	EK5|ERK|DRT|Tyro5|PCBC|EPHT3|MGC87492|Hek5|CAPB	EK5|ERK|DRT|Tyro5|PCBC|EPHT3|MGC87492|Hek5|CAPB	Co-crystal Structure	physical	Thanos CD (1999)	9933164
EPHB2	MST4	EK5|ERK|DRT|Tyro5|PCBC|EPHT3|MGC87492|Hek5|CAPB	MASK	Phenotypic Enhancement	genetic	Lin JL (2001)	11641781
EPHB2	SRC	EK5|ERK|DRT|Tyro5|PCBC|EPHT3|MGC87492|Hek5|CAPB	p60-Src|c-SRC|SRC1|ASV	Two-hybrid	physical	Zisch AH (2000)	10644995
EPO	EPOR	MVCD2|MGC138142|EP	EPO-R|MGC138358	Reconstituted Complex	physical	Middleton SA (1999)	10318834
EPOR	GRB2	EPO-R|MGC138358	EGFRBP-GRB2|MSTP084|Grb3-3|NCKAP2|ASH|MST084	Reconstituted Complex	physical	Tauchi T (1995)	7534299
EPOR	PIK3R1	EPO-R|MGC138358	p85-ALPHA|p85|GRB1	Affinity Capture-Western	physical	Shigematsu H (1997)	9162069
EPOR	SOCS2	EPO-R|MGC138358	SOCS-2|SSI-2|SSI2|CIS2|Cish2|STATI2	Two-hybrid	physical	Eyckerman S (2001)	11781573
EPOR	SOCS3	EPO-R|MGC138358	SSI3|MGC71791|SOCS-3|CIS3|ATOD4|SSI-3|Cish3	Affinity Capture-Western	physical	Sasaki A (2000)	10882725
EPOR	STAT5A	EPO-R|MGC138358	STAT5|MGF	Affinity Capture-Western	physical	Chin H (1996)	8977232
EPOR	SYK	EPO-R|MGC138358	DKFZp313N1010|FLJ37489|FLJ25043	Affinity Capture-Luminescence	physical	Duprez V (1998)	9852052
EPOR	UBC	EPO-R|MGC138358	HMG20	Affinity Capture-Western	physical	Walrafen P (2005)	15358619
EPS8L3	ABI1	FLJ21522|EPS8R3|MGC16817	NAP1BP|SSH3BP1|ABI-1|E3B1|SSH3BP	Affinity Capture-Western	physical	Offenhaeuser N (2004)	14565974
ERBB2	CTNNB1	HER-2|NGL|CD340|HER2|TKR1|HER-2/neu|MLN 19|NEU	CTNNB|DKFZp686D02253|FLJ37923|FLJ25606	Affinity Capture-Western	physical	Schroeder JA (2002)	11950845
ERBB2	EGFR	HER-2|NGL|CD340|HER2|TKR1|HER-2/neu|MLN 19|NEU	ERBB1|HER1|ERBB|PIG61|mENA	Affinity Capture-Western	physical	Scaltriti M (2009)	19060928
ERBB2	ERBB2	HER-2|NGL|CD340|HER2|TKR1|HER-2/neu|MLN 19|NEU	HER-2|NGL|CD340|HER2|TKR1|HER-2/neu|MLN 19|NEU	Affinity Capture-Western	physical	Odintsova E (2003)	14576349
ERBB2	ERBB3	HER-2|NGL|CD340|HER2|TKR1|HER-2/neu|MLN 19|NEU	MDA-BF-1|p85-sErbB3|c-erbB-3|p45-sErbB3|MGC88033|c-erbB3|HER3|LCCS2|ErbB-3|p180-ErbB3|erbB3-S	Affinity Capture-Western	physical	Scaltriti M (2009)	19060928
ERBB2	ERRFI1	HER-2|NGL|CD340|HER2|TKR1|HER-2/neu|MLN 19|NEU	Mig-6|RALT|Mig6|1300002F13Rik|AI788755	Two-hybrid	physical	Fiorentino L (2000)	11003669
ERBB2	GRB2	HER-2|NGL|CD340|HER2|TKR1|HER-2/neu|MLN 19|NEU	EGFRBP-GRB2|MSTP084|Grb3-3|NCKAP2|ASH|MST084	Affinity Capture-MS	physical	Schulze WX (2006)	16729043
ERBB2	HSP90AA1	HER-2|NGL|CD340|HER2|TKR1|HER-2/neu|MLN 19|NEU	LAP2|HSPCAL4|HSP90A|HSPCAL1|HSPN|HSP90N|HSPCA|Hsp90|HSP89A|Hsp89|HSPC1|FLJ31884|HSP86	Affinity Capture-Western	physical	Jeong JH (2008)	18655187
ERBB2	HSPA4	HER-2|NGL|CD340|HER2|TKR1|HER-2/neu|MLN 19|NEU	hsp70RY|RY|MGC131852|hsp70|HS24/P52|APG-2	Affinity Capture-Western	physical	Citri A (2002)	12006493
ERBB2	IL6ST	HER-2|NGL|CD340|HER2|TKR1|HER-2/neu|MLN 19|NEU	IL-6RB|CDw130|CD130|GP130|DKFZp564F053	Affinity Capture-Western	physical	Grant SL (2002)	11821958
ERBB2	SHC1	HER-2|NGL|CD340|HER2|TKR1|HER-2/neu|MLN 19|NEU	SHCA|SHC|FLJ26504	Affinity Capture-MS	physical	Schulze WX (2006)	16729043
ERBB2	STAT3	HER-2|NGL|CD340|HER2|TKR1|HER-2/neu|MLN 19|NEU	APRF|MGC16063|HIES|FLJ20882	Affinity Capture-Western	physical	Ren Z (2002)	11940572
ERBB2	UBC	HER-2|NGL|CD340|HER2|TKR1|HER-2/neu|MLN 19|NEU	HMG20	Affinity Capture-Western	physical	Jeong JH (2008)	18655187
ERBB3	CSK	MDA-BF-1|p85-sErbB3|c-erbB-3|p45-sErbB3|MGC88033|c-erbB3|HER3|LCCS2|ErbB-3|p180-ErbB3|erbB3-S	MGC117393	Affinity Capture-MS	physical	Schulze WX (2006)	16729043
ERBB3	EGR1	MDA-BF-1|p85-sErbB3|c-erbB-3|p45-sErbB3|MGC88033|c-erbB3|HER3|LCCS2|ErbB-3|p180-ErbB3|erbB3-S	ZIF-268|KROX-24|AT225|TIS8|G0S30|ZNF225|NGFI-A	PCA	physical	Thaminy S (2003)	12840049
ERBB3	GRB2	MDA-BF-1|p85-sErbB3|c-erbB-3|p45-sErbB3|MGC88033|c-erbB3|HER3|LCCS2|ErbB-3|p180-ErbB3|erbB3-S	EGFRBP-GRB2|MSTP084|Grb3-3|NCKAP2|ASH|MST084	Affinity Capture-MS	physical	Schulze WX (2006)	16729043
ERBB3	NRG1	MDA-BF-1|p85-sErbB3|c-erbB-3|p45-sErbB3|MGC88033|c-erbB3|HER3|LCCS2|ErbB-3|p180-ErbB3|erbB3-S	HRG|GGF2|ARIA|HRGA|GGF|SMDF|NDF|HGL|HRG1	Reconstituted Complex	physical	Singer E (2001)	11555649
ERBB3	PA2G4	MDA-BF-1|p85-sErbB3|c-erbB-3|p45-sErbB3|MGC88033|c-erbB3|HER3|LCCS2|ErbB-3|p180-ErbB3|erbB3-S	EBP1|p38-2G4|HG4-1	Affinity Capture-Western	physical	Lessor TJ (2001)	11325528
ERBB3	PIK3R1	MDA-BF-1|p85-sErbB3|c-erbB-3|p45-sErbB3|MGC88033|c-erbB3|HER3|LCCS2|ErbB-3|p180-ErbB3|erbB3-S	p85-ALPHA|p85|GRB1	Affinity Capture-Western	physical	Hellyer NJ (2001)	11546794
ERBB3	SHC1	MDA-BF-1|p85-sErbB3|c-erbB-3|p45-sErbB3|MGC88033|c-erbB3|HER3|LCCS2|ErbB-3|p180-ErbB3|erbB3-S	SHCA|SHC|FLJ26504	Affinity Capture-MS	physical	Schulze WX (2006)	16729043
ERBB3	UBC	MDA-BF-1|p85-sErbB3|c-erbB-3|p45-sErbB3|MGC88033|c-erbB3|HER3|LCCS2|ErbB-3|p180-ErbB3|erbB3-S	HMG20	Affinity Capture-Western	physical	Cao Z (2007)	17210635
ERBB4	CRK	MGC138404|HER4|p180erbB4	CRKII	Affinity Capture-MS	physical	Schulze WX (2006)	16729043
ERBB4	DLG1	MGC138404|HER4|p180erbB4	DLGH1|DKFZp761P0818|DKFZp781B0426|hdlg|dJ1061C18.1.1|SAP97|SAP-97	Affinity Capture-Western	physical	Huang YZ (2002)	12175853
ERBB4	ERBB2	MGC138404|HER4|p180erbB4	HER-2|NGL|CD340|HER2|TKR1|HER-2/neu|MLN 19|NEU	Affinity Capture-Western	physical	Huang YZ (2000)	10839362
ERBB4	GRB2	MGC138404|HER4|p180erbB4	EGFRBP-GRB2|MSTP084|Grb3-3|NCKAP2|ASH|MST084	Affinity Capture-MS	physical	Schulze WX (2006)	16729043
ERBB4	SHC1	MGC138404|HER4|p180erbB4	SHCA|SHC|FLJ26504	Affinity Capture-MS	physical	Schulze WX (2006)	16729043
ERBB4	STAT5A	MGC138404|HER4|p180erbB4	STAT5|MGF	Affinity Capture-Western	physical	Williams CC (2004)	15534001
ERBB4	UBC	MGC138404|HER4|p180erbB4	HMG20	Affinity Capture-Western	physical	Sundvall M (2008)	18334649
ERCC1	ERCC4	UV20|COFS4	ERCC11|XPF|RAD1	Reconstituted Complex	physical	de Laat WL (1998)	9722633
ERCC4	ERCC1	ERCC11|XPF|RAD1	UV20|COFS4	Reconstituted Complex	physical	Park CH (1994)	8197175
ERCC4	PLK1	ERCC11|XPF|RAD1	STPK13|PLK	Affinity Capture-Western	physical	Svendsen JM (2009)	19596235
ERCC5	ERCC2	XPG|UVDR|XPGC|COFS3|ERCM2	MGC102762|COFS2|MGC126219|MGC126218|EM9|XPD|TTD	Affinity Capture-Western	physical	Iyer N (1996)	8652557
ERCC5	PCNA	XPG|UVDR|XPGC|COFS3|ERCM2	MGC8367	Reconstituted Complex	physical	Gary R (1997)	9305916
EREG	EGFR	ER	ERBB1|HER1|ERBB|PIG61|mENA	Affinity Capture-Luminescence	physical	Komurasaki T (1997)	9419975
EREG	ERBB4	ER	MGC138404|HER4|p180erbB4	Affinity Capture-Luminescence	physical	Komurasaki T (1997)	9419975
ERG	AR	erg-3|p55	SBMA|NR3C4|SMAX1|KD|AIS|HUMARA|HYSP1|TFM|DHTR	Affinity Capture-Western	physical	Yu J (2010)	20478527
ERG	JUN	erg-3|p55	AP1|AP-1|c-Jun	Reconstituted Complex	physical	Verger A (2001)	11278640
ERRFI1	ERBB2	Mig-6|RALT|Mig6|1300002F13Rik|AI788755	HER-2|NGL|CD340|HER2|TKR1|HER-2/neu|MLN 19|NEU	Reconstituted Complex	physical	Fiorentino L (2000)	11003669
ESR1	BAG1	ER|Era|NR3A1|DKFZp686N23123|ESRA|ESR	RAP46|HAP	Reconstituted Complex	physical	Zeiner M (1995)	8524784
ESR1	BRCA1	ER|Era|NR3A1|DKFZp686N23123|ESRA|ESR	RNF53|IRIS|BRCC1|PSCP|PNCA4|BRCAI|BROVCA1	Affinity Capture-Western	physical	Fan S (2002)	11782371
ESR1	CAV1	ER|Era|NR3A1|DKFZp686N23123|ESRA|ESR	MSTP085|VIP21|CGL3|BSCL3	Reconstituted Complex	physical	Schlegel A (2001)	11563984
ESR1	CCND1	ER|Era|NR3A1|DKFZp686N23123|ESRA|ESR	PRAD1|U21B31|BCL1|D11S287E	Affinity Capture-Western	physical	Zwijsen RM (1997)	9039267
ESR1	CDC25B	ER|Era|NR3A1|DKFZp686N23123|ESRA|ESR	-	Two-hybrid	physical	Ma ZQ (2001)	11689696
ESR1	CDKN1A	ER|Era|NR3A1|DKFZp686N23123|ESRA|ESR	MDA-6|CAP20|P21|p21CIP1|WAF1|CDKN1|SDI1|CIP1	Reconstituted Complex	physical	Fritah A (2005)	15743834
ESR1	CREBBP	ER|Era|NR3A1|DKFZp686N23123|ESRA|ESR	CBP|RSTS|KAT3A	Reconstituted Complex	physical	Sheppard HM (2001)	11113179
ESR1	DDX5	ER|Era|NR3A1|DKFZp686N23123|ESRA|ESR	DKFZp686J01190|HLR1|HUMP68|p68|G17P1|DKFZp434E109	Reconstituted Complex	physical	Watanabe M (2001)	11250900
ESR1	EP300	ER|Era|NR3A1|DKFZp686N23123|ESRA|ESR	p300|KAT3B	Reconstituted Complex	physical	Fan S (2002)	11782371
ESR1	ESR1	ER|Era|NR3A1|DKFZp686N23123|ESRA|ESR	ER|Era|NR3A1|DKFZp686N23123|ESRA|ESR	Two-hybrid	physical	Ikeda M (2002)	12198596
ESR1	ESR2	ER|Era|NR3A1|DKFZp686N23123|ESRA|ESR	ER-BETA|ESTRB|ESRB|NR3A2|ESR-BETA|Erb	Affinity Capture-Western	physical	Ogawa S (1998)	9473491
ESR1	FKBP4	ER|Era|NR3A1|DKFZp686N23123|ESRA|ESR	FKBP59|FKBP52|FKBP51|PPIase|Hsp56|HBI|p52	Reconstituted Complex	physical	Nair SC (1996)	9222609
ESR1	FOXO1	ER|Era|NR3A1|DKFZp686N23123|ESRA|ESR	FKHR|FOXO1A|FKH1	Two-hybrid	physical	Schuur ER (2001)	11435445
ESR1	FOXO4	ER|Era|NR3A1|DKFZp686N23123|ESRA|ESR	MLLT7|AFX|AFX1|MGC120490	Reconstituted Complex	physical	Schuur ER (2001)	11435445
ESR1	GSN	ER|Era|NR3A1|DKFZp686N23123|ESRA|ESR	DKFZp313L0718	Affinity Capture-MS	physical	Ambrosino C (2010)	20308691
ESR1	HDAC1	ER|Era|NR3A1|DKFZp686N23123|ESRA|ESR	HD1|GON-10|RPD3|RPD3L1|DKFZp686H12203	Affinity Capture-Western	physical	Varshochi R (2005)	15557281
ESR1	HDAC4	ER|Era|NR3A1|DKFZp686N23123|ESRA|ESR	HD4|HDAC-A|HA6116|HDACA|KIAA0288	Reconstituted Complex	physical	van Rooij E (2010)	19893013
ESR1	HDAC5	ER|Era|NR3A1|DKFZp686N23123|ESRA|ESR	NY-CO-9|HD5|FLJ90614	Reconstituted Complex	physical	van Rooij E (2010)	19893013
ESR1	HDAC7	ER|Era|NR3A1|DKFZp686N23123|ESRA|ESR	HD7A|HDAC7A|FLJ99588|DKFZP586J0917	Affinity Capture-Western	physical	Malik S (2010)	19917725
ESR1	HSP90AA1	ER|Era|NR3A1|DKFZp686N23123|ESRA|ESR	LAP2|HSPCAL4|HSP90A|HSPCAL1|HSPN|HSP90N|HSPCA|Hsp90|HSP89A|Hsp89|HSPC1|FLJ31884|HSP86	Reconstituted Complex	physical	Nair SC (1996)	9222609
ESR1	HSPA4	ER|Era|NR3A1|DKFZp686N23123|ESRA|ESR	hsp70RY|RY|MGC131852|hsp70|HS24/P52|APG-2	Reconstituted Complex	physical	Nair SC (1996)	9222609
ESR1	HSPA8	ER|Era|NR3A1|DKFZp686N23123|ESRA|ESR	HSPA10|HSP73|HSC54|HSC70|HSC71|HSP71|MGC29929|MGC131511|NIP71|LAP1	Affinity Capture-Western	physical	Fan M (2005)	16037132
ESR1	IRS1	ER|Era|NR3A1|DKFZp686N23123|ESRA|ESR	HIRS-1	Affinity Capture-Western	physical	Morelli C (2003)	12821935
ESR1	IRS2	ER|Era|NR3A1|DKFZp686N23123|ESRA|ESR	IRS-2	Affinity Capture-Western	physical	Morelli C (2003)	12821935
ESR1	KDM1A	ER|Era|NR3A1|DKFZp686N23123|ESRA|ESR	AOF2|KIAA0601|KDM1|LSD1|BHC110	Affinity Capture-Western	physical	Garcia-Bassets I (2007)	17289570
ESR1	KLF5	ER|Era|NR3A1|DKFZp686N23123|ESRA|ESR	BTEB2|CKLF|IKLF	Affinity Capture-Western	physical	Guo P (2010)	19569049
ESR1	LMO4	ER|Era|NR3A1|DKFZp686N23123|ESRA|ESR	-	Reconstituted Complex	physical	Singh RR (2005)	16288053
ESR1	MAPK1	ER|Era|NR3A1|DKFZp686N23123|ESRA|ESR	ERK|ERK2|MAPK2|ERT1|PRKM1|P42MAPK|p41mapk|p40|PRKM2|p38|p41	Reconstituted Complex	physical	Metivier R (2002)	12093745
ESR1	MBD2	ER|Era|NR3A1|DKFZp686N23123|ESRA|ESR	DKFZp586O0821|NY-CO-41|DMTase	Co-localization	physical	Chatagnon A (2010)	20300195
ESR1	MDM2	ER|Era|NR3A1|DKFZp686N23123|ESRA|ESR	MGC5370|MGC71221|hdm2|HDMX	Reconstituted Complex	physical	Liu G (2000)	10766163
ESR1	MED1	ER|Era|NR3A1|DKFZp686N23123|ESRA|ESR	PPARGBP|RB18A|DRIP205|TRIP2|DRIP230|PBP|CRSP1|TRAP220|PPARBP|CRSP200|MGC71488	Affinity Capture-Western	physical	Kitagawa H (2003)	12837248
ESR1	MGMT	ER|Era|NR3A1|DKFZp686N23123|ESRA|ESR	-	Affinity Capture-Western	physical	Teo AK (2001)	11564893
ESR1	MSH2	ER|Era|NR3A1|DKFZp686N23123|ESRA|ESR	HNPCC1|HNPCC|COCA1|LCFS2|FCC1	Affinity Capture-MS	physical	Oishi H (2006)	16260778
ESR1	MSH6	ER|Era|NR3A1|DKFZp686N23123|ESRA|ESR	HNPCC5|GTBP|HSAP	Affinity Capture-MS	physical	Oishi H (2006)	16260778
ESR1	MTA1	ER|Era|NR3A1|DKFZp686N23123|ESRA|ESR	-	Reconstituted Complex	physical	Kumar R (2002)	12167865
ESR1	MTA2	ER|Era|NR3A1|DKFZp686N23123|ESRA|ESR	DKFZp686F2281|MTA1L1|PID	Reconstituted Complex	physical	Cui Y (2006)	16645043
ESR1	MUC1	ER|Era|NR3A1|DKFZp686N23123|ESRA|ESR	KL-6|PEM|PEMT|H23AG|CD227|PUM|MAM6|EMA	Affinity Capture-Western	physical	Wei X (2006)	16427018
ESR1	MYC	ER|Era|NR3A1|DKFZp686N23123|ESRA|ESR	MRTL|c-Myc|bHLHe39	Affinity Capture-Western	physical	Cheng AS (2006)	16455494
ESR1	MYL6	ER|Era|NR3A1|DKFZp686N23123|ESRA|ESR	LC17A|ESMLC|MLC3SM|MLC3NM|LC17B|LC17-NM|MLC1SM|LC17-GI	Affinity Capture-MS	physical	Ambrosino C (2010)	20308691
ESR1	NCOA1	ER|Era|NR3A1|DKFZp686N23123|ESRA|ESR	bHLHe74|MGC129720|SRC1|RIP160|KAT13A|bHLHe42|F-SRC-1|MGC129719	Reconstituted Complex	physical	DiRenzo J (2000)	11003650
ESR1	NCOA2	ER|Era|NR3A1|DKFZp686N23123|ESRA|ESR	NCoA-2|KAT13C|SRC2|bHLHe75|MGC138808|GRIP1|TIF2	Affinity Capture-Western	physical	Kitagawa H (2003)	12837248
ESR1	NCOA3	ER|Era|NR3A1|DKFZp686N23123|ESRA|ESR	TRAM-1|SRC3|CAGH16|AIB-1|TNRC14|MGC141848|CTG26|AIB1|ACTR|KAT13B|pCIP|TNRC16|bHLHe42|SRC-3|RAC3	Affinity Capture-Western	physical	Tikkanen MK (2000)	11050174
ESR1	NCOR2	ER|Era|NR3A1|DKFZp686N23123|ESRA|ESR	SMAP270|SMRT|TNRC14|N-CoR2|TRAC|FLJ25011|CTG26|SMRTE|TRAC1|TRAC-1|SMRTE-tau	Reconstituted Complex	physical	Smith CL (1997)	9171229
ESR1	NPM1	ER|Era|NR3A1|DKFZp686N23123|ESRA|ESR	MGC104254|NPM|B23	Affinity Capture-MS	physical	Ambrosino C (2010)	20308691
ESR1	PARP1	ER|Era|NR3A1|DKFZp686N23123|ESRA|ESR	ADPRT 1|ADPRT|PARP-1|pADPRT-1|PARP|PPOL|ADPRT1	Affinity Capture-Western	physical	Ju BG (2006)	16794079
ESR1	PELP1	ER|Era|NR3A1|DKFZp686N23123|ESRA|ESR	P160|HMX3|MNAR	Affinity Capture-Western	physical	Vadlamudi RK (2001)	11481323
ESR1	PIK3R1	ER|Era|NR3A1|DKFZp686N23123|ESRA|ESR	p85-ALPHA|p85|GRB1	Affinity Capture-Western	physical	Castoria G (2001)	11689445
ESR1	PPARGC1B	ER|Era|NR3A1|DKFZp686N23123|ESRA|ESR	FLJ14284|PGC-1(beta)|PGC1B|ERRL1|DKFZp686C1790|PERC	Reconstituted Complex	physical	Kressler D (2007)	17631495
ESR1	PRDM2	ER|Era|NR3A1|DKFZp686N23123|ESRA|ESR	RIZ2|KMT8|HUMHOXY1|RIZ1|MTB-ZF|RIZ	Affinity Capture-Western	physical	Abbondanza C (2000)	10706618
ESR1	PRKDC	ER|Era|NR3A1|DKFZp686N23123|ESRA|ESR	HYRC|DNAPK|DNPK1|HYRC1|p350|DNA-PKcs|XRCC7	Affinity Capture-Western	physical	Ju BG (2006)	16794079
ESR1	RELA	ER|Era|NR3A1|DKFZp686N23123|ESRA|ESR	NFKB3|MGC131774|p65	Affinity Capture-Western	physical	Olivier S (2006)	16497877
ESR1	SHC1	ER|Era|NR3A1|DKFZp686N23123|ESRA|ESR	SHCA|SHC|FLJ26504	Reconstituted Complex	physical	Song RX (2002)	11773443
ESR1	SMAD2	ER|Era|NR3A1|DKFZp686N23123|ESRA|ESR	hMAD-2|MADR2|JV18|hSMAD2|MGC22139|MGC34440|JV18-1|MADH2	Affinity Capture-Western	physical	Matsuda T (2001)	11555647
ESR1	SMARCA4	ER|Era|NR3A1|DKFZp686N23123|ESRA|ESR	SNF2|hSNF2b|SNF2-BETA|FLJ39786|SWI2|BAF190|SNF2LB|RTPS2|BRG1|SNF2L4	Reconstituted Complex	physical	DiRenzo J (2000)	11003650
ESR1	SMARCE1	Estra|ERalpha|ERa|AU041214|ER-alpha|AA420328|Estr|Nr3a1|ER[a]|ESR	BAF57	Reconstituted Complex	physical	Belandia B (2002)	12145209
ESR1	SRC	ER|Era|NR3A1|DKFZp686N23123|ESRA|ESR	p60-Src|c-SRC|SRC1|ASV	Reconstituted Complex	physical	Kim HJ (1999)	10454579
ESR1	STAT3	ER|Era|NR3A1|DKFZp686N23123|ESRA|ESR	APRF|MGC16063|HIES|FLJ20882	Affinity Capture-Western	physical	Wang LH (2001)	11429412
ESR1	SUMO1	ER|Era|NR3A1|DKFZp686N23123|ESRA|ESR	PIC1|SENP2|DAP1|SMT3C|OFC10|SMT3H3|SMT3|GMP1|UBL1	Affinity Capture-Western	physical	Sentis S (2005)	15961505
ESR1	UBC	ER|Era|NR3A1|DKFZp686N23123|ESRA|ESR	HMG20	Affinity Capture-Western	physical	Nakajima A (2007)	17418098
ESR1	UBE3A	ER|Era|NR3A1|DKFZp686N23123|ESRA|ESR	E6-AP|ANCR|EPVE6AP|FLJ26981|HPVE6A|AS	Affinity Capture-Western	physical	Li L (2006)	16314411
ESR1	XBP1	ER|Era|NR3A1|DKFZp686N23123|ESRA|ESR	XBP2|TREB5	Reconstituted Complex	physical	Ding L (2003)	12954762
ESR1	XRCC5	ER|Era|NR3A1|DKFZp686N23123|ESRA|ESR	KUB2|KARP1|FLJ39089|NFIV|KARP-1|KU80|Ku86	Affinity Capture-Western	physical	Ju BG (2006)	16794079
ESR1	XRCC6	ER|Era|NR3A1|DKFZp686N23123|ESRA|ESR	CTC75|ML8|CTCBF|KU70|TLAA|G22P1	Affinity Capture-Western	physical	Ju BG (2006)	16794079
ESR2	CREBBP	ER-BETA|ESTRB|ESRB|NR3A2|ESR-BETA|Erb	CBP|RSTS|KAT3A	Affinity Capture-Western	physical	Jin W (2008)	18765668
ESR2	DDX5	ER-BETA|ESTRB|ESRB|NR3A2|ESR-BETA|Erb	DKFZp686J01190|HLR1|HUMP68|p68|G17P1|DKFZp434E109	Reconstituted Complex	physical	Watanabe M (2001)	11250900
ESR2	EP300	ER-BETA|ESTRB|ESRB|NR3A2|ESR-BETA|Erb	p300|KAT3B	Affinity Capture-Western	physical	Jin W (2008)	18765668
ESR2	ESR1	ER-BETA|ESTRB|ESRB|NR3A2|ESR-BETA|Erb	ER|Era|NR3A1|DKFZp686N23123|ESRA|ESR	Reconstituted Complex	physical	Ogawa S (1998)	9473491
ESR2	ESR2	ER-BETA|ESTRB|ESRB|NR3A2|ESR-BETA|Erb	ER-BETA|ESTRB|ESRB|NR3A2|ESR-BETA|Erb	Affinity Capture-Luminescence	physical	Powell E (2010)	20353944
ESR2	HSP90AA1	ER-BETA|ESTRB|ESRB|NR3A2|ESR-BETA|Erb	LAP2|HSPCAL4|HSP90A|HSPCAL1|HSPN|HSP90N|HSPCA|Hsp90|HSP89A|Hsp89|HSPC1|FLJ31884|HSP86	Affinity Capture-Western	physical	Powell E (2010)	20353944
ESR2	MED1	ER-BETA|ESTRB|ESRB|NR3A2|ESR-BETA|Erb	PPARGBP|RB18A|DRIP205|TRIP2|DRIP230|PBP|CRSP1|TRAP220|PPARBP|CRSP200|MGC71488	Reconstituted Complex	physical	Kang YK (2002)	11867769
ESR2	MSH2	ER-BETA|ESTRB|ESRB|NR3A2|ESR-BETA|Erb	HNPCC1|HNPCC|COCA1|LCFS2|FCC1	Affinity Capture-Western	physical	Wada-Hiraike O (2005)	15886699
ESR2	NCOA1	ER-BETA|ESTRB|ESRB|NR3A2|ESR-BETA|Erb	bHLHe74|MGC129720|SRC1|RIP160|KAT13A|bHLHe42|F-SRC-1|MGC129719	FRET	physical	Iannone MA (2001)	11500849
ESR2	NCOA2	ER-BETA|ESTRB|ESRB|NR3A2|ESR-BETA|Erb	NCoA-2|KAT13C|SRC2|bHLHe75|MGC138808|GRIP1|TIF2	FRET	physical	Iannone MA (2001)	11500849
ESR2	NCOA3	ER-BETA|ESTRB|ESRB|NR3A2|ESR-BETA|Erb	TRAM-1|SRC3|CAGH16|AIB-1|TNRC14|MGC141848|CTG26|AIB1|ACTR|KAT13B|pCIP|TNRC16|bHLHe42|SRC-3|RAC3	FRET	physical	Iannone MA (2001)	11500849
ESR2	SERPINH1	ER-BETA|ESTRB|ESRB|NR3A2|ESR-BETA|Erb	RA-A47|CBP1|gp46|SERPINH2|AsTP3|HSP47|PPROM|CBP2	FRET	physical	Iannone MA (2001)	11500849
ESR2	SRC	ER-BETA|ESTRB|ESRB|NR3A2|ESR-BETA|Erb	p60-Src|c-SRC|SRC1|ASV	Two-hybrid	physical	Slentz-Kesler K (2000)	11013076
ESR2	UBC	ER-BETA|ESTRB|ESRB|NR3A2|ESR-BETA|Erb	HMG20	Affinity Capture-Western	physical	Picard N (2008)	17962381
ESR2	UBE3A	ER-BETA|ESTRB|ESRB|NR3A2|ESR-BETA|Erb	E6-AP|ANCR|EPVE6AP|FLJ26981|HPVE6A|AS	Affinity Capture-Western	physical	Picard N (2008)	17962381
ESRRA	ESRRG	ERRalpha|ERR1|NR3B1|ESRL1|ERRa	FLJ16023|DKFZp781L1617|ERRgamma|KIAA0832|NR3B3|ERR3	Affinity Capture-Western	physical	Zhang Z (2007)	17157980
ESRRA	HDAC8	ERRalpha|ERR1|NR3B1|ESRL1|ERRa	HDACL1|RPD3|HD8	Reconstituted Complex	physical	Wilson BJ (2010)	20484414
ESRRA	PPARGC1A	ERRalpha|ERR1|NR3B1|ESRL1|ERRa	PGC1A|PPARGC1|PGC1|LEM6|PGC-1(alpha)|PGC-1v	Co-crystal Structure	physical	Kallen J (2004)	15337744
ESRRA	SIRT1	ERRalpha|ERR1|NR3B1|ESRL1|ERRa	SIR2L1	Reconstituted Complex	physical	Wilson BJ (2010)	20484414
ESRRA	SRC	ERRalpha|ERR1|NR3B1|ESRL1|ERRa	p60-Src|c-SRC|SRC1|ASV	Affinity Capture-MS	physical	Matsuyama R (2010)	20400511
ESRRG	ESRRA	FLJ16023|DKFZp781L1617|ERRgamma|KIAA0832|NR3B3|ERR3	ERRalpha|ERR1|NR3B1|ESRL1|ERRa	Affinity Capture-Western	physical	Zhang Z (2007)	17157980
ESRRG	ESRRG	FLJ16023|DKFZp781L1617|ERRgamma|KIAA0832|NR3B3|ERR3	FLJ16023|DKFZp781L1617|ERRgamma|KIAA0832|NR3B3|ERR3	Co-crystal Structure	physical	Greschik H (2002)	11864604
ESRRG	NCOA1	FLJ16023|DKFZp781L1617|ERRgamma|KIAA0832|NR3B3|ERR3	bHLHe74|MGC129720|SRC1|RIP160|KAT13A|bHLHe42|F-SRC-1|MGC129719	Reconstituted Complex	physical	Greschik H (2002)	11864604
ESRRG	PPARGC1A	Errg|mKIAA0832|NR3B3|ERR3	PGC1A|PPARGC1|PGC1|LEM6|PGC-1(alpha)|PGC-1v	Phenotypic Enhancement	genetic	Hentschke M (2002)	12470660
ESRRG	PPARGC1B	Errg|mKIAA0832|NR3B3|ERR3	FLJ14284|PGC-1(beta)|PGC1B|ERRL1|DKFZp686C1790|PERC	Phenotypic Enhancement	genetic	Hentschke M (2002)	12470660
ETS1	CREBBP	EWSR2|FLJ10768|ETS-1	CBP|RSTS|KAT3A	Protein-peptide	physical	Foulds CE (2004)	15572696
ETS1	EP300	EWSR2|FLJ10768|ETS-1	p300|KAT3B	Protein-peptide	physical	Foulds CE (2004)	15572696
ETS1	MAF	EWSR2|FLJ10768|ETS-1	MGC71685|c-MAF	Reconstituted Complex	physical	Hedge SP (1998)	9566892
ETS1	RUNX2	EWSR2|FLJ10768|ETS-1	PEA2aA|PEBP2aA|MGC120022|CBFA1|CCD|OSF2|PEBP2aA1|PEBP2A1|CCD1|PEBP2A2|AML3|MGC120023	Reconstituted Complex	physical	Sato M (1998)	9794229
EZH1	EED	KIAA0388|KMT6B	WAIT1|HEED	Affinity Capture-Western	physical	Margueron R (2008)	19026781
EZH1	EZH1	KIAA0388|KMT6B	KIAA0388|KMT6B	Affinity Capture-Western	physical	Margueron R (2008)	19026781
EZH1	EZH2	KIAA0388|KMT6B	KMT6|EZH1|MGC9169|KMT6A|ENX1|ENX-1	Affinity Capture-Western	physical	Margueron R (2008)	19026781
EZH2	AKT1	KMT6|EZH1|MGC9169|KMT6A|ENX1|ENX-1	MGC99656|PRKBA|PKB|AKT|PKB-ALPHA|RAC|RAC-ALPHA	Affinity Capture-Western	physical	Cha TL (2005)	16224021
EZH2	ATRX	KMT6|EZH1|MGC9169|KMT6A|ENX1|ENX-1	SHS|RAD54|XH2|RAD54L|ZNF-HX|ATR2|XNP|MGC2094|MRXHF1|SFM1	Two-hybrid	physical	Cardoso C (1998)	9499421
EZH2	CTNNB1	KMT6|EZH1|MGC9169|KMT6A|ENX1|ENX-1	CTNNB|DKFZp686D02253|FLJ37923|FLJ25606	Affinity Capture-Western	physical	Li X (2009)	19661437
EZH2	DNMT1	KMT6|EZH1|MGC9169|KMT6A|ENX1|ENX-1	DNMT|CXXC9|FLJ16293|AIM|MCMT|MGC104992	Reconstituted Complex	physical	Vire E (2006)	16357870
EZH2	DNMT3A	KMT6|EZH1|MGC9169|KMT6A|ENX1|ENX-1	M.HsaIIIA|DNMT3A2	Reconstituted Complex	physical	Vire E (2006)	16357870
EZH2	DNMT3B	KMT6|EZH1|MGC9169|KMT6A|ENX1|ENX-1	M.HsaIIIB|ICF	Reconstituted Complex	physical	Vire E (2006)	16357870
EZH2	EED	KMT6|EZH1|MGC9169|KMT6A|ENX1|ENX-1	WAIT1|HEED	Two-hybrid	physical	van Lohuizen M (1998)	9584197
EZH2	EZH1	KMT6|EZH1|MGC9169|KMT6A|ENX1|ENX-1	KIAA0388|KMT6B	Affinity Capture-Western	physical	Margueron R (2008)	19026781
EZH2	EZH2	KMT6|EZH1|MGC9169|KMT6A|ENX1|ENX-1	KMT6|EZH1|MGC9169|KMT6A|ENX1|ENX-1	Affinity Capture-Western	physical	Margueron R (2008)	19026781
EZH2	HDAC1	KMT6|EZH1|MGC9169|KMT6A|ENX1|ENX-1	HD1|GON-10|RPD3|RPD3L1|DKFZp686H12203	Affinity Capture-Western	physical	van der Vlag J (1999)	10581039
EZH2	HDAC2	KMT6|EZH1|MGC9169|KMT6A|ENX1|ENX-1	HD2|YAF1|RPD3	Affinity Capture-Western	physical	van der Vlag J (1999)	10581039
EZH2	RBL2	KMT6|EZH1|MGC9169|KMT6A|ENX1|ENX-1	FLJ26459|Rb2|P130	Affinity Capture-Western	physical	Tonini T (2004)	15077161
EZH2	SIRT1	KMT6|EZH1|MGC9169|KMT6A|ENX1|ENX-1	SIR2L1	Affinity Capture-Western	physical	Kuzmichev A (2005)	15684044
EZH2	WT1	KMT6|EZH1|MGC9169|KMT6A|ENX1|ENX-1	AWT1|WAGR|GUD|WIT-2|WT33	Affinity Capture-Western	physical	Xu B (2011)	21378168
EZR	CASP8	VIL2|DKFZp762H157|CVIL|FLJ26216|CVL|MGC1584	MACH|FLICE|FLJ17672|MGC78473|MCH5|Casp-8|ALPS2B|CAP4	Co-purification	physical	Gajate C (2005)	15659383
EZR	DLG1	VIL2|DKFZp762H157|CVIL|FLJ26216|CVL|MGC1584	DLGH1|DKFZp761P0818|DKFZp781B0426|hdlg|dJ1061C18.1.1|SAP97|SAP-97	Reconstituted Complex	physical	Bonilha VL (2001)	11726633
EZR	EZR	VIL2|DKFZp762H157|CVIL|FLJ26216|CVL|MGC1584	VIL2|DKFZp762H157|CVIL|FLJ26216|CVL|MGC1584	Two-hybrid	physical	Bhartur SG (1998)	9501018
EZR	FASLG	VIL2|DKFZp762H157|CVIL|FLJ26216|CVL|MGC1584	APT1LG1|CD178|CD95L|CD95-L|TNFSF6|FASL	Co-purification	physical	Gajate C (2005)	15659383
EZR	ICAM1	VIL2|DKFZp762H157|CVIL|FLJ26216|CVL|MGC1584	P3.58|BB2|CD54	Reconstituted Complex	physical	Heiska L (1998)	9705328
EZR	PIK3R1	VIL2|DKFZp762H157|CVIL|FLJ26216|CVL|MGC1584	p85-ALPHA|p85|GRB1	Reconstituted Complex	physical	Gautreau A (1999)	10377409
EZR	PRKCA	VIL2|DKFZp762H157|CVIL|FLJ26216|CVL|MGC1584	AAG6|PRKACA|MGC129900|PKCA|MGC129901|PKC-alpha	Affinity Capture-Western	physical	Ng T (2001)	11387207
EZR	PTK2	VIL2|DKFZp762H157|CVIL|FLJ26216|CVL|MGC1584	FAK1|FAK|FADK|pp125FAK|FRNK	Reconstituted Complex	physical	Poullet P (2001)	11468295
EZR	SDC2	VIL2|DKFZp762H157|CVIL|FLJ26216|CVL|MGC1584	SYND2|HSPG|HSPG1	Reconstituted Complex	physical	Granes F (2000)	10704377
EZR	SELP	VIL2|DKFZp762H157|CVIL|FLJ26216|CVL|MGC1584	FLJ45155|LECAM3|PSEL|GMP140|PADGEM|GRMP|CD62P|CD62	Reconstituted Complex	physical	Alonso-Lebrero JL (2000)	10733515
EZR	TNFRSF10B	VIL2|DKFZp762H157|CVIL|FLJ26216|CVL|MGC1584	DR5|TRICK2B|TRAILR2|KILLER/DR5|CD262|KILLER|TRAIL-R2|TRICK2|TRICK2A|TRICKB|ZTNFR9	Co-purification	physical	Gajate C (2005)	15659383
F2	FGA	PT	MGC119423|MGC119422|Fib2|MGC119425	Co-crystal Structure	physical	Stubbs MT (1992)	1587268
F2RL1	CBL	GPR11|PAR2	RGD1561386	Affinity Capture-Western	physical	Jacob C (2005)	15708858
F2RL1	UBC	GPR11|PAR2	HMG20	Affinity Capture-Western	physical	Jacob C (2005)	15708858
F2	SERPINE1	PT	PLANH1|PAI-1|PAI1|PAI	Reconstituted Complex	physical	Dekker RJ (2003)	12709053
F2	THBD	PT	THRM|TM|CD141|AHUS6	Reconstituted Complex	physical	Bajzar L (1996)	8663147
FABP4	SNCG	A-FABP|aP2	SR|BCSG1	Affinity Capture-MS	physical	Ewing RM (2007)	17353931
FABP4	VIM	A-FABP|aP2	FLJ36605	Two-hybrid	physical	Stelzl U (2005)	16169070
FANCD2	ATM	FA4|FA-D2|DKFZp762A223|FLJ23826|FACD|FANCD|FAD2|FAD	ATE|TELO1|DKFZp781A0353|ATD|ATA|MGC74674|ATDC|AT1|TEL1|ATC	Two-hybrid	physical	Reuter TY (2003)	14499622
FANCD2	BRCA1	FA4|FA-D2|DKFZp762A223|FLJ23826|FACD|FANCD|FAD2|FAD	RNF53|IRIS|BRCC1|PSCP|PNCA4|BRCAI|BROVCA1	Two-hybrid	physical	Reuter TY (2003)	14499622
FANCD2	BRCA2	FA4|FA-D2|DKFZp762A223|FLJ23826|FACD|FANCD|FAD2|FAD	BRCC2|BROVCA2|FAD1|FANCB|FACD|FANCD|FANCD1|PNCA2|GLM3|FAD	Co-localization	physical	Wang X (2004)	15199141
FANCD2	CEBPD	FA4|FA-D2|DKFZp762A223|FLJ23826|FACD|FANCD|FAD2|FAD	CELF|CRP3|NF-IL6-beta|C/EBP-delta	Affinity Capture-Western	physical	Wang J (2010)	20805509
FANCD2	FOXO3	FA4|FA-D2|DKFZp762A223|FLJ23826|FACD|FANCD|FAD2|FAD	AF6q21|MGC12739|MGC31925|FOXO2|FKHRL1P2|FOXO3A|DKFZp781A0677|FKHRL1	Affinity Capture-Western	physical	Li J (2010)	20040763
FANCD2	NBN	FA4|FA-D2|DKFZp762A223|FLJ23826|FACD|FANCD|FAD2|FAD	FLJ10155|NBS|P95|ATV|AT-V2|NBS1|MGC87362|AT-V1	Affinity Capture-Western	physical	Nakanishi K (2002)	12447395
FANCD2	PCNA	FA4|FA-D2|DKFZp762A223|FLJ23826|FACD|FANCD|FAD2|FAD	MGC8367	Affinity Capture-Western	physical	Howlett NG (2009)	19704162
FANCD2	UBC	FA4|FA-D2|DKFZp762A223|FLJ23826|FACD|FANCD|FAD2|FAD	HMG20	Affinity Capture-Western	physical	McCabe KM (2008)	18672388
FAS	CASP8	TNFRSF6|CD95|APO-1|ALPS1A|FAS1|FASTM|APT1	MACH|FLICE|FLJ17672|MGC78473|MCH5|Casp-8|ALPS2B|CAP4	Co-purification	physical	Gajate C (2005)	15659383
FAS	CFLAR	TNFRSF6|CD95|APO-1|ALPS1A|FAS1|FASTM|APT1	FLAME-1|c-FLIPR|FLIP|CASH|c-FLIPL|c-FLIP|FLAME|c-FLIPS|I-FLICE|CLARP|Casper|FLAME1|CASP8AP1|MRIT	Affinity Capture-Western	physical	Shu HB (1997)	9208847
FAS	EEF1A1	TNFRSF6|CD95|APO-1|ALPS1A|FAS1|FASTM|APT1	FLJ25721|LENG7|EE1A1|MGC16224|CCS3|MGC102687|EF1A|eEF1A-1|EEF1A|MGC131894|EEF-1|HNGC:16303|GRAF-1EF|EF-Tu|PTI1|CCS-3	Two-hybrid	physical	Stelzl U (2005)	16169070
FAS	EZR	TNFRSF6|CD95|APO-1|ALPS1A|FAS1|FASTM|APT1	VIL2|DKFZp762H157|CVIL|FLJ26216|CVL|MGC1584	Co-purification	physical	Gajate C (2005)	15659383
FAS	FAS	TNFRSF6|CD95|APO-1|ALPS1A|FAS1|FASTM|APT1	TNFRSF6|CD95|APO-1|ALPS1A|FAS1|FASTM|APT1	Two-hybrid	physical	Stanger BZ (1995)	7538908
FAS	FASLG	TNFRSF6|CD95|APO-1|ALPS1A|FAS1|FASTM|APT1	APT1LG1|CD178|CD95L|CD95-L|TNFSF6|FASL	Co-purification	physical	Gajate C (2005)	15659383
FASLG	CASP8	APT1LG1|CD178|CD95L|CD95-L|TNFSF6|FASL	MACH|FLICE|FLJ17672|MGC78473|MCH5|Casp-8|ALPS2B|CAP4	Affinity Capture-Western	physical	Micheau O (2003)	12887920
FASLG	FAS	APT1LG1|CD178|CD95L|CD95-L|TNFSF6|FASL	TNFRSF6|CD95|APO-1|ALPS1A|FAS1|FASTM|APT1	Affinity Capture-Western	physical	Micheau O (2003)	12887920
FASLG	FN1	APT1LG1|CD178|CD95L|CD95-L|TNFSF6|FASL	FINC|FNZ|DKFZp686O13149|MSF|ED-B|DKFZp686F10164|CIG|GFND2|DKFZp686H0342|LETS|DKFZp686I1370|GFND|FN	Reconstituted Complex	physical	Aoki K (2001)	11276204
FASLG	FYN	APT1LG1|CD178|CD95L|CD95-L|TNFSF6|FASL	SYN|MGC45350|SLK	Reconstituted Complex	physical	Wenzel J (2001)	11741599
FASLG	GRB2	APT1LG1|CD178|CD95L|CD95-L|TNFSF6|FASL	EGFRBP-GRB2|MSTP084|Grb3-3|NCKAP2|ASH|MST084	Affinity Capture-Western	physical	Ghadimi MP (2002)	12023017
FASLG	TNFRSF10B	APT1LG1|CD178|CD95L|CD95-L|TNFSF6|FASL	DR5|TRICK2B|TRAILR2|KILLER/DR5|CD262|KILLER|TRAIL-R2|TRICK2|TRICK2A|TRICKB|ZTNFR9	Co-purification	physical	Gajate C (2005)	15659383
FASLG	UBC	APT1LG1|CD178|CD95L|CD95-L|TNFSF6|FASL	HMG20	Affinity Capture-Western	physical	Zuccato E (2007)	17164290
FASN	FASN	OA-519|MGC14367|FAS|MGC15706|SDR27X1	OA-519|MGC14367|FAS|MGC15706|SDR27X1	Two-hybrid	physical	Chirala SS (2001)	11248039
FASN	UBC	OA-519|MGC14367|FAS|MGC15706|SDR27X1	HMG20	Affinity Capture-Western	physical	Graner E (2004)	15050917
FASN	USP2	OA-519|MGC14367|FAS|MGC15706|SDR27X1	UBP41|USP9	Reconstituted Complex	physical	Graner E (2004)	15050917
FAS	RHOA	TNFRSF6|CD95|APO-1|ALPS1A|FAS1|FASTM|APT1	RHOH12|ARHA|RHO12|ARH12	Co-purification	physical	Gajate C (2005)	15659383
FAS	RIPK1	TNFRSF6|CD95|APO-1|ALPS1A|FAS1|FASTM|APT1	RIP|RIP1|FLJ39204	Two-hybrid	physical	Stanger BZ (1995)	7538908
FAS	TNFRSF10B	TNFRSF6|CD95|APO-1|ALPS1A|FAS1|FASTM|APT1	DR5|TRICK2B|TRAILR2|KILLER/DR5|CD262|KILLER|TRAIL-R2|TRICK2|TRICK2A|TRICKB|ZTNFR9	Co-purification	physical	Gajate C (2005)	15659383
FBLN1	FBLN1	FIBL1|FBLN	FIBL1|FBLN	Reconstituted Complex	physical	Tran H (1997)	9278415
FBLN1	FGB	FIBL1|FBLN	MGC104327|MGC120405	Reconstituted Complex	physical	Tran H (1995)	7642629
FBLN5	FBLN5	ARMD3|DANCE|EVEC|UP50|FLJ90059|FIBL-5	ARMD3|DANCE|EVEC|UP50|FLJ90059|FIBL-5	Two-hybrid	physical	Kapetanopoulos A (2002)	12111551
FBXW7	CCNE1	FLJ16457|SEL-10|FBW7|FBX30|FBW6|DKFZp686F23254|CDC4|FBXO30|SEL10|AGO|FBXW6	CCNE	Biochemical Activity	physical	Welcker M (2003)	14536078
FBXW7	CUL1	FLJ16457|SEL-10|FBW7|FBX30|FBW6|DKFZp686F23254|CDC4|FBXO30|SEL10|AGO|FBXW6	MGC149835|MGC149834	Reconstituted Complex	physical	Wu G (2001)	11585921
FBXW7	KLF5	FLJ16457|SEL-10|FBW7|FBX30|FBW6|DKFZp686F23254|CDC4|FBXO30|SEL10|AGO|FBXW6	BTEB2|CKLF|IKLF	Affinity Capture-Western	physical	Liu N (2010)	20388706
FBXW7	MTOR	FLJ16457|SEL-10|FBW7|FBX30|FBW6|DKFZp686F23254|CDC4|FBXO30|SEL10|AGO|FBXW6	RAFT1|FLJ44809|FRAP1|RAPT1|FRAP2|FRAP	Affinity Capture-Western	physical	Mao JH (2008)	18787170
FBXW7	MYB	FLJ16457|SEL-10|FBW7|FBX30|FBW6|DKFZp686F23254|CDC4|FBXO30|SEL10|AGO|FBXW6	c-myb_CDS|efg|Cmyb|c-myb	Biochemical Activity	physical	Kanei-Ishii C (2008)	18765672
FBXW7	MYC	FLJ16457|SEL-10|FBW7|FBX30|FBW6|DKFZp686F23254|CDC4|FBXO30|SEL10|AGO|FBXW6	MRTL|c-Myc|bHLHe39	Affinity Capture-Western	physical	Thompson BJ (2007)	17646408
FBXW7	NOTCH1	FLJ16457|SEL-10|FBW7|FBX30|FBW6|DKFZp686F23254|CDC4|FBXO30|SEL10|AGO|FBXW6	hN1|TAN1	Affinity Capture-Western	physical	Thompson BJ (2007)	17646408
FBXW7	PPARGC1A	FLJ16457|SEL-10|FBW7|FBX30|FBW6|DKFZp686F23254|CDC4|FBXO30|SEL10|AGO|FBXW6	PGC1A|PPARGC1|PGC1|LEM6|PGC-1(alpha)|PGC-1v	Affinity Capture-Western	physical	Olson BL (2008)	18198341
FBXW7	SREBF1	FLJ16457|SEL-10|FBW7|FBX30|FBW6|DKFZp686F23254|CDC4|FBXO30|SEL10|AGO|FBXW6	SREBP-1c|bHLHd1|SREBP1	Affinity Capture-Western	physical	Sundqvist A (2005)	16054087
FCHSD1	ASAP1	NWK2|FLJ00007	KIAA1249|ZG14P|DDEF1|CENTB4|AMAP1|PAG2|PAP	Affinity Capture-MS	physical	Linkermann A (2009)	19041431
FCHSD1	HSPA1A	NWK2|FLJ00007	HSPA1B|FLJ54408|FLJ75127|FLJ54370|FLJ54392|HSPA1|HSP70-1A|HSP70-1|HSP72|FLJ54303|HSP70I	Affinity Capture-MS	physical	Linkermann A (2009)	19041431
FCHSD1	XRCC6	NWK2|FLJ00007	CTC75|ML8|CTCBF|KU70|TLAA|G22P1	Affinity Capture-MS	physical	Linkermann A (2009)	19041431
FDFT1	RUVBL1	DGPT|SS|ERG9|SQS	TIP49A|PONTIN|Pontin52|TIH1|RVB1|ECP54|INO80H|NMP238|TIP49	Affinity Capture-MS	physical	Ewing RM (2007)	17353931
FGA	FGA	MGC119423|MGC119422|Fib2|MGC119425	MGC119423|MGC119422|Fib2|MGC119425	Co-crystal Structure	physical	Spraggon G (1998)	9689040
FGA	FGB	MGC119423|MGC119422|Fib2|MGC119425	MGC104327|MGC120405	Co-crystal Structure	physical	Kostelansky MS (2002)	12356313
FGF1	CSNK2A1	HBGF1|AFGF|ECGF-beta|GLIO703|ECGF|FGF-alpha|FGFA|ECGFB|ECGFA	CK2A1|CKII	Reconstituted Complex	physical	Skjerpen CS (2002)	12145206
FGF1	FGF1	HBGF1|AFGF|ECGF-beta|GLIO703|ECGF|FGF-alpha|FGFA|ECGFB|ECGFA	HBGF1|AFGF|ECGF-beta|GLIO703|ECGF|FGF-alpha|FGFA|ECGFB|ECGFA	Co-crystal Structure	physical	DiGabriele AD (1998)	9655399
FGF1	FGFR1	HBGF1|AFGF|ECGF-beta|GLIO703|ECGF|FGF-alpha|FGFA|ECGFB|ECGFA	CEK|FLJ99988|FGFBR|CD331|N-SAM|BFGFR|FLT2|OGD|KAL2|HBGFR|FLG	Co-crystal Structure	physical	Schlessinger J (2000)	11030354
FGF1	FGFR2	HBGF1|AFGF|ECGF-beta|GLIO703|ECGF|FGF-alpha|FGFA|ECGFB|ECGFA	TK14|CEK3|JWS|TK25|CD332|CFD1|BEK|KGFR|ECT1|FLJ98662|K-SAM|BFR-1	Co-crystal Structure	physical	Stauber DJ (2000)	10618369
FGF1	FGFR4	HBGF1|AFGF|ECGF-beta|GLIO703|ECGF|FGF-alpha|FGFA|ECGFB|ECGFA	CD334|MGC20292|JTK2|TKF	Reconstituted Complex	physical	Loo BB (2000)	10736564
FGF1	HSPA9	HBGF1|AFGF|ECGF-beta|GLIO703|ECGF|FGF-alpha|FGFA|ECGFB|ECGFA	CSA|MTHSP75|MGC4500|MOT|GRP75|HSPA9B|MOT2|GRP-75|PBP74	Affinity Capture-MS	physical	Mizukoshi E (1999)	10510314
FGF2	SDC1	HBGF-2|FGFB|BFGF	syndecan|CD138|SDC|SYND1	Co-purification	physical	Ma P (2006)	16982797
FGF2	SDC2	HBGF-2|FGFB|BFGF	SYND2|HSPG|HSPG1	Co-purification	physical	Ma P (2006)	16982797
FGF3	EBNA1BP2	HBGF-3|INT2	NOBP|P40|EBP2	Two-hybrid	physical	Reimers K (2001)	11438656
FGF7	HSPG2	KGF|HBGF-7	SJS1|PLC|PRCAN|SJA|SJS	Two-hybrid	physical	Mongiat M (2000)	10702276
FGF9	FGF9	MGC119915|GAF|HBFG-9|SYNS3|MGC119914	MGC119915|GAF|HBFG-9|SYNS3|MGC119914	Co-crystal Structure	physical	Hecht HJ (2001)	11223514
FGFR1	CREBBP	CEK|FLJ99988|FGFBR|CD331|N-SAM|BFGFR|FLT2|OGD|KAL2|HBGFR|FLG	CBP|RSTS|KAT3A	Affinity Capture-Western	physical	Fang X (2005)	15929978
FGFR1	FGF1	CEK|FLJ99988|FGFBR|CD331|N-SAM|BFGFR|FLT2|OGD|KAL2|HBGFR|FLG	HBGF1|AFGF|ECGF-beta|GLIO703|ECGF|FGF-alpha|FGFA|ECGFB|ECGFA	Reconstituted Complex	physical	Santos-Ocampo S (1996)	8576175
FGFR1	FGF2	CEK|FLJ99988|FGFBR|CD331|N-SAM|BFGFR|FLT2|OGD|KAL2|HBGFR|FLG	HBGF-2|FGFB|BFGF	Reconstituted Complex	physical	Sher I (2000)	10950949
FGFR1	FGFR1	CEK|FLJ99988|FGFBR|CD331|N-SAM|BFGFR|FLT2|OGD|KAL2|HBGFR|FLG	CEK|FLJ99988|FGFBR|CD331|N-SAM|BFGFR|FLT2|OGD|KAL2|HBGFR|FLG	Reconstituted Complex	physical	Schlessinger J (2000)	11030354
FGFR1	SRC	CEK|FLJ99988|FGFBR|CD331|N-SAM|BFGFR|FLT2|OGD|KAL2|HBGFR|FLG	p60-Src|c-SRC|SRC1|ASV	Affinity Capture-Western	physical	Dudka AA (2010)	20388777
FGFR1	STAT3	CEK|FLJ99988|FGFBR|CD331|N-SAM|BFGFR|FLT2|OGD|KAL2|HBGFR|FLG	APRF|MGC16063|HIES|FLJ20882	Affinity Capture-MS	physical	Dudka AA (2010)	20388777
FGFR2	FGF1	TK14|CEK3|JWS|TK25|CD332|CFD1|BEK|KGFR|ECT1|FLJ98662|K-SAM|BFR-1	HBGF1|AFGF|ECGF-beta|GLIO703|ECGF|FGF-alpha|FGFA|ECGFB|ECGFA	Reconstituted Complex	physical	Santos-Ocampo S (1996)	8576175
FGFR2	FGF7	TK14|CEK3|JWS|TK25|CD332|CFD1|BEK|KGFR|ECT1|FLJ98662|K-SAM|BFR-1	KGF|HBGF-7	Reconstituted Complex	physical	Igarashi M (1998)	9582367
FGFR2	FGFR2	TK14|CEK3|JWS|TK25|CD332|CFD1|BEK|KGFR|ECT1|FLJ98662|K-SAM|BFR-1	TK14|CEK3|JWS|TK25|CD332|CFD1|BEK|KGFR|ECT1|FLJ98662|K-SAM|BFR-1	Co-crystal Structure	physical	Pellegrini L (2000)	11069186
FGFR2	ITGA5	TK14|CEK3|JWS|TK25|CD332|CFD1|BEK|KGFR|ECT1|FLJ98662|K-SAM|BFR-1	FNRA|CD49e|VLA5A	Affinity Capture-Western	physical	Kaabeche K (2005)	15728256
FGFR2	PGR	TK14|CEK3|JWS|TK25|CD332|CFD1|BEK|KGFR|ECT1|FLJ98662|K-SAM|BFR-1	NR3C3|PR	Affinity Capture-Western	physical	Cerliani JP (2011)	21464042
FGFR2	STAT3	TK14|CEK3|JWS|TK25|CD332|CFD1|BEK|KGFR|ECT1|FLJ98662|K-SAM|BFR-1	APRF|MGC16063|HIES|FLJ20882	Affinity Capture-Western	physical	Dudka AA (2010)	20388777
FGFR2	STAT5A	TK14|CEK3|JWS|TK25|CD332|CFD1|BEK|KGFR|ECT1|FLJ98662|K-SAM|BFR-1	STAT5|MGF	Affinity Capture-Western	physical	Cerliani JP (2011)	21464042
FGFR2	STAT5B	TK14|CEK3|JWS|TK25|CD332|CFD1|BEK|KGFR|ECT1|FLJ98662|K-SAM|BFR-1	STAT5	Affinity Capture-Western	physical	Cerliani JP (2011)	21464042
FGG	FGA	-	MGC119423|MGC119422|Fib2|MGC119425	Co-crystal Structure	physical	Kostelansky MS (2002)	12356313
FGG	FGB	-	MGC104327|MGC120405	Co-crystal Structure	physical	Kostelansky MS (2002)	12356313
FGG	FGG	-	-	Co-crystal Structure	physical	Yang Z (2002)	12501189
FGR	CBL	p58c-fgr|FLJ43153|p55-Fgr|MGC75096|SRC2|c-fgr|p55c-fgr|c-src2	C-CBL|CBL2|RNF55	Affinity Capture-Western	physical	Melander F (2003)	12435267
FGR	FASLG	p58c-fgr|FLJ43153|p55-Fgr|MGC75096|SRC2|c-fgr|p55c-fgr|c-src2	APT1LG1|CD178|CD95L|CD95-L|TNFSF6|FASL	Reconstituted Complex	physical	Zuccato E (2007)	17164290
FHIT	FHIT	AP3Aase|FRA3B	AP3Aase|FRA3B	Two-hybrid	physical	Rual JF (2005)	16189514
FHL2	AR	DRAL|AAG11|SLIM-3|FHL-2|SLIM3	SBMA|NR3C4|SMAX1|KD|AIS|HUMARA|HYSP1|TFM|DHTR	Reconstituted Complex	physical	Mueller JM (2000)	10654935
FHL2	CREB1	DRAL|AAG11|SLIM-3|FHL-2|SLIM3	MGC9284|CREB	Affinity Capture-Western	physical	Fimia GM (2000)	11046156
FHL2	CTNNB1	DRAL|AAG11|SLIM-3|FHL-2|SLIM3	CTNNB|DKFZp686D02253|FLJ37923|FLJ25606	Reconstituted Complex	physical	Wei Y (2003)	12466281
FHL2	FHL1	DRAL|AAG11|SLIM-3|FHL-2|SLIM3	FLH1A|SLIMMER|MGC111107|FHL1B|FHL1A|XMPMA|SLIM1|KYOT	Reconstituted Complex	physical	Lange S (2002)	12432079
FHL2	FHL2	DRAL|AAG11|SLIM-3|FHL-2|SLIM3	DRAL|AAG11|SLIM-3|FHL-2|SLIM3	Two-hybrid	physical	Fimia GM (2000)	11046156
FHL2	ITGA3	DRAL|AAG11|SLIM-3|FHL-2|SLIM3	FLJ34704|CD49C|VL3A|MSK18|VCA-2|GAPB3|FLJ34631|VLA3a|GAP-B3	Two-hybrid	physical	Wixler V (2000)	10906324
FHL2	ITGB1	DRAL|AAG11|SLIM-3|FHL-2|SLIM3	VLA-BETA|MSK12|FNRB|CD29|VLAB|GPIIA|MDF2	Two-hybrid	physical	Wixler V (2000)	10906324
FHL2	ITGB2	DRAL|AAG11|SLIM-3|FHL-2|SLIM3	LAD|MFI7|LCAMB|MAC-1|LFA-1|MF17|CD18	Two-hybrid	physical	Wixler V (2000)	10906324
FHL2	MAPK1	DRAL|AAG11|SLIM-3|FHL-2|SLIM3	ERK|ERK2|MAPK2|ERT1|PRKM1|P42MAPK|p41mapk|p40|PRKM2|p38|p41	Reconstituted Complex	physical	Purcell NH (2004)	14729955
FHL2	TRAF6	DRAL|AAG11|SLIM-3|FHL-2|SLIM3	MGC:3310|RNF85	Affinity Capture-Western	physical	Bai S (2008)	18768464
FHL2	ZBTB16	DRAL|AAG11|SLIM-3|FHL-2|SLIM3	PLZF|ZNF145	Two-hybrid	physical	McLoughlin P (2002)	12145280
FIGF	KDR	VEGFD|VEGF-D	FLK1|VEGFR|CD309|VEGFR2	Reconstituted Complex	physical	Achen MG (1998)	9435229
FKBP4	HSP90AA1	FKBP59|FKBP52|FKBP51|PPIase|Hsp56|HBI|p52	LAP2|HSPCAL4|HSP90A|HSPCAL1|HSPN|HSP90N|HSPCA|Hsp90|HSP89A|Hsp89|HSPC1|FLJ31884|HSP86	Reconstituted Complex	physical	Li J (2011)	21170051
FLI1	SMAD3	SIC-1|EWSR2	MGC60396|HSPC193|MADH3|DKFZP586N0721|HsT17436|JV15-2|DKFZp686J10186	Two-hybrid	physical	Ravasi T (2010)	20211142
FLI1	SRF	SIC-1|EWSR2	MCM1	Reconstituted Complex	physical	Dalgleish P (2000)	10606656
FLNA	CASR	OPD1|FMD|MNS|OPD|ABP-280|OPD2|DKFZp434P031|FLN1|FLN|ABPX|NHBP	EIG8|HHC1|FIH|GPRC2A|HHC|MGC138441|NSHPT|CAR|FHH|PCAR1	Two-hybrid	physical	Hjaelm G (2001)	11390380
FLNA	F3	OPD1|FMD|MNS|OPD|ABP-280|OPD2|DKFZp434P031|FLN1|FLN|ABPX|NHBP	TFA|CD142|FLJ17960|TF	Reconstituted Complex	physical	Ott I (1998)	9490735
FLNA	ITGB1	OPD1|FMD|MNS|OPD|ABP-280|OPD2|DKFZp434P031|FLN1|FLN|ABPX|NHBP	VLA-BETA|MSK12|FNRB|CD29|VLAB|GPIIA|MDF2	Two-hybrid	physical	van der Flier A (2002)	11807098
FLNA	ITGB3	OPD1|FMD|MNS|OPD|ABP-280|OPD2|DKFZp434P031|FLN1|FLN|ABPX|NHBP	GPIIIa|GP3A|CD61	Two-hybrid	physical	van der Flier A (2002)	11807098
FLT1	KDR	VEGFR1|FLT	FLK1|VEGFR|CD309|VEGFR2	Biochemical Activity	physical	Autiero M (2003)	12796773
FLT1	SHC1	VEGFR1|FLT	SHCA|SHC|FLJ26504	Two-hybrid	physical	Warner AJ (2000)	10749680
FLT1	VEGFB	VEGFR1|FLT	VEGFL|VRF	Affinity Capture-Western	physical	Olofsson B (1998)	9751730
FLT4	GRB2	LMPH1A|FLT41|VEGFR3|PCL	EGFRBP-GRB2|MSTP084|Grb3-3|NCKAP2|ASH|MST084	Reconstituted Complex	physical	Pajusola K (1994)	7970715
FLT4	ITGB1	LMPH1A|FLT41|VEGFR3|PCL	VLA-BETA|MSK12|FNRB|CD29|VLAB|GPIIA|MDF2	Affinity Capture-Western	physical	Wang JF (2001)	11553610
FLT4	SHC1	LMPH1A|FLT41|VEGFR3|PCL	SHCA|SHC|FLJ26504	Reconstituted Complex	physical	Pajusola K (1994)	7970715
FLT4	VEGFC	LMPH1A|FLT41|VEGFR3|PCL	Flt4-L|VRP	Affinity Capture-Western	physical	Lee J (1996)	8700872
FN1	CRP	FINC|FNZ|DKFZp686O13149|MSF|ED-B|DKFZp686F10164|CIG|GFND2|DKFZp686H0342|LETS|DKFZp686I1370|GFND|FN	MGC149895|MGC88244|PTX1	Reconstituted Complex	physical	Salonen EM (1984)	6693419
FN1	CXCL12	FINC|FNZ|DKFZp686O13149|MSF|ED-B|DKFZp686F10164|CIG|GFND2|DKFZp686H0342|LETS|DKFZp686I1370|GFND|FN	TPAR1|PBSF|SDF1|TLSF|SDF1A|IRH|SDF1B|SCYB12	Reconstituted Complex	physical	Pelletier AJ (2000)	11023498
FN1	FBLN1	FINC|FNZ|DKFZp686O13149|MSF|ED-B|DKFZp686F10164|CIG|GFND2|DKFZp686H0342|LETS|DKFZp686I1370|GFND|FN	FIBL1|FBLN	Reconstituted Complex	physical	Balbona K (1992)	1400330
FN1	ITGA5	FINC|FNZ|DKFZp686O13149|MSF|ED-B|DKFZp686F10164|CIG|GFND2|DKFZp686H0342|LETS|DKFZp686I1370|GFND|FN	FNRA|CD49e|VLA5A	Reconstituted Complex	physical	Busk M (1992)	1532572
FN1	TGFBI	FINC|FNZ|DKFZp686O13149|MSF|ED-B|DKFZp686F10164|CIG|GFND2|DKFZp686H0342|LETS|DKFZp686I1370|GFND|FN	CDB1|CSD2|LCD1|CSD1|BIGH3|CDGG1|CDG2|CSD|CSD3|EBMD	Reconstituted Complex	physical	Kim JE (2002)	11867580
FN1	TNC	FINC|FNZ|DKFZp686O13149|MSF|ED-B|DKFZp686F10164|CIG|GFND2|DKFZp686H0342|LETS|DKFZp686I1370|GFND|FN	GP|TN|MGC167029|GMEM|150-225|HXB|JI|TN-C	Reconstituted Complex	physical	Chung CY (1995)	7499434
FOS	CARM1	AP-1|c-fos	PRMT4	Reconstituted Complex	physical	Fauquier L (2008)	18511550
FOS	CSNK2A1	AP-1|c-fos	CK2A1|CKII	Reconstituted Complex	physical	Yamaguchi Y (1998)	9685505
FOS	ESR1	AP-1|c-fos	ER|Era|NR3A1|DKFZp686N23123|ESRA|ESR	Affinity Capture-Western	physical	Baron S (2007)	17317669
FOS	JUN	AP-1|c-fos	AP1|AP-1|c-Jun	Reconstituted Complex	physical	Ito T (2001)	11053448
FOS	JUND	AP-1|c-fos	AP-1	Affinity Capture-Western	physical	Kumar NV (2001)	11431474
FOS	MAPK1	AP-1|c-fos	ERK|ERK2|MAPK2|ERT1|PRKM1|P42MAPK|p41mapk|p40|PRKM2|p38|p41	Affinity Capture-Western	physical	Kumar NV (2001)	11431474
FOS	NCOA1	AP-1|c-fos	bHLHe74|MGC129720|SRC1|RIP160|KAT13A|bHLHe42|F-SRC-1|MGC129719	Two-hybrid	physical	Lee SK (1998)	9642216
FOS	NCOA2	AP-1|c-fos	NCoA-2|KAT13C|SRC2|bHLHe75|MGC138808|GRIP1|TIF2	Reconstituted Complex	physical	Fauquier L (2008)	18511550
FOS	NCOA3	AP-1|c-fos	TRAM-1|SRC3|CAGH16|AIB-1|TNRC14|MGC141848|CTG26|AIB1|ACTR|KAT13B|pCIP|TNRC16|bHLHe42|SRC-3|RAC3	Reconstituted Complex	physical	Fauquier L (2008)	18511550
FOS	NCOR2	AP-1|c-fos	SMAP270|SMRT|TNRC14|N-CoR2|TRAC|FLJ25011|CTG26|SMRTE|TRAC1|TRAC-1|SMRTE-tau	Two-hybrid	physical	Lee SK (2000)	10777532
FOS	UBC	AP-1|c-fos	HMG20	Affinity Capture-Western	physical	Sasaki T (2006)	17018293
FOXA1	AR	HNF3A|TCF3A|MGC33105	SBMA|NR3C4|SMAX1|KD|AIS|HUMARA|HYSP1|TFM|DHTR	Affinity Capture-Western	physical	Gao N (2003)	12750453
FOXA1	HDAC7	HNF3A|TCF3A|MGC33105	HD7A|HDAC7A|FLJ99588|DKFZP586J0917	Affinity Capture-Western	physical	Malik S (2010)	19917725
FOXA1	ONECUT1	HNF3A|TCF3A|MGC33105	HNF6A|HNF-6|HNF6	Reconstituted Complex	physical	Rausa FM (2003)	12509444
FOXA1	TLE1	HNF3A|TCF3A|MGC33105	GRG1|ESG1|ESG	Two-hybrid	physical	Ravasi T (2010)	20211142
FOXA2	ONECUT1	MGC19807|HNF3B|TCF3B	HNF6A|HNF-6|HNF6	Reconstituted Complex	physical	Rausa FM (2003)	12509444
FOXA2	TLE1	MGC19807|HNF3B|TCF3B	GRG1|ESG1|ESG	Reconstituted Complex	physical	Wang JC (2000)	10748198
FOXO1	CREBBP	FKHR|FOXO1A|FKH1	CBP|RSTS|KAT3A	Two-hybrid	physical	Nasrin N (2000)	10973497
FOXO1	HOXA11	FKHR|FOXO1A|FKH1	HOX1|HOX1I	Affinity Capture-Western	physical	Lynch VJ (2009)	19727442
FOXO1	PARP1	FKHR|FOXO1A|FKH1	ADPRT 1|ADPRT|PARP-1|pADPRT-1|PARP|PPOL|ADPRT1	Affinity Capture-Western	physical	Sakamaki J (2009)	19281796
FOXO1	PML	FKHR|FOXO1A|FKH1	RNF71|TRIM19|PP8675|MYL	Affinity Capture-Western	physical	Kitamura YI (2005)	16154098
FOXO1	SIRT1	FKHR|FOXO1A|FKH1	SIR2L1	Affinity Capture-Western	physical	Kitamura YI (2005)	16154098
FOXO1	SKP2	FKHR|FOXO1A|FKH1	FBXL1|FBL1|FLB1|MGC1366	Affinity Capture-Western	physical	Huang H (2005)	15668399
FOXO1	SMAD4	FKHR|FOXO1A|FKH1	DPC4|MADH4|JIP	Affinity Capture-Western	physical	Seoane J (2004)	15084259
FOXO1	UBC	FKHR|FOXO1A|FKH1	HMG20	Affinity Capture-Western	physical	Matsuzaki H (2003)	13679577
FOXO3	ATM	AF6q21|MGC12739|MGC31925|FOXO2|FKHRL1P2|FOXO3A|DKFZp781A0677|FKHRL1	ATE|TELO1|DKFZp781A0353|ATD|ATA|MGC74674|ATDC|AT1|TEL1|ATC	Affinity Capture-Western	physical	Tsai WB (2008)	18344987
FOXO3	BRCA1	AF6q21|MGC12739|MGC31925|FOXO2|FKHRL1P2|FOXO3A|DKFZp781A0677|FKHRL1	RNF53|IRIS|BRCC1|PSCP|PNCA4|BRCAI|BROVCA1	Affinity Capture-Western	physical	Tsai WB (2008)	18344987
FOXO3	CREBBP	AF6q21|MGC12739|MGC31925|FOXO2|FKHRL1P2|FOXO3A|DKFZp781A0677|FKHRL1	CBP|RSTS|KAT3A	Affinity Capture-Western	physical	van der Horst A (2004)	15126506
FOXO3	CTNNB1	AF6q21|MGC12739|MGC31925|FOXO2|FKHRL1P2|FOXO3A|DKFZp781A0677|FKHRL1	CTNNB|DKFZp686D02253|FLJ37923|FLJ25606	Affinity Capture-Western	physical	Essers MA (2005)	15905404
FOXO3	FANCD2	AF6q21|MGC12739|MGC31925|FOXO2|FKHRL1P2|FOXO3A|DKFZp781A0677|FKHRL1	FA4|FA-D2|DKFZp762A223|FLJ23826|FACD|FANCD|FAD2|FAD	Affinity Capture-Western	physical	Li J (2010)	20040763
FOXO3	FKBP4	AF6q21|MGC12739|MGC31925|FOXO2|FKHRL1P2|FOXO3A|DKFZp781A0677|FKHRL1	FKBP59|FKBP52|FKBP51|PPIase|Hsp56|HBI|p52	Affinity Capture-MS	physical	Behrends C (2010)	20562859
FOXO3	SIRT1	AF6q21|MGC12739|MGC31925|FOXO2|FKHRL1P2|FOXO3A|DKFZp781A0677|FKHRL1	SIR2L1	Affinity Capture-Western	physical	van der Horst A (2004)	15126506
FOXO3	SMAD4	AF6q21|MGC12739|MGC31925|FOXO2|FKHRL1P2|FOXO3A|DKFZp781A0677|FKHRL1	DPC4|MADH4|JIP	Affinity Capture-Western	physical	Seoane J (2004)	15084259
FOXO4	CREBBP	MLLT7|AFX|AFX1|MGC120490	CBP|RSTS|KAT3A	Affinity Capture-Western	physical	van der Horst A (2004)	15126506
FOXO4	CTNNB1	MLLT7|AFX|AFX1|MGC120490	CTNNB|DKFZp686D02253|FLJ37923|FLJ25606	Affinity Capture-Western	physical	Essers MA (2005)	15905404
FOXO4	MDM2	MLLT7|AFX|AFX1|MGC120490	MGC5370|MGC71221|hdm2|HDMX	Affinity Capture-Western	physical	Brenkman AB (2008)	18665269
FOXO4	PIN1	MLLT7|AFX|AFX1|MGC120490	UBL5|DOD	Affinity Capture-Western	physical	Brenkman AB (2008)	18794148
FOXO4	SIRT1	MLLT7|AFX|AFX1|MGC120490	SIR2L1	Affinity Capture-Western	physical	van der Horst A (2004)	15126506
FOXO4	SMAD4	MLLT7|AFX|AFX1|MGC120490	DPC4|MADH4|JIP	Affinity Capture-Western	physical	Seoane J (2004)	15084259
FOXP1	FOXP1	QRF1|12CC4|FLJ23741|hFKH1B|MGC88572|MGC99551|MGC12942	QRF1|12CC4|FLJ23741|hFKH1B|MGC88572|MGC99551|MGC12942	Affinity Capture-Western	physical	Li S (2004)	14701752
FOXP1	MTA1	QRF1|12CC4|FLJ23741|hFKH1B|MGC88572|MGC99551|MGC12942	-	Affinity Capture-Western	physical	Chokas AL (2010)	20185820
FOXP1	NCOR2	QRF1|12CC4|FLJ23741|hFKH1B|MGC88572|MGC99551|MGC12942	SMAP270|SMRT|TNRC14|N-CoR2|TRAC|FLJ25011|CTG26|SMRTE|TRAC1|TRAC-1|SMRTE-tau	Affinity Capture-Western	physical	Jepsen K (2008)	18347093
FSCN1	PRKCA	p55|FLJ38511|SNL	AAG6|PRKACA|MGC129900|PKCA|MGC129901|PKC-alpha	Reconstituted Complex	physical	Anilkumar N (2003)	14532112
FSHR	UBC	MGC141668|FSHRO|ODG1|LGR1|MGC141667	HMG20	Affinity Capture-Western	physical	Cohen BD (2003)	12960054
FYCO1	LMNA	MGC126517|ZFYVE7|DKFZp779K1152|MGC126519|FLJ13335|RUFY3	CDDC|CDCD1|CMD1A|LMNL1|EMD2|LFP|HGPS|CMT2B1|LMN1|LMNC|IDC|LGMD1B|FPL|PRO1|LDP1|FPLD	Affinity Capture-MS	physical	Behrends C (2010)	20562859
FYN	ADAM15	SYN|MGC45350|SLK	MDC15	Reconstituted Complex	physical	Poghosyan Z (2002)	11741929
FYN	CBL	SYN|MGC45350|SLK	C-CBL|CBL2|RNF55	Affinity Capture-Western	physical	Taher TE (2002)	12244174
FYN	CDH1	SYN|MGC45350|SLK	Arc-1|CDHE|LCAM|ECAD|CD324|UVO	Affinity Capture-Western	physical	Piedra J (2003)	12640114
FYN	CDK1	SYN|MGC45350|SLK	CDC2|P34CDC2|CDC28A|MGC111195|DKFZp686L20222	Affinity Capture-Western	physical	Pathan NI (1996)	8910336
FYN	CSF1R	SYN|MGC45350|SLK	FMS|FIM2|CSFR|C-FMS|CD115	Reconstituted Complex	physical	Courtneidge SA (1993)	7681396
FYN	CTNNB1	SYN|MGC45350|SLK	CTNNB|DKFZp686D02253|FLJ37923|FLJ25606	Biochemical Activity	physical	Piedra J (2003)	12640114
FYN	CTNND1	SYN|MGC45350|SLK	CAS|p120|CTNND|P120CAS|P120CTN|KIAA0384	Biochemical Activity	physical	Martinez MC (2003)	12835311
FYN	EPHB3	SYN|MGC45350|SLK	HEK2|TYRO6|ETK2	Reconstituted Complex	physical	Hock B (1998)	9674711
FYN	FAS	SYN|MGC45350|SLK	TNFRSF6|CD95|APO-1|ALPS1A|FAS1|FASTM|APT1	Affinity Capture-Western	physical	Atkinson EA (1996)	8626376
FYN	FASLG	SYN|MGC45350|SLK	APT1LG1|CD178|CD95L|CD95-L|TNFSF6|FASL	Reconstituted Complex	physical	Hane M (1995)	7589480
FYN	FYN	SYN|MGC45350|SLK	SYN|MGC45350|SLK	Co-crystal Structure	physical	Noble ME (1993)	7687536
FYN	KHDRBS1	SYN|MGC45350|SLK	p62|FLJ34027|Sam68	Reconstituted Complex	physical	Oneyama C (2002)	11960376
FYN	MTA1	SYN|MGC45350|SLK	MGC118456	Reconstituted Complex	physical	Simpson A (2001)	11483358
FYN	NTRK2	SYN|MGC45350|SLK	GP145-TrkB|TRKB	Reconstituted Complex	physical	Iwasaki Y (1998)	9648856
FYN	PECAM1	SYN|MGC45350|SLK	CD31|PECAM-1|FLJ58394	Affinity Capture-Western	physical	Cicmil M (2000)	10858437
FYN	PIK3R1	SYN|MGC45350|SLK	p85-ALPHA|p85|GRB1	Reconstituted Complex	physical	Kapeller R (1994)	8294442
FYN	PTK2B	SYN|MGC45350|SLK	FADK2|CAKB|PYK2|RAFTK|PKB|CADTK|PTK|FAK2	Biochemical Activity	physical	Qian D (1997)	9104812
FYN	RAF1	SYN|MGC45350|SLK	CRAF|NS5|Raf-1|c-Raf	Affinity Capture-Western	physical	Cleghon V (1994)	7517401
FYN	RPL10	SYN|MGC45350|SLK	DXS648|NOV|DKFZp686J1851|FLJ23544|DXS648E|QM|FLJ27072	Reconstituted Complex	physical	Oh HS (2002)	12138090
FYN	SNCA	SYN|MGC45350|SLK	PARK1|MGC110988|PD1|PARK4|NACP	Biochemical Activity	physical	Nakamura T (2001)	11162638
FYN	SYK	SYN|MGC45350|SLK	DKFZp313N1010|FLJ37489|FLJ25043	Affinity Capture-Western	physical	Deckert M (1998)	9535867
FYN	TNK2	SYN|MGC45350|SLK	FLJ44758|ACK1|FLJ45547|p21cdc42Hs|ACK	Affinity Capture-Western	physical	Linseman DA (2001)	11087735
FYN	TRPC6	SYN|MGC45350|SLK	FLJ11098|TRP6|FSGS2|FLJ14863	Biochemical Activity	physical	Hisatsune C (2004)	14761972
FYN	TYK2	SYN|MGC45350|SLK	JTK1	Affinity Capture-Western	physical	Uddin S (1997)	9196040
GABRA1	PRKCD	EJM5|EJM|ECA4	nPKC-delta|MGC49908|MAY1|PKCD	Affinity Capture-Western	physical	Kumar S (2002)	12091471
GADD45A	CCNB1	GADD45|DDIT1	CCNB	Reconstituted Complex	physical	Zhan Q (1999)	10362260
GADD45A	CDK1	GADD45|DDIT1	CDC2|P34CDC2|CDC28A|MGC111195|DKFZp686L20222	Reconstituted Complex	physical	Zhan Q (1999)	10362260
GADD45A	CDKN1A	GADD45|DDIT1	MDA-6|CAP20|P21|p21CIP1|WAF1|CDKN1|SDI1|CIP1	Affinity Capture-Western	physical	Zhao H (2000)	10912791
GADD45A	ESR1	GADD45|DDIT1	ER|Era|NR3A1|DKFZp686N23123|ESRA|ESR	Affinity Capture-Western	physical	Yi YW (2000)	10872826
GADD45A	GADD45A	GADD45|DDIT1	GADD45|DDIT1	Affinity Capture-Western	physical	Kovalsky O (2001)	11498536
GADD45A	MAPK14	GADD45|DDIT1	p38|PRKM14|Csbp1|CSBP2|p38MAPK|Mxi2|p38alpha|p38a|Crk1|p38-alpha|PRKM15|MGC102436	Affinity Capture-Western	physical	Bulavin DV (2003)	12748288
GADD45A	PCNA	GADD45|DDIT1	MGC8367	Far Western	physical	Chen IT (1995)	7478510
GADD45A	PPARA	GADD45|DDIT1	Nr1c1|Ppar|PPAR-alpha|4933429D07Rik|AW742785|PPARalpha	Affinity Capture-Western	physical	Yi YW (2000)	10872826
GADD45A	PPARD	GADD45|DDIT1	NUC-1|PPAR[b]|PPAR-beta|Nr1c2|PPARdelta|Pparb|NUC1|Pparb/d|PPAR-delta	Affinity Capture-Western	physical	Yi YW (2000)	10872826
GADD45A	PPARG	GADD45|DDIT1	PPAR-gamma2|PPAR-gamma|PPARgamma2|Nr1c3|PPARgamma	Affinity Capture-Western	physical	Yi YW (2000)	10872826
GADD45A	RARA	GADD45|DDIT1	RAR|NR1B1	Affinity Capture-Western	physical	Yi YW (2000)	10872826
GADD45A	RXRA	GADD45|DDIT1	FLJ16733|FLJ00280|NR2B1|FLJ00318|MGC102720|FLJ16020	Affinity Capture-Western	physical	Yi YW (2000)	10872826
GAPDH	AR	G3PD|MGC88685|GAPD	SBMA|NR3C4|SMAX1|KD|AIS|HUMARA|HYSP1|TFM|DHTR	Two-hybrid	physical	Koshy B (1996)	8872471
GAPDH	CCNB1	G3PD|MGC88685|GAPD	CCNB	Reconstituted Complex	physical	Carujo S (2006)	16474839
GAPDH	PRKG1	G3PD|MGC88685|GAPD	MGC71944|PGK|DKFZp686K042|PRKGR1B|CGKI|PKG|cGKI-alpha|cGKI-BETA|PRKG1B|FLJ36117	Affinity Capture-Western	physical	Fokina KV (1997)	9308888
GAPDH	SET	G3PD|MGC88685|GAPD	TAF-I|TAF-IBETA|2PP2A|I2PP2A|IGAAD|IPP2A2|PHAPII	Reconstituted Complex	physical	Carujo S (2006)	16474839
GAPDH	TXN	G3PD|MGC88685|GAPD	TRX1|TRX|DKFZp686B1993|MGC61975	Affinity Capture-MS	physical	Ewing RM (2007)	17353931
GATA2	HDAC3	MGC2306|NFE1B|FLJ45948	RPD3-2|RPD3|HD3	Affinity Capture-Western	physical	Ozawa Y (2001)	11567998
GATA2	HDAC5	MGC2306|NFE1B|FLJ45948	NY-CO-9|HD5|FLJ90614	Affinity Capture-Western	physical	Ozawa Y (2001)	11567998
GATA2	JUN	MGC2306|NFE1B|FLJ45948	AP1|AP-1|c-Jun	Reconstituted Complex	physical	Yamashita K (2001)	11278891
GATA2	MED1	MGC2306|NFE1B|FLJ45948	PPARGBP|RB18A|DRIP205|TRIP2|DRIP230|PBP|CRSP1|TRAP220|PPARBP|CRSP200|MGC71488	Reconstituted Complex	physical	Gordon DF (2006)	16396960
GATA2	PML	MGC2306|NFE1B|FLJ45948	RNF71|TRIM19|PP8675|MYL	Two-hybrid	physical	Tsuzuki S (2000)	10938104
GATA2	SMAD4	MGC2306|NFE1B|FLJ45948	DPC4|MADH4|JIP	Two-hybrid	physical	Ravasi T (2010)	20211142
GATA2	ZBTB16	MGC2306|NFE1B|FLJ45948	PLZF|ZNF145	Affinity Capture-Western	physical	Tsuzuki S (2002)	11964310
GATA3	BMI1	MGC5199|MGC2346|MGC5445|HDR	MGC12685|RNF51|PCGF4	Affinity Capture-Western	physical	Hosokawa H (2006)	17114435
GATA3	HDAC3	MGC5199|MGC2346|MGC5445|HDR	RPD3-2|RPD3|HD3	Affinity Capture-Western	physical	Chen GY (2006)	17075044
GATA3	HDAC4	MGC5199|MGC2346|MGC5445|HDR	HD4|HDAC-A|HA6116|HDACA|KIAA0288	Affinity Capture-Western	physical	Han S (2006)	16922677
GATA3	HDAC5	MGC5199|MGC2346|MGC5445|HDR	NY-CO-9|HD5|FLJ90614	Affinity Capture-Western	physical	Chen GY (2006)	17075044
GATA3	MDM2	MGC5199|MGC2346|MGC5445|HDR	MGC5370|MGC71221|hdm2|HDMX	Affinity Capture-Western	physical	Yamashita M (2005)	15975924
GATA3	RARB	MGC5199|MGC2346|MGC5445|HDR	NR1B2|RRB2|HAP	Two-hybrid	physical	Ravasi T (2010)	20211142
GATA3	UBC	MGC5199|MGC2346|MGC5445|HDR	HMG20	Affinity Capture-Western	physical	Yamashita M (2005)	15975924
GC	GC	DBP|VDBG|GRD3|VDBP|DBP/GC	DBP|VDBG|GRD3|VDBP|DBP/GC	Co-crystal Structure	physical	Otterbein LR (2002)	12048248
GC	LRP2	DBP|VDBG|GRD3|VDBP|DBP/GC	DBS|gp330	Affinity Capture-Western	physical	Nykjaer A (2001)	11717447
GCM1	CREBBP	hGCMa|GCMA	CBP|RSTS|KAT3A	Affinity Capture-Western	physical	Chang CW (2005)	16166624
GCM1	CUL1	hGCMa|GCMA	MGC149835|MGC149834	Affinity Capture-Western	physical	Yang CS (2005)	15640526
GCM1	HDAC1	hGCMa|GCMA	HD1|GON-10|RPD3|RPD3L1|DKFZp686H12203	Affinity Capture-Western	physical	Chuang HC (2006)	16528103
GCM1	HDAC3	hGCMa|GCMA	RPD3-2|RPD3|HD3	Affinity Capture-Western	physical	Chuang HC (2006)	16528103
GCM1	HDAC4	hGCMa|GCMA	HD4|HDAC-A|HA6116|HDACA|KIAA0288	Affinity Capture-Western	physical	Chuang HC (2006)	16528103
GCM1	HDAC5	hGCMa|GCMA	NY-CO-9|HD5|FLJ90614	Affinity Capture-Western	physical	Chuang HC (2006)	16528103
GCM1	SUMO1	hGCMa|GCMA	PIC1|SENP2|DAP1|SMT3C|OFC10|SMT3H3|SMT3|GMP1|UBL1	Affinity Capture-Western	physical	Chou CC (2007)	17646165
GCM1	UBC	hGCMa|GCMA	HMG20	Affinity Capture-Western	physical	Chiang MH (2009)	19416964
GDF15	GDF15	GDF-15|PDF|MIC1|MIC-1|NAG-1|PTGFB|PLAB	GDF-15|PDF|MIC1|MIC-1|NAG-1|PTGFB|PLAB	Affinity Capture-Western	physical	Bauskin AR (2000)	10811612
GHR	JAK1	GHBP	JTK3|JAK1A|JAK1B	Affinity Capture-Western	physical	Hellgren G (1999)	10502458
GHR	PTPN1	GHBP	PTP1B	Reconstituted Complex	physical	Pasquali C (2003)	12907755
GHR	PTPN2	GHBP	TCPTP|TCELLPTP|PTN2|TC-PTP|PTPT	Reconstituted Complex	physical	Pasquali C (2003)	12907755
GHR	SGTA	GHBP	alphaSGT|hSGT|SGT	Reconstituted Complex	physical	Schantl JA (2003)	12735788
GHR	SOCS2	GHBP	SOCS-2|SSI-2|SSI2|CIS2|Cish2|STATI2	Reconstituted Complex	physical	Ram PA (1999)	10585430
GHR	SOCS3	GHBP	SSI3|MGC71791|SOCS-3|CIS3|ATOD4|SSI-3|Cish3	Reconstituted Complex	physical	Ram PA (1999)	10585430
GHR	STAT3	GHBP	APRF|MGC16063|HIES|FLJ20882	Reconstituted Complex	physical	Yi W (1996)	8923468
GHR	STAT5B	GHBP	STAT5	Reconstituted Complex	physical	Yi W (1996)	8923468
GHR	TYK2	GHBP	JTK1	Affinity Capture-Western	physical	Hellgren G (1999)	10502458
GHR	UBC	GHBP	Rps27a|Ubb|2700054O04Rik|TI-225|Uba52|AI194771	Affinity Capture-Western	physical	Takagi K (2001)	11456111
GJA1	CAV1	DFNB38|HSS|CX43|GJAL|ODDD	MSTP085|VIP21|CGL3|BSCL3	Co-fractionation	physical	Schubert AL (2002)	11980479
GJA1	GJA1	DFNB38|HSS|CX43|GJAL|ODDD	DFNB38|HSS|CX43|GJAL|ODDD	Co-fractionation	physical	Das Sarma J (2001)	11739633
GJA1	NEDD4	DFNB38|HSS|CX43|GJAL|ODDD	NEDD4-1|MGC176705|RPF1|KIAA0093	Affinity Capture-Western	physical	Kimura K (2010)	19907029
[truncated: 3,827 more rows]
